# Supplementary material for: Differential Expression Profiling Reveals Stress-Induced Cell Fate Divergence in Soybean Microspores
Source: Plants (Basel). 2020 Nov 7;9(11):1510. doi: 10.3390/plants9111510 (PMC7695151; doi:10.3390/plants9111510)
Supplement: Supplementary file 1 [file plants-09-01510-s001.zip]

Archive with 3 entries (3 files):
- Plant_Revisions_Supp_Files/Supp_File_1.xlsx
- Plant_Revisions_Supp_Files/Supp_File_2.xlsx
- Plant_Revisions_Supp_Files/Supp_File_3.xlsx
