# Supplementary material for: Differential Expression Profiling Reveals Stress-Induced Cell Fate Divergence in Soybean Microspores
Source: Plants (Basel). 2020 Nov 7;9(11):1510. doi: 10.3390/plants9111510 (PMC7695151; doi:10.3390/plants9111510)
Supplement: Supplementary file 1 [file plants-09-01510-s001.zip › Plant_Revisions_Supp_Files/Supp_File_1.xlsx]

## Sheet: DE genes
gene_id	Shock1	Shock2	Shock3	Shock4	Control1	Control2	Control3	Control4	log2foldchange	pvalue	padjust	gene_name	gene_chr	gene_start	gene_end	gene_strand	gene_length	gene_biotype	gene_description	tf_family	Shock1_readcount	Shock2_readcount	Shock3_readcount	Shock4_readcount	Control1_readcount	Control2_readcount	Control3_readcount	Control4_readcount	Shock1_fpkm	Shock2_fpkm	Shock3_fpkm	Shock4_fpkm	Control1_fpkm	Control2_fpkm	Control3_fpkm	Control4_fpkm
GLYMA_18G017900	353.324	284.631	352.851	306.586	4145.29	4010.83	4301.1	4095.06	-3.67197	0	0	-	18	1293915	1296633	+	2004	protein_coding	hypothetical protein	-	3696	3347	3492	3057	490	335	421	393	64.8517	61.8935	60.094	58.3281	8.0999	6.74824	7.87717	7.13505
GLYMA_18G051600	628.051	561.616	635.3	498.494	6017.17	5714.86	6375.28	5524.38	-3.3463	0	0	-	18	4456915	4458510	+	1596	protein_coding	hypothetical protein	-	5365	4769	5176	4124	871	661	758	639	118.202	110.734	111.845	98.802	18.0787	16.7191	17.8083	14.567
GLYMA_18G056800	634.541	637.234	619.376	622.533	4094.82	4089.92	4467.38	4147.3	-2.74041	0	0	-	18	4972034	4974811	+	2535	protein_coding	hypothetical protein	Na_H_Exchanger	3651	3413	3627	3096	880	750	739	798	50.6432	49.8936	49.3428	46.6985	11.4997	11.9434	10.9308	11.4532
GLYMA_18G067900	178.825	138.492	207.017	155.243	3419.64	3447.61	4132.36	3732.04	-4.43752	0	0	-	18	6285636	6289894	-	1513	protein_coding	hypothetical protein	-	3049	2877	3355	2786	248	163	247	199	70.8608	70.4673	76.473	70.408	5.42992	4.34903	6.1213	4.78538
GLYMA_18G074500	3713.51	3305.12	3735.53	3490.24	18637	18691.6	20794.8	18810.2	-2.43307	0	0	-	18	7062257	7064096	-	1840	protein_coding	hypothetical protein	-	16617	15598	16883	14042	5150	3890	4457	4474	317.557	314.151	316.436	291.804	92.7194	85.3444	90.8261	88.4668
GLYMA_18G243100	2476.15	2293.19	2701.28	2332.55	15150	14666.4	16635.3	15322	-2.65569	0	0	-	18	53134579	53141140	-	2509	protein_coding	hypothetical protein	Asp	13508	12239	13506	11438	3434	2699	3223	2990	272.979	260.666	267.69	251.351	65.3781	62.6177	69.4539	62.5207
GLYMA_01G007900	538.639	536.127	632.786	478.211	9033.05	8048.02	9881.93	9147.91	-4.0469	0	0	-	1	774324	780026	+	1988	protein_coding	hypothetical protein	-	8054	6716	8023	6829	747	631	755	613	145.307	127.698	141.964	133.975	12.6967	13.0696	14.5252	11.4433
GLYMA_01G017000	1211.4	1235.39	1284.85	1288.75	6941.34	7240.35	7226.39	6813.05	-2.4912	0	0	-	1	1622886	1624365	-	1285	protein_coding	hypothetical protein	-	6189	6042	5867	5086	1680	1454	1533	1652	169.358	174.247	157.459	151.34	43.3099	45.6777	44.7327	46.7745
GLYMA_01G027000	1050.6	902.324	1175.05	1026.63	23042.5	22636.6	26687.3	25872.4	-4.56336	0	0	-	1	2836310	2838537	-	1586	protein_coding	hypothetical protein	-	20545	18890	21667	19314	1457	1062	1402	1316	455.502	441.383	471.14	465.638	30.4325	27.0312	33.146	30.1894
GLYMA_01G056500	2029.81	1904.06	2332.51	2107.87	19798.9	19367.5	20808.4	18224.8	-3.22324	0	0	-	1	7305811	7309451	-	2283	protein_coding	hypothetical protein	-	17653	16162	16894	13605	2815	2241	2783	2702	271.894	262.347	255.2	227.862	40.8464	39.6259	45.7081	43.0607
GLYMA_01G066000	668.431	568.413	592.556	535.94	8310.76	7532.74	9750.14	8834.45	-3.86266	0	0	-	1	10191246	10193108	-	1495	protein_coding	hypothetical protein	-	7410	6286	7916	6595	927	669	707	687	174.287	155.819	182.608	168.676	20.5409	18.0646	17.7323	16.7193
GLYMA_01G066100	253.816	226.006	233.837	197.369	2706.32	2929.93	2740.53	2752.81	-3.60965	0	0	-	1	10337068	10338889	-	1454	protein_coding	hypothetical protein	-	2413	2445	2225	2055	352	266	279	253	58.3553	62.3163	52.774	54.0415	8.01972	7.38517	7.19491	6.33079
GLYMA_01G096300	3549.1	3300.02	3645.85	3238.26	14781	14430.4	15489.9	14261	-2.10211	0	0	-	1	30959146	30965151	-	2117	protein_coding	hypothetical protein	-	13179	12042	12576	10646	4922	3884	4350	4151	284.653	274.114	266.405	250.041	100.154	96.3093	100.189	92.7685
GLYMA_01G145900	2332.66	1946.54	2523.6	2155.46	28366.5	29304.1	36180	32224.7	-3.81481	0	0	-	1	48092830	48096644	+	2201	protein_coding	hypothetical protein	-	25292	24454	29374	24056	3235	2291	3011	2763	404.064	411.734	460.254	417.91	48.6895	42.0193	51.2952	45.6734
GLYMA_01G231800	998.681	943.107	1014.97	922.098	11195.4	11996.5	13133.6	10925.5	-3.60659	0	0	-	1	55864297	55866718	-	1182	protein_coding	hypothetical protein	-	9982	10011	10663	8156	1385	1110	1211	1182	296.953	313.868	311.112	263.839	38.8162	37.9096	38.416	36.3833
GLYMA_01G234500	553.781	466.456	572.441	513.317	6111.38	6539.32	6791.6	6886.72	-3.64325	0	0	-	1	56067689	56069439	+	1751	protein_coding	hypothetical protein	-	5449	5457	5514	5141	768	549	683	658	113.107	119.379	112.256	116.042	15.0186	13.0828	15.118	14.1324
GLYMA_04G009700	214.879	193.719	223.78	236.375	4509.79	4149.84	4638.58	4203.57	-4.3315	0	0	-	4	769056	769981	-	651	protein_coding	hypothetical protein	-	4021	3463	3766	3138	298	228	267	303	217.19	197.133	199.505	184.311	15.1641	14.1383	15.3786	16.9342
GLYMA_04G046500	648.241	624.49	696.483	629.554	6069.88	6270.89	7023.16	6660.33	-3.32398	0	0	-	4	3707933	3711896	+	2881	protein_coding	hypothetical protein	-	5412	5233	5702	4972	899	735	831	807	66.0544	67.3123	68.2556	65.9884	10.3371	10.2988	10.8154	10.1914
GLYMA_04G121300	428.315	432.47	490.304	406.441	3380.38	3197.16	3387.18	3086.37	-2.89366	0	0	-	4	15188268	15207403	-	4024	protein_coding	hypothetical protein	-	3014	2668	2750	2304	594	509	585	521	43.8847	40.9407	39.2708	36.4792	8.14799	8.50832	9.0829	7.84915
GLYMA_04G143200	10434.6	8655.34	10202.5	8720.14	63102.3	67248.2	72655.6	64851.2	-2.81686	0	0	-	4	25762308	25764069	+	1405	protein_coding	hypothetical protein	-	56263	56118	58988	48412	14471	10187	12173	11178	1408.1	1480.17	1447.91	1317.52	341.195	292.694	324.868	289.461
GLYMA_04G157600	2828.75	2355.22	2894.05	2470.63	31681.8	32725.4	36814.3	32835.5	-3.66756	0	0	-	4	38182883	38184627	-	1391	protein_coding	hypothetical protein	-	28248	27309	29889	24512	3923	2772	3453	3167	714.082	727.555	741.035	673.801	93.427	80.4469	93.0798	82.8367
GLYMA_04G157700	3279.42	2768.15	3500.02	2717.93	26075.2	28506	30843	27419.6	-3.20159	0	0	-	4	38268620	38270375	-	1405	protein_coding	hypothetical protein	-	23249	23788	25041	20469	4548	3258	4176	3484	581.856	627.435	614.653	557.058	107.232	93.6091	111.447	90.2202
GLYMA_04G174200	269.68	215.81	272.391	234.035	11941.3	11987	12741.9	10172.7	-5.56024	0	0	-	4	43575354	43576601	+	1248	protein_coding	hypothetical protein	-	10647	10003	10345	7594	374	254	325	300	299.985	297.032	285.871	232.668	9.92746	8.21604	9.7646	8.74598
GLYMA_04G177100	601.372	588.805	644.52	565.584	5138.99	4931.15	5192.85	4630.89	-3.05159	0	0	-	4	44036063	44039453	-	2461	protein_coding	hypothetical protein	-	4582	4115	4216	3457	834	693	769	725	75.6775	71.6277	68.2935	62.0874	12.9769	13.1402	13.5437	12.3898
GLYMA_04G183400	494.653	507.239	571.603	483.672	3484.69	3638.15	3702.49	3626.21	-2.81341	0	0	-	4	45129065	45133522	-	3627	protein_coding	hypothetical protein	-	3107	3036	3006	2707	686	597	682	620	30.1218	31.02	28.5822	28.5378	6.26553	6.64462	7.05054	6.21937
GLYMA_04G256600	502.585	543.773	620.214	487.573	4619.71	4504.54	4767.91	4511.67	-3.09624	0	0	-	4	52255426	52259643	+	1634	protein_coding	hypothetical protein	-	4119	3759	3871	3368	697	640	740	625	117.849	113.346	108.624	104.785	18.7872	21.0219	22.577	18.5025
GLYMA_15G035500	3076.8	2846.31	3245.23	2977.7	20695	18789.9	22302.4	21221.4	-2.77272	0	0	-	15	2825110	2827434	-	1479	protein_coding	hypothetical protein	-	18452	15680	18107	15842	4267	3350	3872	3817	438.695	392.884	422.214	409.564	95.5731	91.4366	98.1642	93.8979
GLYMA_15G045800	952.532	799.517	845.67	823.803	5830.99	6049.2	6569.89	6376.35	-2.85807	0	0	-	15	3656854	3659482	+	2275	protein_coding	hypothetical protein	DnaJ_C	5199	5048	5334	4760	1321	941	1009	1056	80.3574	82.229	80.8586	80.0028	19.2355	16.6975	16.6301	16.8882
GLYMA_15G068000	1003.01	868.338	1050.17	888.553	8454.32	8039.64	9247.61	8526.35	-3.16872	0	0	-	15	5192709	5193623	+	915	protein_coding	hypothetical protein	SNARE	7538	6709	7508	6365	1391	1022	1253	1139	289.683	271.721	282.981	265.985	50.3602	45.0893	51.3471	45.2902
GLYMA_15G141000	473.021	452.861	484.437	462.609	3551.98	3704.06	3649.53	3395.81	-2.93281	0	0	-	15	11547685	11549683	+	823	protein_coding	hypothetical protein	Usp	3167	3091	2963	2535	656	533	578	593	135.312	139.183	124.161	117.776	26.4049	26.1439	26.3338	26.2154
GLYMA_15G151800	305.012	214.96	258.981	230.134	3646.19	3524.31	3635.98	3505.65	-3.82315	0	0	-	15	12575444	12580908	+	1899	protein_coding	hypothetical protein	-	3251	2941	2952	2617	423	253	309	295	60.1976	57.3927	53.61	52.6937	7.37898	5.37822	6.10126	5.65196
GLYMA_15G207900	5800.28	5390.15	6898.62	5918.74	49680.6	50605.7	58080.8	56252.5	-3.16023	0	0	-	15	29813502	29820484	+	2994	protein_coding	hypothetical protein	E1-E2_ATPase	44296	42230	47155	41993	8044	6344	8231	7587	520.236	522.704	543.163	536.296	89.0023	85.5371	103.083	92.1978
GLYMA_10G009000	3091.94	2639	3382.68	3184.43	63784.2	59844.9	69172.3	72165.2	-4.42921	0	0	-	10	874061	876320	-	2111	protein_coding	hypothetical protein	-	56871	49940	56160	53872	4288	3106	4036	4082	947.305	876.692	917.473	975.786	67.2895	59.3959	71.6884	70.3537
GLYMA_10G017300	4692.72	4351.04	4738.77	4306.24	27458	28367	32067.3	31770.5	-2.72572	0	0	-	10	1523661	1524691	-	705	protein_coding	hypothetical protein	-	24482	23672	26035	23717	6508	5121	5654	5520	1221.08	1244.32	1273.57	1286.32	305.801	293.23	300.713	284.873
GLYMA_10G038900	356.929	312.67	366.261	326.869	2538.09	2669.89	2678.95	2606.8	-2.94419	0	0	-	10	3445732	3447897	-	1100	protein_coding	hypothetical protein	PBD	2263	2228	2175	1946	495	368	437	419	102.412	106.263	96.5367	95.7638	21.104	19.1192	21.0885	19.6198
GLYMA_10G136900	4251.42	3782.62	4554.38	4225.11	41372.1	41195.2	45898.1	46083.8	-3.37586	0	0	-	10	36987955	36991017	+	2302	protein_coding	hypothetical protein	-	36888	34377	37264	34402	5896	4452	5434	5416	563.465	553.413	558.263	571.424	84.8464	78.0716	88.5116	85.6003
GLYMA_10G148500	599.929	470.704	510.419	541.401	9563.54	8752.64	9980.47	8968.41	-4.1322	0	0	-	10	38381421	38382250	-	830	protein_coding	hypothetical protein	-	8527	7304	8103	6695	832	554	609	694	361.248	326.114	336.684	308.427	33.2067	26.9448	27.5122	30.4217
GLYMA_10G151800	612.909	591.354	656.253	571.825	5754.73	5889.82	6459.04	5565.91	-3.28289	0	0	-	10	38664102	38666285	+	1097	protein_coding	hypothetical protein	-	5131	4915	5244	4155	850	696	783	733	164.468	166.037	164.858	144.825	25.6681	25.6121	26.7634	24.3108
GLYMA_10G286500	1326.77	1262.57	1496.06	1277.83	7889.05	8341.62	9013.59	8326.76	-2.64617	0	0	-	10	50616892	50620159	+	2133	protein_coding	hypothetical protein	-	7034	6961	7318	6216	1840	1486	1785	1638	127.625	133.108	130.225	122.641	31.4518	30.9534	34.5359	30.7512
GLYMA_10G297400	1036.18	985.589	1037.6	979.826	6196.62	6647.17	7364.34	6558.53	-2.72809	0	0	-	10	51421234	51430598	+	2360	protein_coding	hypothetical protein	-	5525	5547	5979	4896	1437	1160	1238	1256	82.3204	87.103	87.3717	79.3248	20.1709	19.8422	19.6696	19.3633
GLYMA_06G031500	3732.25	3611.84	3991.16	3707.11	18574.2	20145.2	22125	19155.8	-2.41099	0	0	-	6	2445120	2446298	+	946	protein_coding	hypothetical protein	-	16561	16811	17963	14300	5176	4251	4762	4752	615.577	658.551	654.85	577.996	181.253	181.403	188.749	182.763
GLYMA_06G047200	3665.19	3254.99	3481.58	3462.16	14769.8	14701.2	16381.6	15222.9	-2.13898	0	0	-	6	3569793	3573803	+	2828	protein_coding	hypothetical protein	-	13169	12268	13300	11364	5083	3831	4154	4438	163.742	160.761	162.191	153.65	59.5418	54.686	55.0773	57.0966
GLYMA_06G056900	1394.55	1130.03	1387.94	1287.19	14803.5	14544.2	16667.4	15214.8	-3.55724	0	0	-	6	4301835	4304814	-	1909	protein_coding	hypothetical protein	-	13199	12137	13532	11358	1934	1330	1656	1650	243.121	235.609	244.461	227.497	33.5607	28.1248	32.5267	31.4471
GLYMA_06G110600	946.764	789.321	1113.87	755.933	16446.6	16080.5	17549.3	16883.9	-4.21495	0	0	-	6	8941619	8944385	-	1419	protein_coding	hypothetical protein	2OG-FeII_Oxy	14664	13419	14248	12604	1313	929	1329	969	363.377	350.449	346.279	339.63	30.6523	26.4288	35.1179	24.8453
GLYMA_06G136600	3563.52	3577.01	3430.45	3155.57	116.642	110.247	82.5239	101.807	5.05708	0	0	-	6	11182379	11187128	+	3461	protein_coding	hypothetical protein	Response_reg	104	92	67	76	4942	4210	4093	4045	1.19275	1.11199	0.753628	0.94781	53.3964	55.4311	50.0559	48.0008
GLYMA_06G144700	1597.89	1567.6	1653.62	1450.24	9571.39	9459.66	10864.8	9056.82	-2.63547	0	0	-	6	11773872	11777721	-	1963	protein_coding	hypothetical protein	-	8534	7894	8821	6761	2216	1845	1973	1859	152.869	149.027	154.972	131.695	37.3965	37.9419	37.6871	34.4557
GLYMA_06G207300	11263.1	9818.51	11393.5	9895.78	67285.8	70073.9	74242	64232.3	-2.70263	0	0	-	6	20011207	20012998	-	1429	protein_coding	hypothetical protein	-	59993	58476	60276	47950	15620	11556	13594	12685	1476.24	1516.46	1454.68	1283.03	362.101	326.452	356.698	322.969
GLYMA_06G293300	871.051	778.276	951.274	847.986	6688.98	6473.41	7531.85	7026.04	-3.00669	0	0	-	6	48197809	48201141	-	822	protein_coding	hypothetical protein	-	5964	5402	6115	5245	1208	916	1135	1087	255.125	243.54	256.554	243.98	48.6829	44.9849	51.7738	48.1127
GLYMA_06G310300	1394.55	1209.05	1326.75	1362.86	11297.5	11087	11741.8	9896.73	-3.05564	0	0	-	6	49876704	49878109	-	665	protein_coding	hypothetical protein	-	10073	9252	9533	7388	1934	1423	1583	1747	532.629	515.586	494.382	424.8	96.342	86.3827	89.2576	95.5814
GLYMA_19G135900	2724.92	2415.54	2585.62	2446.44	15658.1	15431	16993.8	15131.8	-2.63532	0	0	-	19	39711821	39716287	+	1628	protein_coding	hypothetical protein	-	13961	12877	13797	11296	3779	2843	3085	3136	402.387	391.149	390.013	354.034	102.612	94.072	94.8159	93.523
GLYMA_19G166000	855.188	858.142	937.864	784.797	5870.25	5797.55	6566.2	5713.26	-2.8015	0	0	-	19	42708776	42716218	+	1947	protein_coding	hypothetical protein	Pkinase	5234	4838	5331	4265	1186	1010	1119	1006	94.5268	92.0846	94.4272	83.7593	20.179	20.9411	21.5501	18.799
GLYMA_19G230100	1415.46	1365.38	1475.94	1291.09	8353.38	8874.88	9772.31	9285.89	-2.70939	0	0	-	19	48093319	48099378	+	3586	protein_coding	hypothetical protein	Kinesin	7448	7406	7934	6932	1963	1607	1761	1655	73.0326	76.535	76.3021	73.9142	18.1339	18.0904	18.4134	16.7915
GLYMA_19G261100	1839.45	1720.53	2017.37	1658.53	17692.6	18551.4	20908.1	18602.6	-3.38816	0	0	-	19	50419351	50421582	+	1281	protein_coding	hypothetical protein	Pyrophosphatase	15775	15481	16975	13887	2551	2025	2407	2126	433.02	447.854	456.999	414.514	65.9694	63.8145	70.4552	60.3832
GLYMA_09G026600	529.986	456.26	529.696	477.431	5324.05	5495.57	5848.12	5394.44	-3.46745	0	0	-	9	2166064	2167127	-	496	protein_coding	hypothetical protein	-	4747	4586	4748	4027	735	537	632	612	336.531	342.641	330.129	310.441	49.0893	43.7055	47.7773	44.8923
GLYMA_09G027300	1240.24	1069.7	1346.87	1063.3	16798.7	17378.3	21552.3	20483.3	-4.01304	0	0	-	9	2226414	2228015	-	1602	protein_coding	hypothetical protein	FAD_binding_4	14978	14502	17498	15291	1720	1259	1607	1363	328.76	335.469	376.687	364.967	35.567	31.7254	37.6131	30.9553
GLYMA_09G042200	465.811	388.288	491.142	355.733	8946.69	9296.69	10189.9	9695.8	-4.48614	0	0	-	9	3598119	3600679	+	2150	protein_coding	hypothetical protein	-	7977	7758	8273	7238	646	457	586	456	130.463	133.721	132.702	128.724	9.95348	8.58067	10.2199	7.71664
GLYMA_09G069000	1710.38	1343.29	1648.6	1482.22	11059.7	11404.6	12480.8	11367.6	-2.90421	0	0	-	9	7029493	7033209	+	1166	protein_coding	hypothetical protein	-	9861	9517	10133	8486	2372	1581	1967	1900	361.568	367.763	364.396	338.348	81.9364	66.5513	76.908	72.0837
GLYMA_09G184400	919.363	740.891	824.717	752.032	9507.47	9950.98	11045.9	8929.56	-3.60597	0	0	-	9	40955555	40963420	-	5481	protein_coding	hypothetical protein	Kinesin	8477	8304	8968	6666	1275	872	984	964	72.3841	74.7288	75.1041	61.8955	10.2566	8.54818	8.95972	8.51712
GLYMA_09G222200	47.5906	50.1291	47.7732	57.7286	2316.02	1844.24	2167.79	2099.1	-5.37399	0	0	-	9	44302327	44303391	+	1065	protein_coding	hypothetical protein	Auxin_inducible	2065	1539	1760	1567	66	59	57	74	68.1801	53.552	56.9925	56.2599	2.05294	2.23638	2.00683	2.52804
GLYMA_09G257400	1408.25	1353.49	1443.25	1384.71	8652.84	9119.34	9745.22	9417.17	-2.72394	0	0	-	9	47632105	47644788	+	11134	protein_coding	hypothetical protein	MatE	7715	7610	7912	7030	1953	1593	1722	1775	41.1784	42.8073	41.4178	40.802	9.82041	9.76125	9.80089	9.80272
GLYMA_09G284600	567.481	549.721	575.793	493.034	6214.56	7125.3	7707.98	7340.84	-3.69889	0	0	-	9	49972343	49974317	-	1809	protein_coding	hypothetical protein	Sugar_tr	5541	5946	6258	5480	787	647	687	632	107.705	121.807	119.303	115.83	14.4118	14.4381	14.2398	12.711
GLYMA_14G006100	4776.36	4106.34	4898.85	4493.47	33715.2	34199.3	38634.8	33187.8	-2.93468	0	0	-	14	484173	490051	+	3044	protein_coding	hypothetical protein	-	30061	28539	31367	24775	6624	4833	5845	5760	599.568	599.892	613.585	537.33	124.466	110.664	124.313	118.87
GLYMA_14G021000	248.769	234.502	289.992	274.601	3705.63	3887.4	4307.26	3636.93	-3.89055	0	0	-	14	1480524	1483885	-	1985	protein_coding	hypothetical protein	-	3304	3244	3497	2715	345	276	346	352	58.5284	60.563	60.756	52.2985	5.75758	5.61296	6.53584	6.45185
GLYMA_14G022300	2859.04	2633.9	2827.84	2515.1	16817.8	17212.9	19672.7	17997.1	-2.72604	0	0	-	14	1567915	1576487	-	2532	protein_coding	hypothetical protein	-	14995	14364	15972	13435	3965	3100	3374	3224	231.971	234.187	242.334	226.005	57.7863	55.0561	55.6585	51.6057
GLYMA_14G063000	112.487	122.349	107.28	133.4	3065.22	2824.48	3076.79	2788.98	-4.62784	0	0	-	14	5115233	5119137	+	1940	protein_coding	hypothetical protein	-	2733	2357	2498	2082	156	144	128	171	49.5365	45.0241	44.4064	41.0354	2.66381	2.99643	2.47397	3.20698
GLYMA_14G073200	440.573	480.9	470.189	390.058	5223.11	4692.68	5359.13	5196.19	-3.52333	0	0	-	14	6151199	6153371	-	877	protein_coding	hypothetical protein	-	4657	3916	4351	3879	611	566	561	500	186.721	165.474	171.098	169.122	23.0793	26.0531	23.9855	20.743
GLYMA_14G078900	246.606	240.45	341.956	267.58	7193.69	7404.52	8461.78	7265.82	-4.79086	0	0	-	14	6708124	6714523	-	2282	protein_coding	hypothetical protein	WD40	6414	6179	6870	5424	342	283	408	343	98.8327	100.344	103.823	90.8832	4.96468	5.00627	6.70394	5.46866
GLYMA_14G134700	1874.78	1638.97	1895	1577.4	13028	12671.2	13653.4	12992.5	-2.90531	0	0	-	14	23511818	23514886	+	3069	protein_coding	hypothetical protein	-	11616	10574	11085	9699	2600	1929	2261	2022	133.09	127.682	124.564	120.84	28.0645	25.3734	27.6242	23.971
GLYMA_14G137200	1649.81	1648.31	1826.28	1663.99	15323.9	16430.4	19044.6	18362.8	-3.3489	0	0	-	14	24616379	24623713	-	2340	protein_coding	hypothetical protein	Pkinase	13663	13711	15462	13708	2288	1940	2179	2133	205.313	217.14	227.879	223.995	32.3908	33.468	34.9162	33.1648
GLYMA_14G179200	919.363	876.835	922.778	826.923	6457.94	6645.97	7691.97	6645.6	-2.95204	0	0	-	14	44060802	44063722	+	1297	protein_coding	hypothetical protein	-	5758	5546	6245	4961	1275	1032	1101	1060	214.708	217.949	228.389	201.158	44.7898	44.1785	43.7786	40.8974
GLYMA_14G207400	1461.61	1422.31	1629.32	1352.72	10550.5	11168.5	12318.2	11741.3	-2.96437	0	0	-	14	47325884	47329827	-	2018	protein_coding	hypothetical protein	-	9407	9320	10001	8765	2027	1674	1944	1734	163.914	171.152	170.914	166.077	33.2747	33.4871	36.1211	31.263
GLYMA_02G008400	4077.65	3343.36	4376.7	3644.7	38456.1	37319.8	41911.1	43246.6	-3.3814	0	0	-	2	848663	854462	-	2129	protein_coding	hypothetical protein	-	34288	31143	34027	32284	5655	3935	5222	4672	566.309	542.09	551.191	579.818	87.9909	74.6126	91.9702	79.8416
GLYMA_02G016700	1587.07	1274.47	1686.31	1409.67	26020.2	26766	31093.1	30593.1	-4.26391	0	0	-	2	1490049	1491170	-	1122	protein_coding	hypothetical protein	-	23200	22336	25244	22838	2201	1500	2012	1807	727.08	737.733	775.925	778.296	64.9843	53.9687	67.239	58.5959
GLYMA_02G042800	5048.93	4552.4	4945.79	4615.17	25930.5	24450.8	26987.8	24905.3	-2.41599	0	0	-	2	4010522	4011629	-	1108	protein_coding	hypothetical protein	-	23120	20404	21911	18592	7002	5358	5901	5916	733.728	682.437	681.988	641.603	209.345	195.212	199.697	194.263
GLYMA_02G132800	147.819	163.132	189.417	180.207	2434.91	2409.85	2614.9	2628.23	-3.89192	0	0	-	2	13750568	13754336	+	1493	protein_coding	hypothetical protein	-	2171	2011	2123	1962	205	192	226	231	51.1314	49.9159	49.0393	50.248	4.54857	5.1914	5.6759	5.6293
GLYMA_02G135200	211.994	225.156	215.399	223.113	3805.45	3881.41	4133.59	3386.43	-4.11898	0	0	-	2	13986589	13989568	-	1374	protein_coding	hypothetical protein	-	3393	3239	3356	2528	294	265	257	286	86.8329	87.3597	84.2344	70.351	7.08829	7.78579	7.01346	7.57323
GLYMA_02G157100	435.526	378.092	412.358	418.922	4704.94	4516.53	5202.7	4333.5	-3.51039	0	0	-	2	16874911	16875219	+	309	protein_coding	hypothetical protein	-	4195	3769	4224	3235	604	445	492	537	477.376	452.017	471.433	400.309	64.7529	58.136	59.7025	63.2292
GLYMA_02G215800	1339.03	1265.12	1249.65	1225.56	7367.53	7416.5	8620.67	8261.12	-2.63979	0	0	-	2	40222258	40244991	-	8115	protein_coding	hypothetical protein	-	6569	6189	6999	6167	1857	1489	1491	1571	28.4641	28.263	29.7442	29.058	7.58061	7.40712	6.8893	7.04352
GLYMA_02G292300	2285.79	2131.76	2285.57	2214.75	12980.9	12447.1	14566.1	12681.7	-2.56224	0	0	-	2	47140082	47148127	+	3423	protein_coding	hypothetical protein	-	11574	10387	11826	9467	3170	2509	2727	2839	142.849	135.109	143.153	127.057	36.8594	35.551	35.8904	36.2556
GLYMA_02G308200	1685.86	1437.6	1562.27	1429.17	9388.58	9478.84	10511.3	9307.32	-2.66098	0	0	-	2	48217435	48218194	-	609	protein_coding	hypothetical protein	-	8371	7910	8534	6948	2338	1692	1864	1832	483.334	481.334	483.27	436.237	127.177	112.157	114.766	109.449
GLYMA_20G011900	659.778	493.644	709.055	592.108	8168.32	8417.11	9036.99	8570.56	-3.79951	0	0	-	20	999096	1002527	+	1254	protein_coding	hypothetical protein	Metallophos	7283	7024	7337	6398	915	581	846	759	204.221	207.574	201.779	195.086	24.1716	18.7035	25.2964	22.0215
GLYMA_20G028400	4241.33	3899.87	4163.81	3721.15	20461.7	19674.3	22211.3	19521.5	-2.35283	0	0	-	20	3320640	3327744	-	3489	protein_coding	hypothetical protein	-	18244	16418	18033	14573	5882	4590	4968	4770	343.976	326.233	333.46	298.779	104.479	99.3521	99.8823	93.0554
GLYMA_20G146500	2395.39	2184.44	2337.54	2346.59	13059.4	13913.9	15286.6	13435.9	-2.58762	0	0	-	20	38481296	38483022	-	767	protein_coding	hypothetical protein	-	11644	11611	12411	10030	3322	2571	2789	3008	533.819	560.998	558.041	500.018	143.478	135.316	136.345	142.687
GLYMA_08G012700	10031.5	8994.35	10740.6	9165.59	75375.6	75867.8	84164.6	75207.4	-2.99609	0	0	-	8	990727	992879	-	1568	protein_coding	hypothetical protein	LIM	67206	63311	68332	56143	13912	10586	12815	11749	1507.12	1496.3	1502.91	1369.08	293.917	272.539	306.449	272.619
GLYMA_08G026400	2399.72	2054.44	2704.64	2368.43	22581.5	21933.1	24521.9	23358.1	-3.27761	0	0	-	8	2087371	2092662	+	3903	protein_coding	hypothetical protein	-	20134	18303	19909	17437	3328	2418	3227	3036	185.382	177.607	179.785	174.583	28.8679	25.5594	31.6836	28.9237
GLYMA_08G031700	862.399	807.164	827.231	868.269	6780.95	6774.19	7849.63	6941.64	-3.07393	0	0	-	8	2521406	2526215	-	2549	protein_coding	hypothetical protein	PFK	6046	5653	6373	5182	1196	950	987	1113	83.4038	82.1857	86.2241	77.7333	15.5433	15.0452	14.5189	15.8865
GLYMA_08G054500	5412.34	4958.53	5546.72	5002.11	38997.8	39089.7	43501.2	37537.4	-2.9272	0	0	-	8	4206320	4207616	+	990	protein_coding	hypothetical protein	C2	34771	32620	35318	28022	7506	5836	6618	6412	1235.01	1221.06	1230.31	1082.29	251.162	237.971	250.656	235.646
GLYMA_08G271700	6230.76	5623.81	6013.56	5899.24	25717.4	24242.3	27622.1	25972.9	-2.1232	0	0	-	8	35501221	35507438	-	1923	protein_coding	hypothetical protein	-	22930	20230	22426	19389	8641	6619	7175	7562	555.296	516.317	532.647	510.586	197.142	184.022	185.285	189.484
GLYMA_13G004900	177.383	159.733	174.33	177.867	2316.02	2492.54	2391.96	2212.97	-3.77032	0	0	-	13	1361551	1366038	+	1055	protein_coding	hypothetical protein	CTP_transf_2	2065	2080	1942	1652	246	188	208	228	68.8264	73.063	63.4821	59.8739	7.72438	7.19364	7.39259	7.86293
GLYMA_13G050000	3857	3350.15	3703.68	3622.86	20088.3	21220.1	22500.7	19504.1	-2.51896	0	0	-	13	14593639	14594525	-	391	protein_coding	hypothetical protein	-	17911	17708	18268	14560	5349	3943	4419	4644	2134.94	2224.51	2135.62	1887.21	600.664	539.57	561.679	572.759
GLYMA_13G079700	3355.13	2932.98	3076.76	3029.19	19767.5	21463.4	23323.5	19997.1	-2.76994	0	0	-	13	18613446	18616026	+	1336	protein_coding	hypothetical protein	Lipase_GDSL	17625	17911	18936	14928	4653	3452	3671	3883	463.885	496.821	488.806	427.243	115.374	104.306	103.03	105.746
GLYMA_13G089600	228.579	219.209	263.172	279.282	3491.42	3424.84	4336.82	3863.32	-3.93209	0	0	-	13	20407481	20411182	+	3394	protein_coding	hypothetical protein	-	3113	2858	3521	2884	317	258	314	358	33.4135	32.33	37.0661	33.6613	3.2055	3.17921	3.59395	3.97595
GLYMA_13G123600	519.891	491.095	622.728	528.919	8347.77	7859.88	8847.31	8152.61	-3.94117	0	0	-	13	23679354	23681742	-	2040	protein_coding	hypothetical protein	CRAL_TRIO_N	7443	6559	7183	6086	721	578	743	678	128.294	119.15	121.431	114.073	11.7081	11.4378	13.6567	12.0921
GLYMA_13G212500	1183.27	1124.08	1243.78	1180.32	6634.03	6181.02	7161.11	6302.67	-2.47356	0	0	-	13	32607200	32609043	-	1844	protein_coding	hypothetical protein	-	5915	5158	5814	4705	1641	1323	1484	1513	112.793	103.659	108.735	97.5615	29.4801	28.9629	30.1758	29.8525
GLYMA_13G237000	4909.04	4837.03	5162.86	4938.14	21328.7	21565.3	24249.7	23956.8	-2.19849	0	0	-	13	34742116	34743394	+	891	protein_coding	hypothetical protein	-	19017	17996	19688	17884	6808	5693	6160	6330	1116.36	1113.36	1133.52	1141.61	376.508	383.67	385.602	384.485
GLYMA_13G245800	352.603	282.082	377.157	276.941	6508.41	6897.62	6803.91	6684.45	-4.38264	0	0	-	13	35479651	35480866	-	1216	protein_coding	hypothetical protein	SNARE	5803	5756	5524	4990	489	332	450	355	167.806	175.418	156.666	156.909	13.3216	11.0217	13.876	10.6218
GLYMA_13G275700	528.544	431.62	494.495	497.714	7975.41	8418.31	8767.25	8113.77	-4.08943	0	0	-	13	37713503	37714588	+	1086	protein_coding	hypothetical protein	-	7111	7025	7118	6057	733	508	590	638	230.244	239.72	226.039	213.259	22.3591	18.8833	20.3708	21.3743
GLYMA_13G292800	935.948	661.025	766.048	780.116	8502.55	8060.01	9110.89	8342.83	-3.43462	0	0	-	13	39277130	39281224	-	2024	protein_coding	hypothetical protein	bZIP_2	7581	6726	7397	6228	1298	778	914	1000	199.53	186.568	190.943	178.247	32.1847	23.508	25.6523	27.233
GLYMA_13G298100	3433.01	3305.97	3397.77	3324.86	22680.2	24720.5	28488	26104.2	-2.92145	0	0	-	13	39671154	39674089	+	1508	protein_coding	hypothetical protein	-	20222	20629	23129	19487	4761	3891	4054	4262	471.531	506.948	528.944	494.11	104.587	104.161	100.802	102.829
GLYMA_13G357400	531.428	528.48	558.193	468.85	3924.34	4012.03	4205.03	3661.04	-2.92125	0	0	-	13	44525458	44528560	-	2536	protein_coding	hypothetical protein	DUF315	3499	3348	3414	2733	737	622	666	601	59.4088	59.909	56.851	50.4591	11.7888	12.1242	12.0581	10.5584
GLYMA_03G012900	166.567	149.538	151.701	153.683	3480.2	2903.57	3521.43	2959.11	-4.37011	0	0	-	3	1306345	1315945	-	8428	protein_coding	hypothetical protein	-	3103	2423	2859	2209	231	176	181	197	27.8558	22.9238	25.1718	21.5636	1.95362	1.81385	1.73265	1.82985
GLYMA_03G253800	3859.88	3516.68	4002.06	3758.6	17462.7	16898.9	18825.3	18089.5	-2.2352	0	0	-	3	44916484	44919824	-	2385	protein_coding	hypothetical protein	Pkinase	15570	14102	15284	13504	5353	4139	4775	4818	229.555	219.119	221.005	216.498	74.3515	70.0568	75.0708	73.4988
GLYMA_03G262000	1955.54	1841.18	2028.27	1969.79	35716.1	35432.4	39472.3	34743	-4.22093	0	0	-	3	45517529	45519491	+	1149	protein_coding	hypothetical protein	Pyrophosphatase	31845	29568	32047	25936	2712	2167	2420	2525	974.56	953.65	961.882	863.103	78.1899	76.1346	78.9735	79.9546
GLYMA_07G001100	157.193	183.524	197.798	173.186	2427.06	2631.55	2853.85	2529.11	-3.87781	0	0	-	7	117084	123455	+	1926	protein_coding	hypothetical protein	Pkinase	2164	2196	2317	1888	218	216	236	222	39.5083	42.2535	41.4882	37.4822	3.74957	4.52732	4.59454	4.19371
GLYMA_07G003400	2006.01	1861.57	2493.43	2144.54	25773.5	28003.9	31462.6	31450.4	-3.7782	0	0	-	7	263541	266168	+	2283	protein_coding	hypothetical protein	2-Hacid_dh_C	22980	23369	25544	23478	2782	2191	2975	2749	353.941	379.333	385.867	393.219	40.3675	38.7418	48.8615	43.8098
GLYMA_07G073600	5157.09	4513.32	5281.04	5045.01	37465.7	35757.1	41321.1	36992.2	-2.92175	0	0	-	7	6701040	6703732	+	1339	protein_coding	hypothetical protein	LIM	33405	29839	33548	27615	7152	5312	6301	6467	877.24	825.83	864.053	788.577	176.941	160.148	176.447	175.721
GLYMA_07G149400	90.1336	115.552	115.662	78.7918	6583.56	6310.44	7233.78	7469.43	-6.11396	0	0	-	7	17948598	17955696	+	1783	protein_coding	hypothetical protein	ADH_N	5870	5266	5873	5576	125	136	138	101	115.764	109.45	113.596	119.578	2.32241	3.07915	2.90211	2.06097
GLYMA_07G156300	624.446	535.277	571.603	606.15	4310.16	4486.57	5030.27	4285.28	-2.95287	0	0	-	7	19207148	19208182	+	454	protein_coding	hypothetical protein	-	3843	3744	4084	3199	866	630	682	777	297.647	305.61	310.23	269.425	63.1892	56.0181	56.3267	62.2683
GLYMA_07G217300	74.2701	64.5731	73.7552	74.8912	2708.57	2624.36	2989.34	3016.71	-5.2991	0	0	-	7	38992255	38995377	-	1898	protein_coding	hypothetical protein	-	2415	2190	2427	2252	103	76	88	96	44.7413	42.7597	44.0989	45.3682	1.79772	1.61644	1.73849	1.84025
GLYMA_07G246600	4433.13	4233.79	4717.82	4254.75	25798.1	26009.9	30191.4	30074.7	-2.66753	0	0	-	7	42558575	42561666	-	1727	protein_coding	hypothetical protein	-	23002	21705	24512	22451	6148	4983	5629	5454	468.339	465.752	489.487	497.076	117.93	116.477	122.215	114.901
GLYMA_07G269000	1134.96	1050.16	1135.66	965.004	7499.87	7355.39	8753.7	7890.06	-2.87752	0	0	-	7	44206994	44215338	+	4842	protein_coding	hypothetical protein	-	6687	6138	7107	5890	1574	1236	1355	1237	48.5617	46.9774	50.6193	46.5126	10.7686	10.3047	10.493	9.29495
GLYMA_05G037300	928.016	892.128	1038.44	913.516	7162.28	7045.02	7887.81	7194.82	-2.9572	0	0	-	5	3299913	3303696	+	3038	protein_coding	hypothetical protein	-	6386	5879	6404	5371	1287	1050	1239	1171	73.9143	71.7138	72.6972	67.6001	14.0337	13.9523	15.2922	14.024
GLYMA_05G214500	840.766	670.371	864.947	720.047	7535.76	7302.66	8263.48	7648.94	-3.31156	0	0	-	5	39559638	39560465	-	625	protein_coding	hypothetical protein	Cu_bind_like	6719	6094	6709	5710	1166	789	1032	923	378.018	361.334	370.196	349.33	61.8016	50.9613	61.9135	53.7309
GLYMA_05G217600	585.508	590.504	721.627	678.701	6610.48	6703.49	7674.73	6934.95	-3.43857	0	0	-	5	39762157	39765360	-	2695	protein_coding	hypothetical protein	PI3_PI4_kinase	5894	5594	6231	5177	812	695	861	870	76.9022	76.922	79.7358	73.4512	9.9811	10.4104	11.9793	11.7453
GLYMA_05G218600	438.41	420.575	434.15	381.477	3006.9	3229.52	3254.15	3300.7	-2.93295	0	0	-	5	39830080	39834574	+	2832	protein_coding	hypothetical protein	ketoacyl-synt	2681	2695	2642	2464	608	495	518	489	42.5993	45.1299	41.1724	42.5735	9.1013	9.02957	8.77676	8.03951
GLYMA_05G224900	654.731	624.49	700.674	574.946	6521.87	6258.91	7023.16	6687.13	-3.37441	0	0	-	5	40366096	40370669	-	2355	protein_coding	hypothetical protein	PFK	5815	5223	5702	4992	908	735	836	737	96.9069	91.7328	93.1964	90.4632	14.2556	14.062	14.8563	12.7083
GLYMA_17G059700	853.746	796.118	816.336	708.346	7336.13	6437.46	7359.41	7422.55	-3.16889	0	0	-	17	4518026	4523412	-	4646	protein_coding	hypothetical protein	TBC	6541	5372	5975	5541	1184	937	974	908	62.8764	54.4226	56.3311	57.9194	10.7223	10.3404	9.98392	9.03117
GLYMA_17G246400	1406.81	1298.26	1625.13	1504.06	22992	22683.3	25182.1	24957.5	-4.03765	0	0	-	17	40209686	40212382	-	2007	protein_coding	hypothetical protein	WD40	20500	18929	20445	18631	1951	1528	1939	1928	359.165	349.516	351.313	354.951	32.2026	30.734	36.2257	34.9512
GLYMA_12G053400	1809.16	1797	2037.49	1695.97	11760.7	11496.8	12666.8	12735.3	-2.72913	0	0	-	12	3831669	3836384	+	2238	protein_coding	hypothetical protein	Pkinase	10486	9594	10284	9507	2509	2115	2431	2174	164.754	158.864	158.473	162.429	37.1383	38.1499	40.7297	35.3428
GLYMA_12G134900	1196.25	1051.01	1155.78	1029.75	7733.16	8074.39	8221.6	7099.71	-2.8117	0	0	-	12	15645421	15653765	+	1299	protein_coding	hypothetical protein	TBC	6895	6738	6675	5300	1659	1237	1379	1320	186.643	192.225	177.213	156.008	42.3076	38.4418	39.8053	36.9715
GLYMA_12G208400	1624.57	1487.73	1549.7	1434.63	9535.5	9230.78	10464.5	10356.2	-2.69857	0	0	-	12	36772916	36777452	+	2351	protein_coding	hypothetical protein	bZIP_2	8502	7703	8496	7731	2253	1751	1849	1839	127.162	121.421	124.628	125.737	31.746	30.0661	29.4897	28.4598
GLYMA_16G011400	348.997	298.226	300.049	341.691	5105.34	4836.48	5181.76	4462.1	-3.92359	0	0	-	16	981839	983741	-	1203	protein_coding	hypothetical protein	-	4552	4036	4207	3331	484	351	358	438	166.385	155.476	150.818	132.397	16.6668	14.7291	13.9538	16.5654
GLYMA_16G078400	498.259	486.847	478.57	418.922	4857.48	4900	5303.7	4960.42	-3.41067	0	0	-	16	8075263	8081447	-	1955	protein_coding	hypothetical protein	-	4331	4089	4306	3703	691	573	571	537	97.0009	96.5171	94.5864	90.1849	14.5801	14.7332	13.6371	12.4445
GLYMA_16G138600	10862.2	9819.36	10490.8	11149.4	60073	62640.6	67874.1	57010.7	-2.54848	0	0	-	16	29575672	29576924	+	661	protein_coding	hypothetical protein	-	53562	52273	55106	42559	15064	11557	12517	14292	2849.33	2930.64	2875.09	2461.9	754.953	705.809	710.043	786.672
GLYMA_16G143700	1682.98	1498.78	1661.17	1566.47	10507.9	11125.3	12777.7	10687.1	-2.81456	0	0	-	16	30388030	30390647	-	815	protein_coding	hypothetical protein	-	9369	9284	10374	7978	2334	1764	1982	2008	404.225	422.148	438.978	374.297	94.869	87.3744	91.1868	89.6413
GLYMA_11G033200	724.674	690.762	741.742	695.084	3880.6	4026.41	4120.04	3824.47	-2.47439	0	0	-	11	2429423	2434404	-	1965	protein_coding	hypothetical protein	DUF6	3460	3360	3345	2855	1005	813	885	891	61.9157	63.3671	58.7067	55.555	16.9428	16.7021	16.8875	16.4975
GLYMA_11G072300	4829	4988.27	5566.84	4915.51	28953.1	29787	34504.9	31789.3	-2.62288	0	0	-	11	5387737	5391438	-	2631	protein_coding	hypothetical protein	-	25815	24857	28014	23731	6697	5871	6642	6301	345.015	350.118	367.205	344.886	84.3219	90.0813	94.6594	87.1346
GLYMA_11G108000	639.588	641.483	662.12	628.774	11180.8	10413.5	11727	10791.6	-4.10055	0	0	-	11	8237642	8241793	+	2720	protein_coding	hypothetical protein	Pkinase	9969	8690	9521	8056	887	755	790	806	139.325	127.996	130.505	122.43	11.6787	12.1138	11.7734	11.6554
GLYMA_11G239500	643.915	601.549	739.228	567.145	6927.88	5764	6731.24	6550.49	-3.34779	0	0	-	11	33390513	33393441	-	2296	protein_coding	hypothetical protein	-	6177	4810	5465	4890	893	708	882	727	94.6004	77.6355	82.0867	81.4361	12.8843	12.4481	14.404	11.5203
GLYMA_11G247800	3053.01	2968.66	3520.13	3132.17	17840.7	16895.3	18875.8	18116.3	-2.50077	0	0	-	11	34044697	34047613	+	1305	protein_coding	hypothetical protein	Aa_trans	15907	14099	15325	13524	4234	3494	4200	4015	428.613	400.373	404.99	396.255	107.478	108.083	120.677	111.938
GLYMA_11G256700	1376.52	1371.33	1502.76	1362.08	16781.9	18402.8	20600.2	19670.2	-3.74897	0	0	-	11	34639433	34641547	-	1858	protein_coding	hypothetical protein	-	14963	15357	16725	14684	1909	1614	1793	1746	283.178	306.3	310.438	302.189	34.0362	35.0672	36.1843	34.1901
GLYMA_10G149500	450.668	441.816	497.847	359.634	4587.18	4285.25	4859.06	4569.27	-3.38714	2.26867e-307	7.19565e-305	-	10	38493040	38499888	+	3788	protein_coding	hypothetical protein	Kinesin	4090	3576	3945	3411	625	520	594	461	37.9665	34.9844	35.9163	34.4311	5.46577	5.54162	5.8798	4.42785
GLYMA_01G193300	1415.46	1254.08	1304.96	1247.41	6731.6	6594.44	7321.23	6605.41	-2.38324	1.50094e-304	4.72482e-302	-	1	52786761	52792316	-	4340	protein_coding	hypothetical protein	zf-TAZ	6002	5503	5944	4931	1963	1476	1557	1599	77.0252	74.4279	74.814	68.812	23.7329	21.746	21.3071	21.2324
GLYMA_15G100300	864.562	858.142	897.634	828.484	4375.21	4584.83	5041.35	4774.22	-2.44466	4.48971e-303	1.40277e-300	-	15	7802111	7803642	+	1532	protein_coding	hypothetical protein	-	3901	3826	4093	3564	1199	1010	1071	1062	89.5374	92.5493	92.1377	88.9526	25.9264	26.6137	26.213	25.2213
GLYMA_14G013000	129.792	108.755	130.748	98.2947	2109.65	2080.31	2423.99	1995.96	-4.2018	4.76736e-302	1.47848e-299	-	14	979943	981598	-	713	protein_coding	hypothetical protein	-	1881	1736	1968	1490	180	128	156	126	92.7655	90.2292	95.1897	79.9055	8.36304	7.24709	8.20391	6.42959
GLYMA_18G009400	5338.07	4564.3	5671.6	5087.14	35301.1	32166.9	38632.3	37131.5	-2.79329	1.17106e-301	3.60506e-299	-	18	679092	681773	-	1329	protein_coding	hypothetical protein	Aa_trans	31475	26843	31365	27719	7403	5372	6767	6521	832.776	748.502	813.907	797.503	184.529	163.175	190.922	178.522
GLYMA_08G029700	1151.55	1001.73	1140.69	1081.24	5353.21	5411.68	5588.23	5210.92	-2.30071	1.46169e-301	4.46689e-299	-	8	2375767	2378872	+	1946	protein_coding	hypothetical protein	Ndr	4773	4516	4537	3890	1597	1179	1361	1386	86.2454	85.9999	80.4045	76.434	27.1859	24.4576	26.2241	25.9133
GLYMA_16G083700	15224.7	13920.6	16282.3	14100.6	68004.7	68259.6	74891.1	70508.2	-2.24232	7.15663e-301	2.17121e-298	-	16	9551474	9554224	+	2751	protein_coding	hypothetical protein	-	60634	56962	60803	52635	21114	16384	19427	18075	775.02	767.329	762.235	731.583	254.25	240.421	264.79	239.051
GLYMA_02G020600	7600.07	6594.1	7748.48	6669.21	38552.5	38531.3	42015.8	37447.6	-2.45187	7.34464e-301	2.21222e-298	-	2	1871844	1875014	+	1797	protein_coding	hypothetical protein	-	34374	32154	34112	27955	10540	7761	9245	8549	672.619	663.092	654.657	594.828	194.3	174.346	192.906	173.089
GLYMA_14G212500	568.202	542.074	587.527	596.009	3938.92	3597.4	4324.5	4040.14	-2.793	1.37307e-299	4.10617e-297	-	14	47758067	47768578	-	3315	protein_coding	hypothetical protein	Ion_trans	3512	3002	3511	3016	788	638	701	764	37.2527	33.5594	36.526	34.7878	7.87451	7.76928	7.92904	8.38517
GLYMA_07G043000	278.333	252.345	291.668	324.528	2909.33	2801.71	3296.03	2976.52	-3.38446	4.04369e-299	1.20069e-296	-	7	3569664	3571523	-	1034	protein_coding	hypothetical protein	-	2594	2338	2676	2222	386	297	348	416	145.941	138.628	147.659	135.939	20.4592	19.1831	20.8778	24.2167
GLYMA_18G106500	2134.36	1886.21	2226.07	1968.23	12094.9	11786.8	13711.3	12092.3	-2.59639	5.5812e-298	1.64555e-295	-	18	11926798	11928962	+	1241	protein_coding	hypothetical protein	-	10784	9836	11132	9027	2960	2220	2656	2523	305.559	293.72	309.354	278.132	79.0134	72.2145	80.2495	73.9686
GLYMA_11G020300	1230.14	1128.33	1388.78	1335.56	8314.13	7947.36	9083.79	8255.76	-2.72477	7.91331e-298	2.31683e-295	-	11	1426367	1433060	+	3138	protein_coding	hypothetical protein	AAA	7413	6632	7375	6163	1706	1328	1657	1712	83.067	78.321	81.052	75.0964	18.0097	17.084	19.7996	19.8497
GLYMA_08G093000	2161.04	1901.51	1973.79	1928.45	11042.9	11791.6	12409.4	10443.3	-2.51979	1.15898e-296	3.36965e-294	-	8	7041562	7042366	+	805	protein_coding	hypothetical protein	-	9846	9840	10075	7796	2997	2238	2355	2472	430.082	452.987	431.622	370.302	123.331	112.23	109.693	111.726
GLYMA_15G016200	488.164	473.253	520.477	412.682	4344.92	4009.63	4894.78	4514.35	-3.22925	2.0494e-296	5.91739e-294	-	15	1267356	1270758	+	2689	protein_coding	hypothetical protein	DUF315	3874	3346	3974	3370	677	557	621	529	50.6589	46.1129	50.9673	47.9202	8.34025	8.36195	8.65938	7.15759
GLYMA_17G2189001	206.226	180.125	198.636	243.396	3119.06	3001.83	3799.8	3644.97	-4.03185	3.40106e-296	9.7529e-294	-	17	37043679	37047674	+	1956	protein_coding	NA	Pkinase_Tyr	2781	2505	3085	2721	286	212	237	312	49.9942	47.4598	54.3927	53.1912	4.84371	4.37533	4.54324	5.80347
GLYMA_04G157500	5323.65	4243.13	5559.3	4186.88	43574.9	43357	46645.7	44168.3	-3.20211	7.37353e-296	2.10005e-293	-	4	38047214	38049008	-	1436	protein_coding	hypothetical protein	-	38852	36181	37871	32972	7383	4994	6633	5367	951.363	933.712	909.508	877.952	170.318	140.39	173.197	135.981
GLYMA_02G037800	3218.85	2886.25	3597.24	3384.92	24373.7	25258.5	30262.9	28775.3	-3.05366	2.09274e-295	5.92006e-293	-	2	3528032	3529580	+	1477	protein_coding	hypothetical protein	-	21732	21078	24570	21481	4464	3397	4292	4339	517.376	528.854	573.692	556.101	100.121	92.845	108.959	106.884
GLYMA_16G148800	881.146	841.999	938.702	842.526	5225.35	5206.77	5855.51	6052.17	-2.67222	3.65611e-293	1.02732e-290	-	16	30961069	30966306	+	2614	protein_coding	hypothetical protein	K_trans	4659	4345	4754	4518	1222	991	1120	1080	62.6721	61.5986	62.7203	66.0877	15.4863	15.3042	16.0656	15.0321
GLYMA_09G066300	497.538	524.232	528.02	443.886	3366.92	3724.43	3898.33	3710.6	-2.88293	5.53669e-291	1.54536e-288	-	9	6486906	6497923	-	2441	protein_coding	hypothetical protein	Pkinase	3002	3108	3165	2770	690	617	630	569	49.6051	54.1248	51.2928	49.7723	10.7413	11.7046	11.1008	9.72843
GLYMA_04G201200	2303.82	2258.36	2423.02	2269.36	9508.59	9671.77	10800.8	10448.6	-2.12711	1.71282e-288	4.74904e-286	-	4	47402788	47411497	+	4842	protein_coding	hypothetical protein	-	8478	8071	8769	7800	3195	2658	2891	2909	61.6955	61.8995	62.586	61.7231	21.9041	22.2061	22.434	21.9038
GLYMA_07G217700	1826.47	1554	1808.68	1695.97	11462.3	12332.1	13604.1	11020.6	-2.81379	4.67425e-287	1.28748e-284	-	7	39021235	39024295	-	949	protein_coding	hypothetical protein	-	10220	10291	11045	8227	2533	1829	2158	2174	378.68	401.863	401.378	331.478	88.4199	77.802	85.2651	83.348
GLYMA_06G072000	347.555	307.572	357.88	368.995	2399.02	2505.72	2602.58	2470.16	-2.85095	1.41557e-286	3.87358e-284	-	6	5497945	5498961	+	900	protein_coding	hypothetical protein	-	2139	2091	2113	1844	482	362	427	473	83.571	86.0991	80.9676	78.3426	17.7413	16.2371	17.7898	19.1214
GLYMA_19G227300	354.045	268.488	356.204	348.712	4314.64	3988.06	4899.71	5056.87	-3.7805	1.8211e-286	4.95091e-284	-	19	47882158	47886268	-	2287	protein_coding	hypothetical protein	-	3847	3328	3978	3775	491	316	425	447	59.1484	53.9267	59.9864	63.1147	7.11208	5.57782	6.96801	7.11121
GLYMA_08G182400	6619.41	5823.47	6407.48	5636.34	31364.4	29197.5	32305	29118.2	-2.31657	2.54051e-286	6.86217e-284	-	8	14624678	14625795	+	778	protein_coding	hypothetical protein	-	27965	24365	26228	21737	9180	6854	7645	7225	1263.93	1160.58	1162.63	1068.32	390.881	355.638	368.454	337.878
GLYMA_11G196100	687.9	777.426	693.969	671.68	4749.81	4545.29	5413.32	4751.45	-2.78171	4.01662e-286	1.07797e-283	-	11	27006535	27013178	+	3841	protein_coding	hypothetical protein	ABC_tran	4235	3793	4395	3547	954	915	828	861	38.7701	36.5953	39.4611	35.3099	8.22783	9.61657	8.08299	8.15569
GLYMA_02G115100	575.413	492.795	633.624	629.554	5328.53	5168.42	6050.11	5117.15	-3.21571	8.22282e-286	2.19277e-283	-	2	11159109	11163007	-	2498	protein_coding	hypothetical protein	-	4751	4313	4912	3820	798	580	756	807	87.0557	83.2897	88.275	76.1146	13.7756	12.201	14.7718	15.3003
GLYMA_13G310800	1041.94	910.82	1125.6	1017.27	7254.25	6616.01	7974.03	7323.42	-2.83201	2.85064e-285	7.55366e-283	-	13	40624875	40626096	+	1222	protein_coding	hypothetical protein	-	6468	5521	6474	5467	1445	1072	1343	1304	186.117	167.43	182.707	171.064	39.1722	35.4133	41.2089	38.8247
GLYMA_17G207900	347.555	300.775	356.204	303.465	3739.28	3645.34	4593.01	3614.16	-3.57493	1.16497e-284	3.06755e-282	-	17	34058268	34066108	-	2863	protein_coding	hypothetical protein	Ion_trans	3334	3042	3729	2698	482	354	425	389	40.9479	39.3754	44.9185	36.033	5.57708	4.99143	5.56613	4.94345
GLYMA_11G211100	1737.78	1661.06	1788.56	1767.74	29.1606	37.1484	41.8778	36.1683	5.5959	1.21258e-284	3.17293e-282	-	11	30373440	30382116	-	3698	protein_coding	hypothetical protein	Pkinase	26	31	34	27	2410	1955	2134	2266	0.339866	0.427067	0.435894	0.383788	29.6788	29.3385	29.746	30.6485
GLYMA_01G210100	210.552	196.268	196.122	212.192	1806.83	1905.35	2061.87	1824.49	-3.2193	5.1405e-284	1.33675e-281	-	1	54149503	54152969	+	1754	protein_coding	hypothetical protein	Motile_Sperm	1611	1590	1674	1362	292	231	234	272	43.375	45.1171	44.2045	39.8762	7.40663	7.14023	6.71829	7.57753
GLYMA_01G005900	3709.9	3339.11	3622.38	3206.28	17750.9	18314.2	20807.1	18365.5	-2.43857	9.91773e-284	2.56312e-281	-	1	576688	580396	+	694	protein_coding	hypothetical protein	-	15827	15283	16893	13710	5145	3930	4322	4110	801.911	816.086	839.463	755.367	245.588	228.6	233.513	215.469
GLYMA_06G009600	1837.28	1891.31	2047.54	1815.33	8524.98	8291.29	9298.11	8500.9	-2.18926	1.17933e-282	3.02915e-280	-	6	755252	756161	-	599	protein_coding	hypothetical protein	-	7601	6919	7549	6346	2548	2226	2443	2327	446.202	428.059	434.627	405.091	140.914	150.017	152.926	141.342
GLYMA_15G177000	1094.58	1022.97	1101.3	989.968	6323.36	7305.06	7583.58	6452.7	-2.71646	2.5934e-282	6.62059e-280	-	15	16808062	16816989	+	1308	protein_coding	hypothetical protein	-	5638	6096	6157	4817	1518	1204	1314	1269	164.386	187.32	176.066	152.725	41.6971	40.3016	40.8539	38.2839
GLYMA_07G048500	519.17	553.12	573.279	515.657	3738.16	3998.85	4641.05	4187.49	-2.93878	2.78033e-281	7.05479e-279	-	7	4102968	4114174	-	3743	protein_coding	hypothetical protein	Myb_DNA-binding	3333	3337	3768	3126	720	651	684	661	38.2627	40.3735	42.4247	39.0231	7.78693	8.5798	8.37327	7.85157
GLYMA_14G216000	3806.52	3484.4	3900.64	3363.86	18382.4	18876.2	21551.1	19492.1	-2.42742	1.2876e-279	3.24747e-277	-	14	48039358	48039935	+	578	protein_coding	hypothetical protein	-	16390	15752	17497	14551	5279	4101	4654	4312	997.099	1009.94	1043.98	962.598	302.555	286.421	301.915	271.427
GLYMA_16G215600	1497.66	1202.25	1508.63	1366.76	9497.37	9362.6	10708.4	10451.3	-2.84313	4.0742e-279	1.02141e-276	-	16	37292073	37296192	+	1963	protein_coding	hypothetical protein	-	8468	7813	8694	7802	2077	1415	1800	1752	151.687	147.497	152.74	151.973	35.0507	29.0991	34.3825	32.4725
GLYMA_20G207300	2006.01	1871.77	2180.81	1880.86	10442.8	10460.3	11826.8	10391	-2.44132	4.15248e-279	1.03483e-276	-	20	44413086	44416609	-	1476	protein_coding	hypothetical protein	-	9311	8729	9602	7757	2782	2203	2602	2411	232.366	229.583	235.02	210.505	65.4074	63.1171	69.244	62.257
GLYMA_01G209000	817.692	820.758	829.746	704.445	4552.41	4783.76	5137.42	4649.64	-2.5918	7.27908e-279	1.80327e-276	-	1	54055369	54060061	+	1985	protein_coding	hypothetical protein	DUF6	4059	3992	4171	3471	1134	966	990	903	71.9028	74.5276	72.466	66.8612	18.9249	19.6454	18.7008	16.5512
GLYMA_19G246100	1630.34	1507.27	1760.07	1575.05	8347.77	8377.57	9231.6	8006.6	-2.39157	1.29544e-278	3.19037e-276	-	19	49284927	49286811	+	1004	protein_coding	hypothetical protein	-	7443	6991	7495	5977	2261	1774	2100	2019	260.676	258.043	257.45	227.63	74.6016	71.3285	78.4281	73.1652
GLYMA_02G080000	2214.4	1937.19	2178.29	1884.76	10248.8	10365.6	11240.5	10428.5	-2.3636	5.64311e-278	1.38164e-275	-	2	6894277	6894902	+	626	protein_coding	hypothetical protein	-	9138	8650	9126	7785	3071	2280	2599	2416	513.292	512.069	502.76	475.515	162.512	147.029	155.675	140.419
GLYMA_18G294300	2468.22	2397.7	2641.78	2516.66	11934.5	12149.9	14136.2	13497.5	-2.36709	1.22613e-276	2.98455e-274	-	18	57205035	57207996	+	1862	protein_coding	hypothetical protein	-	10641	10139	11477	10076	3423	2822	3152	3226	200.951	201.791	212.571	206.913	60.8987	61.1816	63.4735	63.0357
GLYMA_15G001300	490.327	455.41	516.286	439.986	3734.8	3982.07	4686.62	4318.77	-3.13597	1.44489e-276	3.49671e-274	-	15	133766	151635	+	4095	protein_coding	hypothetical protein	Cation_ATPase_C	3330	3323	3805	3224	680	536	616	564	28.5942	30.0721	32.0446	30.1038	5.50093	5.2839	5.64044	5.01103
GLYMA_20G102600	1323.16	1333.09	1568.14	1364.42	8830.04	7669.35	8852.23	8776.85	-2.61068	1.13092e-274	2.72115e-272	-	20	34552446	34555106	-	1563	protein_coding	hypothetical protein	-	7873	6400	7187	6552	1835	1569	1871	1749	177.12	151.743	158.578	160.286	38.8918	40.5235	44.8849	40.713
GLYMA_18G074600	607.861	566.714	651.225	571.825	3816.67	3847.86	4439.05	3902.16	-2.73888	6.47835e-274	1.54988e-271	-	18	7067323	7071282	-	2180	protein_coding	hypothetical protein	-	3403	3211	3604	2913	843	667	777	733	54.8899	54.5847	57.0142	51.0933	12.8101	12.3513	13.3644	12.2335
GLYMA_13G220300	1106.12	1075.65	1150.75	1132.73	5740.14	5476.39	6502.15	5694.51	-2.39048	1.5664e-272	3.72617e-270	-	13	33369554	33371238	+	1497	protein_coding	hypothetical protein	-	5118	4570	5279	4251	1534	1266	1373	1452	120.217	113.131	121.614	108.58	33.9457	34.1394	34.3902	35.2896
GLYMA_09G021800	4898.22	4927.95	5828.33	4902.25	37167.4	36255.7	44306.7	45189	-2.98651	2.43218e-272	5.75301e-270	-	9	1735328	1736198	+	871	protein_coding	hypothetical protein	-	33139	30255	35972	33734	6793	5800	6954	6284	1337.85	1287.26	1424.3	1480.91	258.36	268.815	299.366	262.494
GLYMA_04G241400	83.644	44.1816	86.3271	95.1742	2504.44	2902.37	2829.22	2569.29	-5.12139	2.77191e-271	6.51975e-269	-	4	50942182	50946873	+	2661	protein_coding	hypothetical protein	-	2233	2422	2297	1918	116	52	103	122	38.6794	44.2145	39.0229	36.127	1.89297	1.03407	1.90251	2.18658
GLYMA_12G181500	2520.14	2250.71	2405.42	2693.74	11254.9	10960	11611.2	10838.4	-2.1777	4.82961e-271	1.12962e-268	-	12	34198074	34199528	-	1186	protein_coding	hypothetical protein	-	10035	9146	9427	8091	3495	2649	2870	3453	297.523	285.781	274.122	260.854	97.6211	90.1656	90.7367	105.929
GLYMA_05G217100	2911.68	2785.14	3016.42	2893.45	8930.98	9214	9437.29	9386.36	-1.6712	4.94448e-271	1.15006e-268	-	5	39735139	39739763	+	1574	protein_coding	hypothetical protein	-	7963	7689	7662	7007	4038	3278	3599	3709	177.893	181.031	167.877	170.219	84.9851	84.0713	85.736	85.7342
GLYMA_08G023600	2439.38	2202.28	2477.5	2055.61	12664.7	11663.4	13129.9	12370.9	-2.44118	8.5184e-271	1.97039e-268	-	8	1876717	1880047	-	2619	protein_coding	hypothetical protein	PI3_PI4_kinase	11292	9733	10660	9235	3383	2592	2956	2635	151.608	137.72	140.371	134.828	42.7905	39.9524	42.3209	36.6056
GLYMA_10G037200	337.46	332.212	374.643	304.245	2558.28	2529.69	2861.24	2621.54	-2.97122	1.90195e-270	4.37522e-268	-	10	3262665	3265706	-	2093	protein_coding	hypothetical protein	-	2281	2111	2323	1957	468	391	447	390	47.7423	46.5657	47.6864	44.5411	9.22821	9.3953	9.97664	8.44612
GLYMA_08G225200	305.012	247.247	290.83	287.863	3159.44	2853.24	3543.6	2850.6	-3.45422	1.37367e-269	3.14269e-267	-	8	18245620	18246822	-	1203	protein_coding	hypothetical protein	Auxin_inducible	2817	2381	2877	2128	423	291	347	369	82.3396	73.3467	82.4762	67.6372	11.6481	9.76497	10.8156	11.16
GLYMA_20G200400	1362.1	1205.65	1436.55	1328.54	7486.41	7708.89	8886.72	8263.8	-2.60033	2.81971e-269	6.41592e-267	-	20	43777561	43781571	+	1891	protein_coding	hypothetical protein	CCT	6675	6433	7215	6169	1889	1419	1714	1703	138.638	140.813	146.972	139.328	36.962	33.8352	37.9612	36.5982
GLYMA_20G248600	67.7805	75.6185	78.7839	73.3309	1538.78	1624.94	1999.05	1970.51	-4.59514	1.60907e-267	3.64145e-265	-	20	47763350	47772390	+	1981	protein_coding	hypothetical protein	-	1372	1356	1623	1471	94	89	94	94	24.3532	25.3666	28.2546	28.3928	1.5719	1.81363	1.77922	1.72642
GLYMA_04G221100	1788.97	1599.88	1651.95	1684.27	8022.52	8860.5	9348.61	8065.54	-2.35008	7.30976e-267	1.64536e-264	-	4	49192788	49198028	+	2679	protein_coding	hypothetical protein	-	7153	7394	7590	6021	2481	1883	1971	2159	109.931	119.76	114.404	100.622	35.9213	33.2229	32.301	34.332
GLYMA_14G170500	144.214	132.545	134.1	146.662	1842.72	1731.6	2173.95	2121.88	-3.81749	1.67149e-266	3.74225e-264	-	14	42230640	42232448	-	534	protein_coding	hypothetical protein	-	1643	1445	1765	1584	200	156	160	188	108.189	100.28	113.988	113.421	12.4071	11.7931	11.2348	12.8091
GLYMA_05G205800	18843	16913.9	19946.6	17409.9	82149.8	80155.5	88954.7	79700.3	-2.17845	2.15072e-266	4.78959e-264	-	5	38868449	38870584	-	1283	protein_coding	hypothetical protein	LIM	73246	66889	72221	59497	26132	19907	23799	22317	2007.45	1932.03	1941.29	1773.16	674.725	626.358	695.533	632.865
GLYMA_03G121200	524.938	459.658	450.074	460.269	2828.57	2740.59	2979.48	2909.54	-2.59457	3.2251e-265	7.1442e-263	-	3	33312146	33319776	+	7631	protein_coding	hypothetical protein	PI3_PI4_kinase	2522	2287	2419	2172	728	541	537	590	11.6212	11.1064	10.9322	10.8832	3.16032	2.86193	2.63863	2.81302
GLYMA_10G159400	4202.39	3934.71	4449.62	4214.97	19856.1	19816.9	23186.8	22707	-2.34836	5.95513e-265	1.31223e-262	-	10	39348892	39350723	+	1245	protein_coding	hypothetical protein	-	17704	16537	18825	16951	5828	4631	5309	5403	500.022	492.237	521.459	520.602	155.071	150.158	159.893	157.895
GLYMA_17G172700	202.62	144.44	173.492	162.264	2298.08	2290.02	2779.95	2468.82	-3.84529	2.06972e-263	4.5368e-261	-	17	17671817	17681523	-	1542	protein_coding	hypothetical protein	-	2049	1911	2257	1843	281	170	207	208	46.7245	45.9265	50.4779	45.7005	6.03675	4.45049	5.03352	4.90773
GLYMA_05G233900	58.4066	39.9334	56.1545	42.9064	1719.35	1533.87	2102.51	1914.24	-5.1984	4.2495e-262	9.26635e-260	-	5	41099637	41108694	+	4090	protein_coding	hypothetical protein	Kinesin	1533	1280	1707	1429	81	47	67	55	13.5508	11.9243	14.7987	13.7356	0.67453	0.476954	0.631533	0.503037
GLYMA_02G053200	3370.28	2918.53	3536.06	3092.38	16580	15198.5	16992.5	16604	-2.33933	6.15645e-262	1.3355e-259	-	2	4863464	4869036	-	2230	protein_coding	hypothetical protein	-	14783	12683	13796	12395	4674	3435	4219	3964	233.101	210.768	213.355	212.531	69.4328	62.1821	70.9399	64.6742
GLYMA_09G284200	2014.67	1925.3	2063.47	1833.27	9224.83	9542.35	10973.2	10018.6	-2.34289	1.07957e-261	2.32981e-259	-	9	49952492	49954466	+	1809	protein_coding	hypothetical protein	Sugar_tr	8225	7963	8909	7479	2794	2266	2462	2350	159.876	163.127	169.842	158.083	51.1645	50.5667	51.0311	47.2641
GLYMA_20G076600	174.499	157.184	139.129	130.279	1718.23	1949.69	1834	1904.87	-3.62091	3.13552e-261	6.73204e-259	-	20	27732401	27736952	+	2442	protein_coding	hypothetical protein	-	1532	1627	1489	1422	242	185	166	167	22.0597	24.6904	21.0283	22.2656	3.28285	3.05823	2.54887	2.48813
GLYMA_04G053800	147.819	157.184	129.072	161.484	1896.56	1662.09	1995.36	1774.93	-3.62075	4.05067e-261	8.65251e-259	-	4	4360436	4366002	-	3422	protein_coding	hypothetical protein	PP2C	1691	1387	1620	1325	205	185	154	207	17.376	15.0205	16.3264	14.8052	1.98452	2.1824	1.68743	2.20086
GLYMA_19G166300	410.288	350.054	422.416	388.498	2774.74	2643.53	3011.51	2959.11	-2.8567	4.40606e-261	9.36389e-259	-	19	42735412	42737508	-	1239	protein_coding	hypothetical protein	PBD	2474	2206	2445	2209	569	412	504	498	70.2127	65.9813	68.0553	68.1717	15.2132	13.4236	15.2526	14.6238
GLYMA_08G241500	2362.22	2187.84	2537.01	2127.38	10911.7	10442.3	10848.8	10184.7	-2.20177	9.78339e-261	2.06869e-258	-	8	20618463	20624704	-	3902	protein_coding	Phosphatidylinositol 3,4,5-trisphosphate 3-phosphatase and protein-tyrosine-phosphatase PTEN1 [Source:Projected from Arabidopsis thaliana (AT5G39400) UniProtKB/Swiss-Prot;Acc:Q9FLZ5]	-	9729	8714	8808	7603	3276	2575	3027	2727	155.855	147.119	138.388	132.443	49.4414	47.3572	51.7087	45.2015
GLYMA_20G146600	452.11	405.281	499.524	463.389	2839.79	3049.76	3058.31	3192.19	-2.73707	7.27925e-260	1.53146e-257	-	20	38486061	38503669	-	330	protein_coding	hypothetical protein	-	2532	2545	2483	2383	627	477	596	594	269.797	285.799	259.488	276.115	62.9411	58.3509	67.7202	65.4899
GLYMA_09G035100	1877.66	1714.59	2110.4	1843.41	10310.5	10856.9	12017.7	10585.3	-2.53617	1.43398e-259	3.00183e-257	-	9	2938208	2940178	+	1459	protein_coding	hypothetical protein	-	9193	9060	9757	7902	2604	2018	2518	2363	221.559	230.123	230.63	207.091	59.1244	55.8354	64.7122	58.9265
GLYMA_06G057100	549.455	494.494	594.232	514.877	3709	3590.21	4271.54	3990.57	-2.85327	5.73151e-258	1.19384e-255	-	6	4317423	4321666	-	3026	protein_coding	hypothetical protein	-	3307	2996	3468	2979	762	582	709	660	38.4284	36.691	39.5243	37.6428	8.34194	7.76421	8.78543	7.93555
GLYMA_12G192400	112.487	124.048	121.528	121.698	1687.95	2050.35	2337.77	2001.32	-4.07447	6.40353e-257	1.32721e-254	-	12	35401048	35404557	+	1062	protein_coding	hypothetical protein	Asp	1505	1711	1898	1494	156	146	145	156	49.831	59.7052	61.6348	53.7905	4.8661	5.54973	5.11952	5.34444
GLYMA_08G251300	545.128	508.088	551.488	475.871	3559.83	3839.47	4184.09	3462.78	-2.8543	8.42199e-256	1.73696e-253	-	8	22005199	22009688	-	2837	protein_coding	hypothetical protein	-	3174	3204	3397	2585	756	598	658	610	47.6549	50.6982	50.0222	42.204	10.6934	10.3076	10.5348	9.47644
GLYMA_12G215400	651.125	587.955	645.358	575.726	3732.55	3977.28	4414.42	3777.58	-2.692	9.0536e-256	1.85807e-253	-	12	37454917	37460323	+	3616	protein_coding	hypothetical protein	FH2	3328	3319	3584	2820	903	692	770	738	32.3625	34.0146	34.1817	29.8195	8.27257	7.7254	7.98451	7.42557
GLYMA_15G272700	2517.97	2061.24	2040	2243.61	14357.1	14706	15606.9	12936.2	-2.69997	2.76976e-255	5.65666e-253	-	15	51008520	51009317	-	798	protein_coding	hypothetical protein	-	12801	12272	12671	9657	3492	2426	2434	2876	564.064	569.901	547.599	462.721	144.961	122.725	114.368	131.126
GLYMA_13G071400	581.182	462.207	691.455	543.741	7111.81	7796.37	8768.48	9460.03	-3.862	3.29932e-255	6.70546e-253	-	13	17167911	17168507	-	597	protein_coding	hypothetical protein	-	6341	6506	7119	7062	806	544	825	697	373.483	403.856	411.244	452.307	44.7241	36.7848	51.8162	42.4777
GLYMA_15G004300	12921.6	13372.6	15486.9	13310.3	74038.7	73636.5	87163.8	84443.7	-2.53496	5.04059e-254	1.01949e-251	-	15	390297	394072	+	3089	protein_coding	hypothetical protein	E1-E2_ATPase	66014	61449	70767	63038	17920	15739	18478	17062	751.459	737.197	790.073	780.305	192.177	205.685	224.297	200.962
GLYMA_10G157600	1028.24	803.765	1036.76	922.878	7813.91	6855.68	8216.68	8277.19	-3.03841	2.73662e-253	5.50837e-251	-	10	39168034	39168900	-	867	protein_coding	hypothetical protein	-	6967	5721	6671	6179	1426	946	1237	1183	282.562	244.534	265.354	272.508	54.4856	44.0469	53.4979	49.6441
GLYMA_18G235200	1233.75	1037.42	1351.9	1252.09	7828.49	8442.28	9283.33	8685.76	-2.81188	5.80422e-253	1.16271e-250	-	18	52365873	52369870	-	1868	protein_coding	hypothetical protein	MatE	6980	7045	7537	6484	1711	1221	1613	1605	131.391	139.763	139.148	132.723	30.3427	26.3865	32.3775	31.2608
GLYMA_06G032900	1043.39	856.443	1015.81	916.637	5558.45	6107.92	6550.18	6014.66	-2.65995	2.67224e-252	5.32755e-250	-	6	2541353	2544264	-	1839	protein_coding	hypothetical protein	-	4956	5097	5318	4490	1447	1008	1212	1175	94.7626	102.712	99.7289	93.3565	26.0656	22.127	24.7119	23.2465
GLYMA_18G192800	1813.49	1582.04	1745.82	1587.54	8111.12	8636.41	9232.83	8044.11	-2.33785	6.66777e-252	1.32303e-249	-	18	46477230	46482494	+	2453	protein_coding	hypothetical protein	-	7232	7207	7496	6005	2515	1862	2083	2035	103.669	108.879	105.387	93.6042	33.9642	30.6426	31.8403	30.1835
GLYMA_17G069600	1424.11	1415.51	1490.19	1511.87	6992.93	7028.24	8326.3	7226.97	-2.33987	1.99145e-251	3.93284e-249	-	17	5461486	5464106	+	2621	protein_coding	hypothetical protein	-	6235	5865	6760	5395	1975	1666	1778	1938	83.6482	82.9255	88.9476	78.7053	24.9621	25.6597	25.4361	26.9023
GLYMA_05G204500	5384.22	4855.73	6001.83	4906.15	29848.1	30284.3	35006.2	32795.3	-2.5968	9.51457e-251	1.87017e-248	-	5	38786965	38792989	+	2844	protein_coding	hypothetical protein	CBS	26613	25272	28421	24482	7467	5715	7161	6289	378.865	379.166	396.823	378.992	100.145	93.4034	108.708	92.6375
GLYMA_05G220600	1725.52	1697.59	1935.24	1606.26	8056.17	7845.5	8349.7	7722.61	-2.19909	2.76385e-250	5.40719e-248	-	5	40016495	40022404	+	2144	protein_coding	hypothetical protein	Pkinase_Tyr	7183	6547	6779	5765	2393	1998	2309	2059	117.861	113.216	109.093	102.862	36.9915	37.6371	40.4006	34.9572
GLYMA_07G195600	394.425	395.085	430.797	447.007	2415.84	2558.45	2733.14	2566.61	-2.62344	2.54836e-249	4.96242e-247	-	7	36419147	36421963	-	414	protein_coding	hypothetical protein	-	2154	2135	2219	1916	547	465	514	573	182.95	191.11	184.847	176.96	43.7691	45.3415	46.5531	50.3566
GLYMA_05G120800	1196.25	1168.26	1470.07	1169.39	8250.2	7894.64	9114.59	8561.18	-2.75706	1.17124e-248	2.27021e-246	-	5	31370892	31374949	-	3613	protein_coding	hypothetical protein	-	7356	6588	7400	6391	1659	1375	1754	1499	71.5914	67.5729	70.6347	67.6364	15.2111	15.3631	18.2032	15.0951
GLYMA_10G136800	3825.99	3723.15	4421.96	3479.32	23566.2	22417.3	26370.7	26278.3	-2.67448	8.44313e-248	1.62898e-245	-	10	36957520	36965399	+	3628	protein_coding	hypothetical protein	-	21012	18707	21410	19617	5306	4382	5276	4460	203.651	191.084	203.518	206.75	48.4486	48.7583	54.5285	44.727
GLYMA_15G074900	3759.65	3448.71	3860.41	3625.98	13585.5	13263.2	14643.7	13184	-1.89555	1.00741e-247	1.93473e-245	-	15	5743571	5747315	+	2564	protein_coding	hypothetical protein	Pkinase_Tyr	12113	11068	11889	9842	5214	4059	4606	4648	175.136	168.652	168.592	154.739	71.0213	67.375	71.0144	69.5352
GLYMA_19G040000	478.79	439.267	460.132	430.624	3059.62	3088.11	3736.98	3275.25	-2.86241	3.5369e-247	6.76162e-245	-	19	5770969	5772171	+	337	protein_coding	hypothetical protein	-	2728	2577	3034	2445	664	517	549	552	284.644	283.381	310.485	277.414	65.2708	61.9304	61.0841	59.5952
GLYMA_06G187900	261.027	277.834	290.83	303.465	2296.96	2225.31	2488.04	2070.97	-3.00351	2.4384e-246	4.64039e-244	-	6	16402275	16405766	+	2769	protein_coding	hypothetical protein	-	2048	1857	2020	1546	362	327	347	389	26.0072	24.8528	25.1584	21.3484	4.33079	4.76725	4.69886	5.11127
GLYMA_18G023000	170.172	203.915	242.219	219.213	2324.99	2115.06	2346.39	2239.76	-3.4362	3.85429e-246	7.3017e-244	-	18	1672115	1675563	+	2649	protein_coding	hypothetical protein	Na_H_Exchanger	2073	1765	1905	1672	236	240	289	281	27.5172	24.6916	24.8009	24.1343	2.95128	3.6574	4.09074	3.85946
GLYMA_02G208000	2445.87	2295.74	2835.38	2430.84	13421.7	13897.1	15818.7	15003.2	-2.53844	9.77107e-246	1.84273e-243	-	2	39276566	39279261	-	2696	protein_coding	hypothetical protein	-	11967	11597	12843	11200	3392	2702	3383	3116	156.082	159.409	164.286	158.847	41.679	40.4584	47.0509	42.0513
GLYMA_04G022800	15011.9	13944.4	15792	14388.5	53759.7	56636.9	62106	57539.8	-1.95975	1.18466e-245	2.22413e-243	-	4	1789810	1791950	-	1281	protein_coding	hypothetical protein	Lipase_GDSL	47933	47263	50423	42954	20819	16412	18842	18444	1315.75	1367.29	1357.48	1282.14	538.384	517.197	551.523	523.851
GLYMA_18G173400	861.678	862.391	882.548	802.74	3455.53	3334.97	3541.14	3505.65	-2.02114	3.06407e-244	5.72694e-242	-	18	41119968	41122124	-	2157	protein_coding	hypothetical protein	-	3081	2783	2875	2617	1195	1015	1053	1029	50.226	47.8134	45.9666	46.391	18.3527	18.9959	18.3048	17.3567
GLYMA_18G255900	12853.1	12228.1	13552.5	11958.4	54275.7	54995.2	64615	60040.8	-2.20906	3.50669e-244	6.52508e-242	-	18	54205788	54208935	+	1877	protein_coding	hypothetical protein	-	48393	45893	52460	44821	17825	14392	16170	15329	906.579	906.085	963.87	913.055	314.591	309.528	323.022	297.133
GLYMA_15G147800	13.7003	15.2936	22.6294	18.7228	1305.5	1421.23	1723.15	1446.73	-6.39684	1.30509e-243	2.41771e-241	-	15	12174331	12174834	+	504	protein_coding	hypothetical protein	-	1164	1186	1399	1080	19	18	27	24	81.21	87.2049	95.7286	81.9357	1.24883	1.44173	2.00872	1.73254
GLYMA_06G175000	182.43	207.314	217.913	188.788	2603.14	2377.5	3304.65	2941.69	-3.81871	9.92481e-243	1.83049e-240	-	6	14803117	14803678	-	562	protein_coding	hypothetical protein	-	2321	1984	2683	2196	253	244	260	242	145.22	130.825	164.641	149.409	14.913	17.5266	17.3469	15.6668
GLYMA_04G202700	483.837	500.441	570.764	557.003	3102.24	3236.71	3437.68	3047.52	-2.60284	8.669e-241	1.59186e-238	-	4	47528786	47532245	-	1229	protein_coding	hypothetical protein	adh_short	2766	2701	2791	2275	671	589	681	714	79.1385	81.4441	78.3181	70.7798	18.0864	19.3467	20.7769	21.1372
GLYMA_09G199900	160.077	180.975	144.996	129.499	1811.32	1671.68	1920.22	1809.76	-3.5517	8.60564e-240	1.57333e-237	-	9	42434412	42439671	-	2390	protein_coding	hypothetical protein	Pkinase	1615	1395	1559	1351	222	213	173	166	23.7608	21.6303	22.4959	21.6141	3.07706	3.5977	2.71415	2.52704
GLYMA_15G055400	1843.05	1330.55	1768.45	1521.23	14073.3	13800	16535.6	14116.4	-3.17835	1.54136e-239	2.80575e-237	-	15	4337616	4341183	+	3003	protein_coding	hypothetical protein	-	12548	11516	13425	10538	2556	1566	2110	1950	272.362	263.435	285.794	248.727	52.2669	39.023	48.8375	43.7947
GLYMA_05G220100	6913.61	6388.49	7069.6	6300.22	28525.8	30030.3	34259.8	32867.7	-2.23634	4.79655e-239	8.69338e-237	-	5	39950499	39956022	+	4302	protein_coding	hypothetical protein	-	25434	25060	27815	24536	9588	7519	8435	8076	208.811	216.83	223.968	219.046	74.1585	70.8689	73.8453	68.6041
GLYMA_07G187000	1801.23	1526.81	1631.83	1534.49	9679.06	9567.51	10645.6	8583.96	-2.5664	3.44702e-238	6.22054e-236	-	7	35449755	35452492	+	2738	protein_coding	hypothetical protein	-	8630	7984	8643	6408	2498	1797	1947	1967	110.832	108.062	108.864	89.4888	30.2232	26.4946	26.6636	26.138
GLYMA_13G125300	514.122	452.861	506.229	531.259	3059.62	2967.08	3372.4	2909.54	-2.61764	3.23568e-237	5.81409e-235	-	13	23865696	23867625	-	1101	protein_coding	hypothetical protein	PBD	2728	2476	2738	2172	713	533	604	681	125.065	119.631	123.11	108.279	30.7946	28.0527	29.5276	32.3038
GLYMA_02G014400	5592.61	4967.88	5392.51	5239.26	20290.1	19546.1	20857.6	18330.7	-1.89868	5.07202e-237	9.07481e-235	-	2	1298232	1299442	+	1211	protein_coding	hypothetical protein	-	18091	16311	16934	13684	7756	5847	6434	6716	525.298	499.141	482.247	432.065	212.165	194.909	199.215	201.776
GLYMA_16G221500	1673.6	1480.08	1744.14	1624.2	6974.98	6908.41	7381.58	6688.47	-2.09947	8.21095e-237	1.46284e-234	-	16	37826460	37828478	-	1457	protein_coding	hypothetical protein	-	6219	5765	5993	4993	2321	1742	2081	2082	150.089	146.631	141.853	131.033	52.7712	48.265	53.5548	51.9904
GLYMA_14G082600	1041.94	858.992	1151.59	1013.37	6894.23	6343.99	7198.06	6751.43	-2.74108	1.43831e-236	2.55159e-234	-	14	7174539	7180581	+	4971	protein_coding	hypothetical protein	-	6147	5294	5844	5040	1445	1011	1374	1299	44.6955	40.5681	41.6753	39.8496	9.89835	8.43934	10.6534	9.77293
GLYMA_13G338800	2810.01	2551.49	3049.94	2703.88	12191.4	11640.6	13173	12648.2	-2.15927	1.73877e-236	3.07161e-234	-	13	43121138	43123239	+	1391	protein_coding	hypothetical protein	-	10870	9714	10695	9442	3897	3003	3639	3466	274.783	258.796	265.16	259.547	92.8078	87.1508	98.0936	90.6574
GLYMA_03G205300	773.707	684.815	838.965	742.671	4027.52	4065.95	4302.33	3867.33	-2.4193	3.85943e-235	6.7892e-233	-	3	41328200	41332146	-	2365	protein_coding	hypothetical protein	-	3591	3393	3493	2887	1073	806	1001	952	53.3914	53.1667	50.9356	46.6762	15.0297	13.7577	15.8704	14.6456
GLYMA_07G142000	3950.02	3501.39	3933.33	3615.84	17162.1	15580.8	18595	16660.2	-2.18037	3.93468e-235	6.89261e-233	-	7	16871126	16876362	+	2344	protein_coding	hypothetical protein	-	15302	13002	15097	12437	5478	4121	4693	4635	229.55	205.56	222.12	202.879	77.4186	70.9722	75.0721	71.9439
GLYMA_01G076200	48.3116	75.6185	66.212	50.7076	1297.65	1343.33	1529.77	1481.56	-4.56092	4.8955e-235	8.54e-233	-	1	17776101	17777400	+	960	protein_coding	hypothetical protein	-	1157	1121	1242	1106	67	89	79	65	42.3789	43.2734	44.6175	44.0518	2.31198	3.7425	3.08561	2.46345
GLYMA_09G153500	1977.17	1589.69	1831.31	1702.99	10567.3	9904.25	12023.9	11236.3	-2.62211	1.07177e-234	1.86191e-232	-	9	37633735	37640743	+	4024	protein_coding	hypothetical protein	-	9422	8265	9762	8388	2742	1871	2185	2183	110.694	102.335	112.483	107.16	30.3488	25.2354	27.3735	26.5368
GLYMA_07G128400	2585.75	2316.13	2677.82	2114.12	13871.5	13903.1	15642.6	13705.1	-2.55889	1.40484e-234	2.43043e-232	-	7	15341803	15345721	-	1536	protein_coding	hypothetical protein	Ndr	12368	11602	12700	10231	3586	2726	3195	2710	283.136	279.917	285.146	254.687	77.3393	71.6437	77.9948	64.1919
GLYMA_06G052900	1184.72	1085	1214.45	1173.29	4568.11	4317.6	4686.62	4547.84	-1.95968	2.91367e-234	5.02003e-232	-	6	3996997	4002088	-	2032	protein_coding	hypothetical protein	-	4073	3603	3805	3395	1643	1277	1449	1504	70.482	65.7094	64.5781	63.8845	26.7852	25.3694	26.7381	26.9294
GLYMA_05G163600	782.36	751.087	789.516	776.216	3180.74	3333.77	3608.88	3413.22	-2.12651	6.33619e-234	1.0872e-231	-	5	35471465	35481277	+	3757	protein_coding	hypothetical protein	-	2836	2782	2930	2548	1085	884	942	995	26.5431	27.4412	26.8956	25.9321	9.56686	9.49849	9.40147	9.63571
GLYMA_08G104500	242.279	200.516	253.114	202.83	1883.1	2012.01	1912.83	2058.92	-3.12882	1.64968e-233	2.81906e-231	-	8	8040257	8043560	+	1558	protein_coding	hypothetical protein	-	1679	1679	1553	1537	336	236	302	260	45.6251	48.0843	41.3896	45.4171	8.60173	7.36243	8.75102	7.3104
GLYMA_11G163600	190.362	175.027	186.064	184.107	1563.45	1435.61	1543.32	1402.53	-3.0142	6.70144e-233	1.14053e-230	-	11	15348924	15352520	+	2394	protein_coding	hypothetical protein	Na_H_Exchanger	1394	1198	1253	1047	264	206	222	236	20.4751	18.5447	18.0502	16.7225	3.65309	3.47365	3.47708	3.58666
GLYMA_19G037500	302.849	305.873	267.362	279.282	1827.02	1826.26	1986.73	1931.66	-2.7115	1.82345e-232	3.09079e-230	-	19	5235932	5240855	-	2316	protein_coding	hypothetical protein	Aa_trans	1629	1524	1613	1442	420	360	319	358	24.7326	24.3856	24.0187	23.8071	6.00747	6.27491	5.16462	5.62402
GLYMA_10G235500	2363.66	2215.03	2248.69	2142.2	9552.33	9315.86	10832.8	9244.36	-2.11821	2.62658e-232	4.43416e-230	-	10	46474976	46477770	+	721	protein_coding	hypothetical protein	Cofilin_ADF	8517	7774	8795	6901	3278	2607	2683	2746	415.373	399.573	420.683	365.979	150.61	145.965	139.531	138.569
GLYMA_16G038000	2582.15	2115.62	2627.53	2183.55	14271.9	13451.3	15801.5	14910.7	-2.61931	4.65439e-230	7.82592e-228	-	16	3586151	3587499	+	1349	protein_coding	hypothetical protein	-	12725	11225	12829	11131	3581	2490	3135	2799	331.691	308.362	327.971	315.502	87.9374	74.5128	87.1388	75.4906
GLYMA_16G207800	217.763	224.307	274.906	198.15	2428.18	2315.18	2320.52	2092.41	-3.32481	5.85043e-230	9.7976e-228	-	16	36750028	36751833	-	1130	protein_coding	hypothetical protein	-	2165	1932	1884	1562	302	264	328	254	67.37	63.3601	57.4985	52.8545	8.85339	9.43124	10.8838	8.17819
GLYMA_19G202800	428.315	346.656	448.398	357.293	2900.35	2880.8	2900.66	2827.83	-2.86366	1.14268e-229	1.90601e-227	-	19	45948982	45953034	-	3117	protein_coding	hypothetical protein	-	2586	2404	2355	2111	594	408	535	458	41.4457	40.6055	37.0176	36.7901	8.96873	7.50701	9.1433	7.59505
GLYMA_01G212700	1562.56	1443.55	1660.33	1539.17	7617.64	7436.87	8908.89	7655.63	-2.34907	4.31289e-229	7.16539e-227	-	1	54400822	54403390	+	1289	protein_coding	hypothetical protein	-	6792	6206	7233	5715	2167	1699	1981	1973	185.714	178.837	193.969	169.924	55.8212	53.333	57.7603	55.8198
GLYMA_01G111400	38098.4	36220.4	39717.2	35860.4	122030	122850	135922	122443	-1.7473	5.05474e-229	8.3647e-227	-	1	37754286	37757269	+	2403	protein_coding	hypothetical protein	-	108804	102517	110353	91405	52836	42630	47388	45968	1592.13	1580.99	1583.74	1454.44	728.379	716.152	739.436	695.991
GLYMA_01G098700	1366.43	1419.76	1416.43	1412.01	5042.53	4696.28	5245.81	4921.57	-1.82621	1.14048e-228	1.87987e-226	-	1	32880851	32884268	-	2341	protein_coding	hypothetical protein	-	4496	3919	4259	3674	1895	1671	1690	1810	67.5324	62.0384	62.7423	60.0092	26.8157	28.815	27.0689	28.1306
GLYMA_07G112800	2190.61	1952.49	2274.68	1936.25	10110.9	10831.8	12135.9	11004.6	-2.39955	1.53773e-228	2.52471e-226	-	7	11699292	11700119	+	828	protein_coding	hypothetical protein	-	9015	9039	9853	8215	3038	2298	2714	2482	382.845	404.554	410.386	379.365	121.545	112.037	122.904	109.062
GLYMA_08G146200	1065.74	960.1	1057.72	1065.64	5252.27	5396.11	6358.04	5452.04	-2.43595	2.88875e-228	4.72435e-226	-	8	11124871	11128888	-	1864	protein_coding	hypothetical protein	-	4683	4503	5162	4070	1478	1130	1262	1366	88.3417	89.5247	95.5051	83.4888	26.2669	24.4724	25.3863	26.6629
GLYMA_15G267200	217.042	130.845	235.514	206.731	3530.67	3324.18	3884.78	3683.81	-4.1883	7.52426e-228	1.22575e-225	-	15	50352186	50359142	+	2448	protein_coding	hypothetical protein	-	3148	2774	3154	2750	301	154	281	265	45.2179	41.9935	44.4329	42.9537	4.0732	2.53953	4.30408	3.93855
GLYMA_13G286100	1261.15	1184.41	1283.17	1124.15	5273.58	5164.83	5782.83	5196.19	-2.14183	4.46052e-227	7.23832e-225	-	13	38688915	38694223	-	3622	protein_coding	hypothetical protein	FH2	4702	4310	4695	3879	1749	1394	1531	1441	55.9137	54.0148	54.7569	50.1589	19.5938	19.0307	19.4138	17.7302
GLYMA_14G074000	2901.58	2217.58	2545.39	2433.96	13439.7	13892.3	14999.7	13991.8	-2.47916	5.37947e-227	8.69584e-225	-	14	6202788	6204454	+	971	protein_coding	hypothetical protein	-	11983	11593	12178	10445	4024	2610	3037	3120	433.944	442.449	432.525	411.31	137.284	108.509	117.277	116.906
GLYMA_18G230500	3042.19	2522.6	3164.77	2588.43	17066.8	17434.6	19156.6	16179.3	-2.6253	7.88703e-227	1.27002e-224	-	18	51926771	51931690	+	902	protein_coding	hypothetical protein	-	15217	14549	15553	12078	4219	2969	3776	3318	593.212	597.742	594.651	511.998	154.947	132.876	156.968	133.836
GLYMA_12G216100	169.451	123.199	137.453	150.562	1683.46	1690.85	1596.28	1504.34	-3.47511	1.28201e-226	2.05647e-224	-	12	37527908	37531489	+	3582	protein_coding	hypothetical protein	GRAS	1501	1411	1296	1123	235	145	164	193	22.0467	21.8419	18.6696	17.9364	3.25181	2.44505	2.56865	2.93316
GLYMA_07G024600	15120.8	13969	15581.6	13336.9	57131.2	58879	64772.7	57318.8	-2.03724	3.75389e-226	5.99863e-224	-	7	1917821	1920797	+	2414	protein_coding	hypothetical protein	-	50939	49134	52588	42789	20970	16441	18591	17096	741.994	754.279	751.283	677.758	287.768	274.938	288.77	257.667
GLYMA_08G092500	1098.91	1087.55	1176.73	1007.91	4574.84	4806.53	5147.28	4863.97	-2.14959	4.70827e-226	7.49509e-224	-	8	7008841	7010055	-	1215	protein_coding	hypothetical protein	-	4079	4011	4179	3631	1524	1280	1404	1292	118.05	122.339	118.618	114.269	41.5518	42.5282	43.3288	38.6891
GLYMA_19G229300	498.98	487.697	528.858	457.148	2921.66	2659.11	3052.15	2707.27	-2.52366	1.12125e-225	1.77816e-223	-	19	48040278	48040616	-	339	protein_coding	hypothetical protein	-	2605	2219	2478	2021	692	574	631	586	270.206	242.574	252.09	227.954	67.6219	68.3527	69.7936	62.8927
GLYMA_10G182200	428.315	409.529	445.045	446.227	2872.32	3041.38	3443.84	2736.74	-2.80616	4.69691e-225	7.42059e-223	-	10	41554778	41558585	+	3071	protein_coding	hypothetical protein	-	2561	2538	2796	2043	594	482	531	572	41.7878	43.6447	44.745	36.2494	9.13104	9.02907	9.23917	9.65719
GLYMA_09G266300	137.724	93.4611	111.471	106.096	1569.06	1796.31	1963.33	1926.3	-4.0101	5.65055e-225	8.89366e-223	-	9	48397483	48404260	-	2310	protein_coding	hypothetical protein	PfkB	1399	1499	1594	1438	191	110	133	136	25.8503	29.1911	28.8871	28.8935	3.32488	2.33344	2.62059	2.60017
GLYMA_04G170300	1268.36	1192.9	1308.32	1242.73	5302.74	5711.27	6390.06	5856.59	-2.2141	1.54546e-224	2.42336e-222	-	4	42635992	42643208	+	3318	protein_coding	hypothetical protein	-	4728	4766	5188	4372	1759	1404	1561	1593	54.634	58.0415	58.7966	54.9361	19.1489	18.6255	19.2348	19.0465
GLYMA_04G091900	3683.22	3507.34	4268.58	3614.28	18076.2	18432.8	20972.2	20439.1	-2.37001	3.36592e-224	5.25824e-222	-	4	8106901	8107587	-	687	protein_coding	hypothetical protein	-	16117	15382	17027	15258	5108	4128	5093	4633	824.926	829.742	854.743	849.221	246.306	242.564	277.973	245.362
GLYMA_09G249300	5029.46	4598.28	5511.52	4755.59	20270	20169.2	22405.9	21324.6	-2.08088	4.26118e-224	6.63208e-222	-	9	47035471	47042648	+	2611	protein_coding	hypothetical protein	-	18073	16831	18191	15919	6975	5412	6576	6096	300.474	294.908	296.62	287.796	109.248	103.298	116.584	104.866
GLYMA_03G024100	780.197	727.297	849.861	733.309	4156.5	4424.26	5054.9	4626.87	-2.56281	3.02337e-223	4.68813e-221	-	3	2558792	2570503	-	2564	protein_coding	hypothetical protein	Sec1	3706	3692	4104	3454	1082	856	1014	940	50.8247	53.3618	55.2006	51.5091	13.9795	13.4772	14.8288	13.3387
GLYMA_07G024200	19341.2	18086.4	20204.7	17523	69585	68571.2	76946.8	68815	-1.91753	4.37525e-223	6.75936e-221	-	7	1866860	1869973	+	2553	protein_coding	hypothetical protein	-	62043	57222	62472	51371	26823	21287	24107	22462	854.534	830.614	843.896	769.391	348.047	336.595	354.061	320.11
GLYMA_06G190500	1326.05	1008.53	1285.69	1193.58	10127.7	9665.78	11398.2	8723.27	-3.05129	4.95193e-223	7.62215e-221	-	6	16716869	16717875	-	1007	protein_coding	hypothetical protein	-	9030	8066	9254	6512	1839	1187	1534	1530	315.316	296.835	316.923	247.266	60.4969	47.5844	57.1192	55.2795
GLYMA_10G198100	3136.65	2740.11	3299.71	3080.68	13416.1	12546.6	14202.7	14115	-2.14665	1.9719e-222	3.02409e-220	-	10	42932760	42934470	+	1462	protein_coding	hypothetical protein	-	11962	10470	11531	10537	4350	3225	3937	3949	287.703	265.391	272.003	275.581	98.565	89.0483	100.973	98.2747
GLYMA_13G238400	2015.39	1755.37	2049.22	1738.1	10045.8	9124.13	10904.2	10061.5	-2.40864	1.28092e-221	1.95724e-219	-	13	34872388	34881743	-	8657	protein_coding	hypothetical protein	Pkinase_Tyr	8957	7614	8853	7511	2795	2066	2445	2228	79.5544	71.2712	77.1186	72.5424	23.3872	21.0663	23.1568	20.4754
GLYMA_01G166200	107.439	87.5135	119.014	91.2736	1414.29	1557.84	1769.95	1773.59	-4.00601	2.63154e-220	4.00635e-218	-	1	50397258	50400078	-	1363	protein_coding	hypothetical protein	2OG-FeII_Oxy	1261	1300	1437	1324	149	103	142	117	32.5317	35.3455	36.3593	37.1426	3.62136	3.0506	3.90641	3.12314
GLYMA_02G245900	2799.91	2495.41	2800.18	2504.17	11308.7	11256	12828.2	11121.1	-2.13352	5.03991e-220	7.64515e-218	-	2	43410090	43410654	+	565	protein_coding	hypothetical protein	-	10083	9393	10415	8302	3883	2937	3341	3210	627.521	616.088	635.719	561.842	227.667	209.845	221.725	206.709
GLYMA_03G233100	916.479	964.348	1040.12	925.218	4606.25	4801.73	5515.56	5192.17	-2.38714	1.00823e-219	1.52389e-217	-	3	43391743	43398309	+	3841	protein_coding	hypothetical protein	Kinesin	4107	4007	4478	3876	1271	1135	1241	1186	37.5983	38.66	40.2063	38.5851	10.9618	11.9287	12.1147	11.2342
GLYMA_02G278700	2706.17	2173.39	2473.31	2395.74	11835.8	11645.4	13015.4	11363.6	-2.2952	3.45274e-219	5.19985e-217	-	2	46115016	46116496	-	850	protein_coding	hypothetical protein	-	10553	9718	10567	8483	3753	2558	2951	3071	436.56	423.687	428.733	381.602	146.265	121.486	130.178	131.451
GLYMA_02G190000	1412.57	1435.05	1641.05	1331.66	7726.43	7677.74	9023.44	7912.83	-2.47446	4.07299e-219	6.11197e-217	-	2	35667765	35672412	+	3620	protein_coding	hypothetical protein	-	6889	6407	7326	5907	1959	1689	1958	1707	66.9168	65.5893	69.7931	62.3933	17.927	18.8349	20.281	17.1564
GLYMA_01G149800	250.932	259.992	301.726	219.993	2239.76	2345.14	2650.62	2585.37	-3.25068	4.89393e-219	7.31765e-217	-	1	48699860	48705750	+	5324	protein_coding	hypothetical protein	-	1997	1957	2152	1930	348	306	360	282	20.4725	21.1438	21.6373	21.5151	3.36098	3.60139	3.93545	2.99128
GLYMA_02G301100	26.6796	23.7901	42.7445	21.0631	1109.22	1183.96	1348.71	1205.61	-5.41286	1.15006e-218	1.71351e-216	-	2	47712088	47713541	+	690	protein_coding	hypothetical protein	-	989	988	1095	900	37	28	51	27	50.4005	53.0634	54.7292	49.8739	1.77637	1.63814	2.77145	1.42369
GLYMA_20G193000	1464.49	1264.27	1586.57	1308.26	8059.53	7488.4	8778.33	8421.87	-2.54171	2.77658e-218	4.12224e-216	-	20	43195667	43196650	-	984	protein_coding	hypothetical protein	-	7186	6249	7127	6287	2031	1488	1893	1677	256.791	235.344	249.785	244.303	68.3748	61.0452	72.1342	62.0069
GLYMA_05G191600	1218.61	1199.7	1609.2	1346.48	11265	11856.3	14787.8	13793.5	-3.26635	5.85229e-218	8.65787e-216	-	5	37711639	37726572	-	6442	protein_coding	hypothetical protein	DUF605	10044	9894	12006	10297	1690	1412	1920	1726	54.8243	56.9165	64.2735	61.1181	8.69055	8.84825	11.1755	9.74815
GLYMA_15G050900	1962.03	1722.23	2218.52	1825.47	10149	9788.01	10884.5	10517	-2.41924	2.67534e-217	3.94397e-215	-	15	4003079	4006306	+	2619	protein_coding	hypothetical protein	-	9049	8168	8837	7851	2721	2027	2647	2340	121.493	115.576	116.365	114.622	34.4171	31.2436	37.897	32.5074
GLYMA_10G099900	183.152	168.23	151.701	131.84	1658.79	1612.96	1857.4	1737.42	-3.43346	2.71031e-216	3.98149e-214	-	10	18167288	18175202	+	3296	protein_coding	hypothetical protein	MatE	1479	1346	1508	1297	254	198	181	169	15.7786	15.1337	15.7786	15.0464	2.55286	2.42505	2.0591	1.86553
GLYMA_05G064500	860.956	830.954	962.17	933.799	4374.08	4532.11	5187.92	4858.62	-2.40112	2.8412e-215	4.15917e-213	-	5	6314575	6317826	-	2359	protein_coding	hypothetical protein	MFS_1	3900	3782	4212	3627	1194	978	1148	1197	58.1332	59.4129	61.5765	58.7894	16.7671	16.7361	18.2474	18.4616
GLYMA_10G255000	1425.55	1409.56	1412.24	1298.11	5347.6	5368.54	5424.41	4859.95	-1.92129	5.68086e-214	8.28713e-212	-	10	48201033	48206561	-	1655	protein_coding	hypothetical protein	-	4768	4480	4404	3628	1977	1659	1685	1664	101.304	100.315	91.7706	83.8203	39.5722	40.4661	38.1758	36.5812
GLYMA_16G020200	53.3591	47.5802	82.1364	41.3462	1440.08	1592.59	1554.41	1444.05	-4.75245	7.64514e-214	1.11139e-211	-	16	1828561	1835982	-	2145	protein_coding	hypothetical protein	Pkinase	1284	1329	1262	1078	74	56	98	53	21.0487	22.9607	20.2902	19.2164	1.14284	1.05391	1.71311	0.898981
GLYMA_01G171200	3073.2	3020.49	3313.12	2861.47	13250.1	12818.6	15062.5	12851.8	-2.13767	1.06491e-213	1.54273e-211	-	1	50847939	50853180	-	2312	protein_coding	hypothetical protein	CRAL_TRIO_N	11814	10697	12229	9594	4262	3555	3953	3668	179.679	171.459	182.414	158.669	61.067	62.0719	64.1099	57.7223
GLYMA_12G171500	1243.12	1247.28	1236.24	1075.78	5069.45	4782.56	5136.19	4861.29	-2.04749	1.12527e-213	1.62454e-211	-	12	32741631	32745373	+	1370	protein_coding	hypothetical protein	SNARE	4520	3991	4170	3629	1724	1468	1475	1379	116.013	107.956	104.971	101.285	41.6867	43.2563	40.3699	36.6223
GLYMA_01G175000	2305.98	2277.9	2686.2	2167.16	12343.9	12253	14399.8	14119.1	-2.4928	5.60763e-213	8.06786e-211	-	1	51156826	51161292	+	2713	protein_coding	hypothetical protein	Pkinase_Tyr	11006	10225	11691	10540	3198	2681	3205	2778	142.806	139.824	148.777	148.714	39.0922	39.9366	44.345	37.2962
GLYMA_15G076500	3449.59	3043.43	3564.55	3286.63	14708.1	14886.9	17147.7	17192	-2.26021	3.30525e-212	4.73908e-210	-	15	5890322	5892013	-	1384	protein_coding	hypothetical protein	-	13114	12423	13922	12834	4784	3582	4253	4213	333.186	332.642	346.912	354.573	114.508	104.48	115.225	110.753
GLYMA_05G138000	6615.09	5844.71	5875.27	6123.13	24748.3	25124.3	26337.5	22161.8	-2.00782	5.60201e-212	8.00475e-210	-	5	33050439	33051131	+	693	protein_coding	hypothetical protein	-	22066	20966	21383	16544	9174	6879	7010	7849	1119.64	1121.16	1064.12	912.824	438.537	400.715	379.289	412.082
GLYMA_03G197400	1604.38	1215.84	1727.38	1336.34	11526.3	10954	12303.5	11303.3	-2.96931	9.34555e-212	1.33085e-209	-	3	40680871	40685102	+	1605	protein_coding	hypothetical protein	-	10277	9141	9989	8438	2225	1431	2061	1713	225.153	211.06	214.635	201.022	45.9236	35.9922	48.1492	38.8315
GLYMA_19G129800	708.09	700.108	732.523	663.099	3092.14	2798.11	3078.02	3048.86	-2.09981	3.04585e-211	4.32273e-209	-	19	38933954	38934743	+	790	protein_coding	hypothetical protein	-	2757	2335	2499	2276	982	824	874	850	122.715	109.533	109.092	110.16	41.178	42.106	41.483	39.1466
GLYMA_19G068300	3430.85	3129.25	3463.98	3172.73	10461.9	10680.8	11355	10583.9	-1.70675	1.65381e-210	2.33919e-208	-	19	20123959	20126811	+	1154	protein_coding	hypothetical protein	-	9328	8913	9219	7901	4758	3683	4133	4067	284.23	286.223	275.507	261.792	136.584	128.837	134.291	128.224
GLYMA_07G218800	18.7478	21.2411	25.1438	17.9427	953.326	867.595	966.885	885.455	-5.47379	3.1795e-210	4.48203e-208	-	7	39204392	39212571	-	2664	protein_coding	hypothetical protein	Sulfate_transp	850	724	785	661	26	25	30	23	13.2368	11.8823	11.9895	11.1933	0.381444	0.446951	0.498176	0.3706
GLYMA_20G231100	3350.81	3181.92	3232.66	2829.48	13707.7	13680.2	16057.7	14231.6	-2.1951	2.31607e-209	3.25392e-207	-	20	46489686	46490883	+	1198	protein_coding	hypothetical protein	-	12222	11416	13037	10624	4647	3745	3857	3627	358.734	353.138	375.297	339.087	128.498	126.194	120.72	110.152
GLYMA_02G213200	1544.53	1314.4	1636.86	1312.16	9322.41	8397.94	10112.3	10186.1	-2.71044	7.08452e-209	9.91999e-207	-	2	39930347	39930991	-	645	protein_coding	hypothetical protein	-	8312	7008	8210	7604	2142	1547	1953	1682	453.141	402.644	438.973	450.777	110.012	96.822	113.535	94.8786
GLYMA_02G258400	5067.67	4574.49	5068.99	5491.24	29474.6	23654	29046	29859	-2.47124	1.49403e-208	2.08501e-206	-	2	44537658	44538968	+	1311	protein_coding	hypothetical protein	-	26280	19739	23582	22290	7028	5384	6048	7039	704.872	557.968	620.344	650.11	177.587	165.785	172.98	195.349
GLYMA_06G269900	2251.9	1995.82	2330.83	1917.53	12552.5	12514.2	13759.3	10914.8	-2.54957	4.74751e-208	6.60346e-206	-	6	45877736	45887971	-	1821	protein_coding	hypothetical protein	TBC	11192	10443	11171	8148	3123	2349	2781	2458	216.115	212.521	211.561	171.089	56.8124	52.0735	57.2634	49.1105
GLYMA_05G175000	421.104	456.26	446.722	428.284	2263.31	2099.48	2404.28	2369.7	-2.38296	6.39568e-208	8.86649e-206	-	5	36390768	36393698	-	2931	protein_coding	hypothetical protein	-	2018	1752	1952	1769	584	537	533	549	32.2542	29.512	30.5993	30.7457	8.79369	9.8536	9.08428	9.07929
GLYMA_19G253800	78.5965	51.8284	66.212	73.3309	1358.21	1345.73	1519.92	1162.75	-4.3129	9.59893e-208	1.32633e-205	-	19	49876443	49878423	+	1981	protein_coding	hypothetical protein	-	1211	1123	1234	868	109	61	79	94	21.4955	21.0079	21.4825	16.7539	1.82273	1.24305	1.4953	1.72642
GLYMA_09G076100	9634.92	9035.13	10814.4	9126.58	46368.7	47277.9	55946.3	54994.6	-2.40563	1.36067e-207	1.87392e-205	-	9	8304580	8307833	-	2264	protein_coding	hypothetical protein	-	41343	39453	45422	41054	13362	10634	12903	11699	642.115	645.789	691.901	693.36	195.513	189.611	213.698	188.007
GLYMA_03G128100	959.743	940.558	1010.78	910.396	3353.46	3535.09	3591.64	3544.5	-1.87579	1.22912e-206	1.6872e-204	-	3	34251773	34256883	+	2804	protein_coding	hypothetical protein	PIP5K	2990	2950	2916	2646	1331	1107	1206	1167	37.4956	38.988	35.8644	36.0821	15.7247	15.9372	16.1271	15.1424
GLYMA_06G308300	1496.94	1493.68	1635.19	1491.58	6304.29	6497.38	7502.29	7186.79	-2.16795	1.48034e-206	2.0254e-204	-	6	49706667	49707977	+	1311	protein_coding	hypothetical protein	-	5621	5422	6091	5365	2076	1758	1951	1912	150.764	153.265	160.229	156.476	52.4573	54.1327	55.8008	53.0624
GLYMA_15G141100	2065.14	1881.97	2468.28	2011.92	18565.2	18613.8	23888.8	25774.6	-3.36525	8.4518e-206	1.15261e-203	-	15	11554310	11555089	+	780	protein_coding	hypothetical protein	-	16553	15533	19395	19241	2864	2215	2945	2579	746.224	737.985	857.53	943.22	121.635	114.636	141.572	120.298
GLYMA_06G317600	600.651	502.141	619.376	624.873	3604.69	3394.89	3568.24	3174.78	-2.54927	1.14325e-204	1.55405e-202	-	6	50616997	50625505	+	2429	protein_coding	hypothetical protein	-	3214	2833	2897	2370	833	591	739	801	46.5271	43.2221	41.1316	37.3079	11.3605	9.82208	11.4078	11.998
GLYMA_07G026600	24495.4	22472.3	26649.1	22195.9	97278.5	96375	107366	94903.1	-2.04693	1.82735e-204	2.47592e-202	-	7	2088004	2091019	-	2454	protein_coding	hypothetical protein	-	86735	80424	87169	70846	33971	26449	31796	28452	1242.82	1214.5	1225.02	1103.88	458.58	435.089	485.829	421.833
GLYMA_05G000900	3988.23	3646.68	4240.92	3752.36	18376.8	16498.7	19474.4	20479.3	-2.25937	2.1757e-204	2.93839e-202	-	5	82568	85890	+	2906	protein_coding	hypothetical protein	Actin	16385	13768	15811	15288	5531	4292	5060	4810	229.358	203.113	217.067	232.708	72.9399	68.9737	75.5295	69.6671
GLYMA_09G206000	251.653	273.586	269.039	244.957	1899.92	1632.13	1953.48	1813.78	-2.81341	2.34488e-203	3.1567e-201	-	9	43001911	43006118	-	1436	protein_coding	hypothetical protein	-	1694	1362	1586	1354	349	322	321	314	41.4807	35.1487	38.0893	36.0532	8.05104	9.05201	8.38178	7.95568
GLYMA_07G024500	11957.5	11338.5	12820	10746.1	43322.5	47609.9	50509.6	46779.1	-2.00593	3.97639e-203	5.33588e-201	-	7	1904507	1907656	+	2596	protein_coding	hypothetical protein	-	38627	39730	41008	34921	16583	13345	15296	13775	523.207	567.154	544.776	514.354	211.612	207.519	220.932	193.059
GLYMA_07G175400	188.199	155.485	169.302	145.102	1710.38	1772.34	2064.33	1632.93	-3.44605	1.31336e-202	1.75676e-200	-	7	31931135	31942120	-	1022	protein_coding	hypothetical protein	-	1525	1479	1676	1219	261	183	202	186	52.4694	53.6296	56.5558	45.6071	8.46001	7.22842	7.41116	6.62162
GLYMA_12G190900	659.057	629.588	623.566	681.822	3697.78	3138.44	3861.38	3431.97	-2.4451	1.46507e-202	1.95344e-200	-	12	35252966	35254166	-	522	protein_coding	hypothetical protein	-	3297	2619	3135	2562	914	741	744	874	222.093	185.931	207.12	187.667	58.0038	57.3048	53.4427	60.9176
GLYMA_09G213900	1270.52	1141.07	1295.74	1154.57	5163.66	4973.09	5692.92	5126.53	-2.10757	1.76624e-202	2.34753e-200	-	9	43744703	43752124	+	4235	protein_coding	hypothetical protein	-	4604	4150	4622	3827	1762	1343	1546	1480	49.342	46.8737	48.5823	44.5997	17.7902	16.5239	17.6681	16.4118
GLYMA_08G156800	1076.56	1009.38	1154.1	1079.68	5223.11	5403.3	6479.98	5955.72	-2.41632	2.62046e-202	3.47186e-200	-	8	12114868	12129640	-	5715	protein_coding	hypothetical protein	DUF605	4657	4509	5261	4446	1493	1188	1377	1384	28.6535	29.2382	31.7473	29.7463	8.65415	8.39158	9.03449	8.81093
GLYMA_07G085000	824.182	843.698	913.558	834.724	3177.38	3213.94	3441.37	3300.7	-1.94317	3.59437e-202	4.74718e-200	-	7	7828234	7833116	+	3533	protein_coding	hypothetical protein	DUF315	2833	2682	2794	2464	1143	993	1090	1070	28.1962	28.1321	27.2733	26.6672	10.7173	11.3462	11.5683	11.019
GLYMA_11G071900	3288.8	2924.48	3354.18	2978.48	14138.4	13740.1	16717.9	14555.8	-2.23711	4.31849e-202	5.6856e-200	-	11	5362419	5368234	+	2812	protein_coding	hypothetical protein	CRAL_TRIO_N	12606	11466	13573	10866	4561	3442	4002	3818	185.08	177.416	195.445	173.478	63.0864	58.0161	62.6552	58.0006
GLYMA_09G196000	1684.42	1418.91	1887.46	1483	10684	11089.4	13234.6	12550.4	-2.87692	1.10079e-201	1.44472e-199	-	9	42064697	42068662	-	2612	protein_coding	hypothetical protein	-	9526	9254	10745	9369	2336	1670	2252	1901	128.24	131.294	141.869	137.151	29.6265	25.8099	32.3282	26.4796
GLYMA_08G041200	222.81	253.194	241.381	237.155	1592.62	1517.09	1742.86	1556.58	-2.74874	1.20509e-201	1.57667e-199	-	8	3262317	3269389	+	3550	protein_coding	hypothetical protein	Kinesin	1420	1266	1415	1162	309	298	288	304	15.1079	14.1954	14.7652	13.4436	3.09719	3.63989	3.26743	3.3466
GLYMA_14G048300	43.2641	54.3773	57.8308	46.807	916.315	1030.57	1144.25	1023.43	-4.35192	1.32327e-201	1.7259e-199	-	14	3757241	3763917	-	3300	protein_coding	hypothetical protein	Pkinase	817	860	929	764	60	64	69	60	8.70553	9.65765	9.70859	8.85236	0.602308	0.782906	0.784009	0.661514
GLYMA_04G213100	9038.6	8827.82	10183.2	8603.12	39861.4	39654.1	47774	43477	-2.22005	1.47221e-201	1.91419e-199	-	4	48484951	48499360	+	6241	protein_coding	hypothetical protein	DUF605	35541	33091	38787	32456	12535	10390	12150	11028	200.245	196.491	214.332	198.848	66.5352	67.2055	72.9975	64.2902
GLYMA_13G163900	2103.36	2001.77	2299.82	2093.83	7646.8	7563.9	8050.4	7210.9	-1.8423	1.48714e-201	1.92762e-199	-	13	27905208	27908859	-	1894	protein_coding	hypothetical protein	-	6818	6312	6536	5383	2917	2356	2744	2684	146.452	142.891	137.695	125.735	59.0295	58.0992	62.8523	59.6535
GLYMA_08G181400	2431.44	2119.02	2397.04	2193.69	10640.2	9688.55	11764	11543.1	-2.2548	1.95025e-201	2.52009e-199	-	8	14562296	14565378	-	2650	protein_coding	hypothetical protein	-	9487	8085	9551	8617	3372	2494	2860	2812	128.059	115.016	126.443	126.482	42.8806	38.6485	41.1665	39.2744
GLYMA_06G104900	1218.61	1077.35	1279.82	1069.54	6610.48	6239.73	7740.01	7312.7	-2.58637	2.43475e-201	3.13648e-199	-	6	8383654	8384433	-	780	protein_coding	hypothetical protein	-	5894	5207	6284	5459	1690	1268	1527	1371	265.707	247.389	277.841	267.607	71.775	65.6248	73.4058	63.9506
GLYMA_15G120700	1384.45	1381.52	1445.77	1292.65	5507.98	5372.14	5915.86	5074.29	-1.99062	1.59556e-200	2.04912e-198	-	15	9548240	9551909	+	2587	protein_coding	hypothetical protein	-	4911	4483	4803	3788	1920	1626	1725	1657	66.7515	64.2184	64.0281	55.9878	24.5859	25.3727	25.0022	23.3039
GLYMA_05G185100	267.517	206.464	283.287	228.574	2324.99	2528.49	2729.45	2212.97	-3.31196	1.90269e-200	2.43609e-198	-	5	37185131	37187376	+	1568	protein_coding	hypothetical protein	Glyco_hydro_17	2073	2110	2216	1652	371	243	338	293	46.488	49.8682	48.7392	40.285	7.83807	6.2561	8.0827	6.79866
GLYMA_20G227600	1083.05	997.484	1105.49	1018.83	4264.17	4496.16	5047.51	4644.28	-2.13333	1.02506e-199	1.30842e-197	-	20	46218449	46219000	+	552	protein_coding	hypothetical protein	efhand	3802	3752	4098	3467	1502	1174	1319	1306	242.192	251.89	256.028	240.157	90.1388	85.8563	89.5966	86.0808
GLYMA_19G125900	539.36	543.773	605.966	555.443	3224.49	2691.46	3074.33	2926.96	-2.40919	2.47687e-199	3.15195e-197	-	19	38424331	38427993	+	3663	protein_coding	hypothetical protein	PI3_PI4_kinase	2875	2246	2496	2185	748	640	723	712	27.5987	22.7227	23.4997	22.8084	6.76466	7.0532	7.40095	7.07205
GLYMA_17G004700	515.564	548.022	531.372	425.163	3419.64	3082.12	3440.14	3063.59	-2.68743	3.56012e-199	4.51671e-197	-	17	459141	465736	-	3668	protein_coding	hypothetical protein	C2	3049	2572	2793	2287	715	645	634	545	32.9783	29.3184	29.6284	26.8986	7.28568	8.00914	7.31237	6.09932
GLYMA_18G178000	515.564	500.441	570.764	525.798	3688.81	3659.72	4785.16	4500.95	-2.97704	4.387e-199	5.54896e-197	-	18	42515165	42519945	+	3384	protein_coding	hypothetical protein	-	3289	3054	3885	3360	715	589	681	674	34.176	33.4446	39.5927	37.9655	6.99933	7.02633	7.54575	7.24655
GLYMA_08G128500	5558	5316.23	5726.08	5148.77	19463.6	19205.7	22626.3	21008.5	-1.91997	4.88044e-199	6.1545e-197	-	8	9900476	9906746	+	2708	protein_coding	hypothetical protein	-	17354	16027	18370	15683	7708	6257	6832	6600	225.34	219.326	233.946	221.442	94.2918	93.2741	94.5987	88.6742
GLYMA_12G164900	1555.35	1301.66	1618.42	1334.78	8190.75	7164.85	8198.2	8115.11	-2.44621	3.24922e-198	4.08513e-196	-	12	31927569	31928713	-	1145	protein_coding	hypothetical protein	Pkinase	7303	5979	6656	6058	2157	1532	1931	1711	224.276	193.513	200.476	202.304	62.4059	54.0128	63.2357	54.3684
GLYMA_08G131400	780.918	819.908	902.663	773.875	3649.56	3549.47	3993.17	3654.34	-2.1802	7.18585e-198	9.00749e-196	-	8	10069587	10075710	+	2969	protein_coding	hypothetical protein	-	3254	2962	3242	2728	1083	965	1077	992	44.0249	42.2343	43.0191	40.1345	13.8039	14.9887	15.538	13.887
GLYMA_04G013300	1186.88	1098.59	1281.5	1160.03	5732.29	5976.1	6944.33	6955.04	-2.43736	1.44255e-197	1.80284e-195	-	4	1011233	1014696	-	2375	protein_coding	hypothetical protein	Pkinase_Tyr	5111	4987	5638	5192	1646	1293	1529	1487	96.2607	98.9879	104.144	106.334	29.2056	27.9575	30.7078	28.978
GLYMA_19G142900	10555	8945.07	10334.1	9579.83	41372.1	46180.3	51906.3	48248.6	-2.25163	1.9077e-197	2.37708e-195	-	19	40398107	40398549	+	443	protein_coding	hypothetical protein	-	36888	38537	42142	36018	14638	10528	12330	12280	2927.98	3223.75	3280.69	3108.82	1094.61	959.369	1043.63	1008.55
GLYMA_19G204500	814.087	732.395	859.918	766.074	3774.05	3593.81	4222.27	3965.12	-2.29343	3.59087e-196	4.4611e-194	-	19	46069479	46074963	-	1629	protein_coding	hypothetical protein	-	3365	2999	3428	2960	1129	862	1026	982	72.6359	68.2248	72.5728	69.4785	22.959	21.3614	23.6163	21.9327
GLYMA_08G332400	1929.58	1621.12	1962.06	1777.11	9591.58	8608.84	10506.4	9050.12	-2.37259	6.23845e-196	7.72738e-194	-	8	44968774	44970663	+	765	protein_coding	hypothetical protein	-	8552	7184	8530	6756	2676	1908	2341	2278	393.091	348.01	384.54	337.682	115.879	100.684	114.743	108.341
GLYMA_14G121200	2793.42	2670.44	2930.93	2787.36	10460.8	9774.83	11427.7	11571.2	-1.95086	6.45392e-196	7.97068e-194	-	14	17460374	17463978	+	2062	protein_coding	hypothetical protein	ADH_N	9327	8157	9278	8638	3874	3143	3497	3573	206.138	189.997	201.112	207.598	80.6623	79.7476	82.416	81.7081
GLYMA_20G198500	1279.18	1262.57	1416.43	1405.77	5134.5	5838.29	5935.57	5868.65	-2.08613	2.06646e-194	2.5446e-192	-	20	43603567	43607751	-	1286	protein_coding	hypothetical protein	-	4578	4872	4819	4381	1774	1486	1690	1802	171.434	192.278	176.989	178.397	62.5848	63.8847	67.485	69.8218
GLYMA_15G024100	1135.68	1180.16	1196.85	1098.4	4826.07	4544.09	5425.64	4759.49	-2.08466	2.5892e-194	3.17895e-192	-	15	1922870	1931707	+	3077	protein_coding	hypothetical protein	-	4303	3792	4405	3553	1575	1389	1428	1408	49.1735	45.6697	49.3711	44.1517	16.9564	18.2229	17.4015	16.6486
GLYMA_18G002300	315.828	293.977	297.535	285.523	1765.34	1712.42	1845.09	1600.78	-2.53673	4.37643e-194	5.35754e-192	-	18	196119	200524	-	1827	protein_coding	hypothetical protein	3_5_exonuc	1574	1429	1498	1195	438	346	355	366	39.9904	38.2634	37.3276	33.015	10.4838	10.0921	9.61785	9.62159
GLYMA_08G220000	152.867	129.996	167.625	129.499	1482.7	1392.47	1374.58	1292.68	-3.25659	5.53679e-194	6.75828e-192	-	8	17874899	17876473	-	1313	protein_coding	hypothetical protein	-	1322	1162	1116	965	212	153	200	166	35.4041	32.7966	29.3126	28.1023	5.34875	4.70403	5.71151	4.59987
GLYMA_16G113000	7804.13	7594.99	9110.44	7801.94	34878.3	35589.4	41577.3	40134.8	-2.23567	1.93733e-193	2.35785e-191	-	16	25112070	25116073	+	2544	protein_coding	hypothetical protein	-	31098	29699	33756	29961	10823	8939	10870	10001	429.836	432.625	457.602	450.318	140.933	141.845	160.213	143.03
GLYMA_05G188000	2922.49	2882.85	3056.65	3064.3	10132.2	10042.1	10800.8	9220.25	-1.753	1.98692e-193	2.4112e-191	-	5	37422554	37427098	-	1903	protein_coding	hypothetical protein	-	9034	8380	8769	6883	4053	3393	3647	3928	166.928	163.189	158.915	138.299	70.5535	71.9761	71.8593	75.0991
GLYMA_19G026200	2982.34	2639.85	3199.97	3123.59	12250.8	12419.6	13857.9	12285.2	-2.08861	2.08189e-193	2.51915e-191	-	19	3274957	3281320	+	2653	protein_coding	hypothetical protein	Pkinase	10923	10364	11251	9171	4136	3107	3818	4004	144.774	144.769	146.254	132.178	51.6445	47.2767	53.9616	54.9109
GLYMA_17G040500	1295.76	1139.38	1269.76	1096.84	5215.25	5296.64	5909.7	5318.09	-2.17839	3.41935e-193	4.12558e-191	-	17	2990067	2993227	+	1626	protein_coding	hypothetical protein	HATPase_c	4650	4420	4798	3970	1797	1341	1515	1406	122.387	122.603	123.853	113.622	44.5577	40.5197	42.5199	38.2896
GLYMA_02G265900	232.905	199.667	269.039	305.806	2622.21	2500.93	2924.06	2937.67	-3.44603	5.0894e-193	6.12293e-191	-	2	45073475	45074323	+	849	protein_coding	hypothetical protein	-	2338	2087	2374	2193	323	235	321	392	96.8332	91.0965	96.4334	98.7667	12.6031	11.1739	14.177	16.7989
GLYMA_04G128500	2349.24	2106.27	2289.76	2309.92	9921.32	10268.5	11212.2	8940.28	-2.15536	1.02651e-192	1.23143e-190	-	4	17809136	17810282	+	519	protein_coding	hypothetical protein	-	8846	8569	9103	6674	3258	2479	2732	2961	599.331	611.857	604.883	491.698	207.953	192.82	197.378	207.574
GLYMA_15G208700	904.221	886.181	929.483	797.279	3765.08	3923.35	4363.92	3923.6	-2.18348	6.11306e-192	7.31244e-190	-	15	30555853	30604729	+	2541	protein_coding	hypothetical protein	START	3357	3274	3543	2929	1254	1043	1109	1022	47.0664	48.3769	48.719	44.6552	16.5635	16.788	16.5802	14.826
GLYMA_08G335000	442.736	340.708	470.189	501.615	3544.13	3473.98	3947.6	3871.35	-3.07847	4.93021e-191	5.88072e-189	-	8	45209881	45212795	-	1465	protein_coding	hypothetical protein	-	3160	2899	3205	2890	614	401	561	643	75.8467	73.3327	75.4475	75.4293	13.8839	11.0497	14.3586	15.9689
GLYMA_03G027300	2089.66	1998.37	2171.59	2087.59	9266.33	9536.36	11862.5	10634.8	-2.30666	2.77394e-190	3.29934e-188	-	3	3004521	3007401	-	2881	protein_coding	hypothetical protein	Epimerase	8262	7958	9631	7939	2898	2352	2591	2676	100.839	102.364	115.288	105.366	33.3224	32.9562	33.7217	33.7944
GLYMA_08G231000	2384.58	2181.04	2456.55	2401.2	8712.28	8612.44	9937.36	9809.66	-1.97575	4.09532e-188	4.85719e-186	-	8	18932262	18937369	+	1125	protein_coding	hypothetical protein	-	7768	7187	8068	7323	3307	2567	2931	3078	242.797	236.746	247.325	248.895	97.3784	92.1121	97.6898	99.5447
GLYMA_20G036400	2890.04	2698.48	3330.72	2987.07	12865.4	13274	14928.2	15038	-2.23638	6.70833e-188	7.93383e-186	-	20	5255555	5259511	+	1683	protein_coding	hypothetical protein	-	11471	11077	12120	11226	4008	3176	3974	3829	296.367	301.614	307.113	315.389	97.5552	94.2032	109.485	102.36
GLYMA_09G199400	534.312	536.976	508.743	497.714	2741.09	2872.41	3054.62	2468.82	-2.42245	1.32698e-187	1.56497e-185	-	9	42386562	42391586	+	4152	protein_coding	hypothetical protein	-	2444	2397	2480	1843	741	632	607	638	20.6981	21.3943	20.5991	16.9726	5.9121	6.14473	5.48172	5.59069
GLYMA_08G120800	742.701	693.311	781.134	713.026	3435.34	3299.02	3831.82	3934.31	-2.30667	1.61511e-187	1.89943e-185	-	8	9330779	9338872	+	3054	protein_coding	hypothetical protein	-	3063	2753	3111	2937	1030	816	932	914	35.2667	33.406	35.1306	36.7718	11.1725	10.7861	11.4428	10.8888
GLYMA_08G278700	1565.44	1469.89	1625.97	1490.02	6087.83	5868.25	7021.93	6563.89	-2.05373	4.71986e-187	5.53519e-185	-	8	37671156	37676247	+	2220	protein_coding	hypothetical protein	Pkinase	5428	4897	5701	4900	2171	1730	1940	1910	85.9754	81.7455	88.563	84.3962	32.3957	31.4584	32.7668	31.3027
GLYMA_06G072100	64.8962	72.2199	70.4027	78.0116	850.143	836.438	876.971	849.286	-3.58073	9.35803e-187	1.09439e-184	-	6	5509065	5512168	+	1585	protein_coding	hypothetical protein	FMO-like	758	698	712	634	90	85	84	100	16.8162	16.3197	15.4919	15.2947	1.88102	2.16488	1.98717	2.29548
GLYMA_11G247500	9590.94	8483.71	9968.68	9260.76	34706.7	35047.7	39659.5	33809.4	-1.94083	1.12294e-186	1.30958e-184	-	11	34025665	34027331	-	780	protein_coding	hypothetical protein	-	30945	29247	32199	25239	13301	9985	11894	11871	1395.03	1389.55	1423.65	1237.25	564.899	516.769	571.767	553.726
GLYMA_11G007100	2710.5	2364.56	2883.16	2508.85	11300.8	10362	11969.7	11812.3	-2.11813	1.75515e-186	2.04119e-184	-	11	502997	506856	+	2705	protein_coding	hypothetical protein	Pkinase_Tyr	10076	8647	9718	8818	3759	2783	3440	3216	130.981	118.464	123.898	124.647	46.0348	41.5326	47.6845	43.2564
GLYMA_08G225900	1656.3	1646.61	1912.61	1602.36	7682.69	8233.77	9514.89	8743.36	-2.32565	2.34019e-186	2.71404e-184	-	8	18302357	18309514	-	2354	protein_coding	hypothetical protein	Pkinase_Tyr	6850	6871	7725	6527	2297	1938	2282	2054	115.303	121.89	127.531	119.469	36.4253	37.4506	40.9603	35.7737
GLYMA_10G182700	3782.01	3375.64	3748.94	3303.01	12734.2	13069.1	14637.5	13367.6	-1.92083	5.096e-186	5.89376e-184	-	10	41587622	41590420	+	1427	protein_coding	hypothetical protein	-	11354	10906	11884	9979	5245	3973	4473	4234	279.777	283.223	287.206	267.389	121.759	112.393	117.533	107.952
GLYMA_19G070700	1185.44	1025.52	1146.56	1128.83	4316.89	4186.99	4723.57	4373.69	-1.97144	1.24163e-185	1.43204e-183	-	19	23598307	23602718	+	869	protein_coding	hypothetical protein	-	3849	3494	3835	3265	1644	1207	1368	1447	165.254	158.098	161.486	152.433	66.4965	59.4931	62.6308	64.2816
GLYMA_10G047000	1261.15	1193.75	1423.98	1379.25	6918.9	6909.6	8581.26	8166.01	-2.53966	6.43276e-185	7.39892e-183	-	10	4214884	4216189	+	1166	protein_coding	hypothetical protein	SCP	6169	5766	6967	6096	1749	1405	1699	1768	186.039	183.258	206.064	199.906	49.6904	48.6431	54.6362	55.1678
GLYMA_18G209100	1176.06	1344.99	1232.05	1206.84	52.7133	58.7185	49.268	24.1122	4.73128	7.08749e-185	8.12964e-183	-	18	49371019	49378449	-	4875	protein_coding	hypothetical protein	-	47	49	40	18	1631	1583	1470	1547	0.339008	0.372485	0.28297	0.141181	11.0831	13.1084	11.3065	11.5456
GLYMA_01G156700	1493.33	1478.38	1713.97	1561.01	7090.5	7684.93	8836.22	8708.53	-2.37126	1.37478e-184	1.57262e-182	-	1	49417771	49422525	-	2117	protein_coding	hypothetical protein	-	6322	6413	7174	6501	2071	1740	2045	2001	105.008	112.261	116.868	117.419	32.4071	33.1796	36.2208	34.3897
GLYMA_13G331500	226.416	200.516	286.639	239.496	1871.88	1983.25	2150.55	1995.96	-3.06999	1.89728e-184	2.1644e-182	-	13	42599185	42602291	-	2792	protein_coding	hypothetical protein	-	1669	1655	1746	1490	314	236	342	307	24.8991	26.0211	25.5469	24.1717	4.41317	4.042	5.44067	4.73894
GLYMA_20G177200	1795.46	1754.52	1867.35	1893.34	5062.72	5194.79	5355.43	5161.36	-1.50663	3.66776e-184	4.17278e-182	-	20	41443358	41448376	+	3166	protein_coding	hypothetical protein	-	4514	4335	4348	3853	2490	2065	2228	2427	50.1346	50.7417	47.3623	46.5337	26.0537	26.3301	26.387	27.8908
GLYMA_15G092100	1166.69	1138.53	1162.48	1192.8	3577.78	3907.77	3969.77	3883.41	-1.71823	5.28106e-184	5.99192e-182	-	15	7095267	7096838	-	1391	protein_coding	hypothetical protein	-	3190	3261	3223	2899	1618	1340	1387	1529	80.6401	86.8782	79.9075	79.6895	38.533	38.8885	37.3883	39.9929
GLYMA_12G166300	480.953	434.169	587.527	525.798	3306.36	3550.67	3791.17	4069.61	-2.85902	7.15383e-184	8.09485e-182	-	12	32066157	32067676	-	1447	protein_coding	hypothetical protein	-	2948	2963	3078	3038	667	511	701	674	71.6385	75.884	73.3592	80.2785	15.27	14.2559	18.165	16.947
GLYMA_17G196900	816.971	779.975	891.767	799.619	4051.08	3493.15	4191.48	3796.34	-2.24001	2.31231e-183	2.60942e-181	-	17	30929726	30932725	+	2438	protein_coding	hypothetical protein	-	3612	2915	3403	2834	1133	918	1064	1025	52.0956	44.309	48.1374	44.4474	15.3949	15.2003	16.3642	15.2965
GLYMA_04G212200	831.393	820.758	1033.41	758.273	5248.9	5306.23	6112.93	5827.12	-2.70792	5.86065e-183	6.5959e-181	-	4	48401212	48404706	+	2724	protein_coding	hypothetical protein	Na_H_Exchanger	4680	4428	4963	4350	1153	966	1233	972	60.4124	60.2403	62.8335	61.0607	14.0218	14.3157	16.9723	12.9826
GLYMA_03G257700	1013.1	955.852	1032.57	879.971	3722.46	3892.19	4128.66	4033.44	-2.02293	1.54652e-182	1.73588e-180	-	3	45212082	45218840	-	1914	protein_coding	hypothetical protein	-	3319	3248	3352	3011	1405	1125	1232	1128	73.216	75.5118	72.5221	72.2274	29.1991	28.491	28.9807	25.7468
GLYMA_07G245100	24497.6	22334.6	26579.5	23707.7	84545.4	82984.8	95325	87915.9	-1.85269	1.65108e-182	1.84829e-180	-	7	42439535	42441464	-	1553	protein_coding	hypothetical protein	-	75382	69250	77393	65630	33974	26287	31713	30390	1706.8	1652.48	1718.64	1615.89	724.697	683.302	765.688	711.969
GLYMA_03G119700	875.378	834.352	897.634	819.902	3565.44	3773.56	4255.53	3643.63	-2.15248	2.5064e-182	2.79828e-180	-	3	33069604	33076804	-	2876	protein_coding	hypothetical protein	-	3179	3149	3455	2720	1214	982	1071	1051	55.1745	57.5997	58.8116	51.3345	19.85	19.5666	19.8215	18.8741
GLYMA_11G117600	382.167	389.138	376.319	417.362	3540.77	3152.82	2804.58	2584.03	-2.94903	3.44868e-182	3.84004e-180	-	11	8939920	8941263	-	1064	protein_coding	hypothetical protein	RRM_1	3157	2631	2277	1929	530	458	449	535	104.333	91.636	73.8033	69.3219	16.5012	17.3767	15.8231	18.2942
GLYMA_03G140000	9424.37	8258.56	9523.64	8654.61	35583.7	34418.6	41723.9	36027.7	-2.04265	1.10466e-181	1.22676e-179	-	3	35635443	35635625	+	183	protein_coding	hypothetical protein	-	31727	28722	33875	26895	13070	9720	11363	11094	6096.28	5816.35	6383.85	5619.53	2365.95	2144.17	2328.24	2205.66
GLYMA_09G252700	13762.3	12306.3	14238.9	12044.2	47951.2	45536.8	51846	48031.6	-1.885	1.66642e-180	1.84571e-178	-	9	47276308	47277615	+	667	protein_coding	hypothetical protein	-	42754	38000	42093	35856	19086	14484	16989	15439	2253.92	2111.27	2176.4	2055.49	947.917	876.609	955.054	842.161
GLYMA_14G161000	4556.44	3791.97	4397.65	4109.65	15609.9	15318.3	17343.6	15857.8	-1.92756	6.29902e-180	6.95834e-178	-	14	37916706	37918966	+	752	protein_coding	hypothetical protein	-	13918	12783	14081	11838	6319	4463	5247	5268	650.798	629.944	645.758	601.922	278.363	239.581	261.625	254.877
GLYMA_08G009600	436.247	403.582	410.682	379.137	2023.29	1998.82	2297.12	2088.39	-2.36644	1.55161e-179	1.7095e-177	-	8	749487	750979	-	1207	protein_coding	hypothetical protein	-	1804	1668	1865	1559	605	475	490	486	52.5553	51.2125	53.2876	49.3877	16.6046	15.8866	15.2221	14.6498
GLYMA_07G091800	1302.97	1283.82	1397.16	1131.95	6279.62	5795.15	6100.61	5370.33	-2.2028	1.88417e-179	2.07046e-177	-	7	8570088	8572245	-	1748	protein_coding	hypothetical protein	-	5599	4836	4953	4009	1807	1511	1667	1451	112.631	102.525	97.7195	87.6949	34.245	34.8953	35.7586	30.2015
GLYMA_16G111500	1243.12	1125.78	1249.65	1103.08	4999.92	4783.76	5594.38	4847.9	-2.0987	2.35246e-179	2.57828e-177	-	16	24626024	24635513	+	2371	protein_coding	hypothetical protein	Pkinase	4458	3992	4542	3619	1724	1325	1491	1414	77.8337	73.4544	77.7754	68.7082	28.3569	26.5583	27.759	25.5442
GLYMA_20G101400	4309.83	4295.81	4867.84	4184.54	14270.7	14762.3	15996.1	15393	-1.77481	2.45033e-179	2.67854e-177	-	20	34447780	34453445	-	3487	protein_coding	hypothetical protein	-	12724	12319	12987	11491	5977	5056	5808	5364	193.854	197.8	194.056	190.371	85.7884	88.4331	94.3576	84.5581
GLYMA_07G227600	3876.47	3578.71	3815.15	3798.39	10717.6	10619.7	11446.2	10224.9	-1.51296	1.26275e-178	1.37676e-176	-	7	40530569	40537390	-	3644	protein_coding	hypothetical protein	-	9556	8862	9293	7633	5376	4212	4552	4869	122.456	119.684	116.796	106.363	64.9017	61.9652	62.202	64.5591
GLYMA_18G063400	4867.94	4780.11	5335.52	4608.15	15652.5	15907.9	17645.3	16313.3	-1.74172	1.85596e-178	2.01827e-176	-	18	5796259	5805903	-	4747	protein_coding	hypothetical protein	ABC2_membrane	13956	13275	14326	12178	6751	5626	6366	5907	111.001	111.276	111.753	105.326	50.5858	51.3715	53.9923	48.6126
GLYMA_08G115700	616.514	508.938	634.462	581.967	3286.17	2854.44	3247.99	3284.62	-2.43539	8.64627e-178	9.37807e-176	-	8	8867157	8875595	+	2021	protein_coding	hypothetical protein	-	2930	2382	2637	2452	855	599	757	746	57.1108	48.9319	50.4113	51.9713	15.7004	13.404	15.7342	15.0454
GLYMA_04G171300	455.716	445.214	425.768	413.462	1795.62	1886.18	1899.28	1924.96	-2.10817	1.0188e-177	1.10217e-175	-	4	42814098	42819681	-	1779	protein_coding	hypothetical protein	-	1601	1574	1542	1437	632	524	508	530	43.7421	45.3224	41.32	42.6931	16.2675	16.436	14.8003	14.983
GLYMA_09G117100	625.888	678.867	680.559	645.156	2670.43	2607.58	2850.16	2510.35	-2.01683	1.03295e-177	1.1146e-175	-	9	27230877	27240309	+	1351	protein_coding	hypothetical protein	C2	2381	2176	2314	1874	868	799	812	827	75.3586	72.5825	71.8296	64.4964	25.8813	29.0319	27.4049	27.0828
GLYMA_19G079400	1966.36	1951.64	2119.62	1859.8	7385.47	7155.26	8507.36	7916.85	-1.97122	7.19459e-177	7.74333e-175	-	19	28741390	28745222	-	1488	protein_coding	hypothetical protein	NAD_Gly3P_dh_N	6585	5971	6907	5910	2727	2297	2529	2384	182.898	174.783	188.153	178.498	71.3563	73.2438	74.9033	68.5133
GLYMA_06G178500	953.253	914.219	1026.71	911.956	4360.63	4358.35	5312.33	4992.57	-2.3213	9.23665e-177	9.91566e-175	-	6	15115224	15120382	+	3163	protein_coding	hypothetical protein	Na_H_Exchanger	3888	3637	4313	3727	1322	1076	1225	1169	43.2229	42.6119	47.0256	45.0547	13.8456	13.7327	14.5219	13.4468
GLYMA_10G170600	338.902	293.128	258.981	273.821	1966.09	1858.62	1914.06	1797.7	-2.69198	1.20477e-176	1.29002e-174	-	10	40424236	40428386	+	1875	protein_coding	hypothetical protein	-	1753	1551	1554	1342	470	345	309	351	32.8752	30.6547	28.5828	27.3672	8.30381	7.42782	6.17935	6.81095
GLYMA_15G113800	713.858	697.559	724.142	808.201	3288.41	2986.25	3381.02	3082.35	-2.11329	1.27026e-176	1.35668e-174	-	15	8976993	8978992	+	533	protein_coding	hypothetical protein	-	2932	2492	2745	2301	990	821	864	1036	193.43	173.264	177.611	165.07	61.5303	62.1812	60.7816	70.7188
GLYMA_05G153000	3153.23	3001.8	3071.74	3051.04	9088	9506.4	10364.8	9028.69	-1.62938	1.70012e-176	1.81117e-174	-	5	34674924	34679741	+	1937	protein_coding	hypothetical protein	DUF803	8103	7933	8415	6740	4373	3533	3665	3911	187.329	193.284	190.8	169.438	95.2426	93.7687	90.3505	93.5536
GLYMA_16G052600	1274.85	1225.19	1380.4	1198.26	5813.05	6798.16	7683.35	6783.57	-2.41457	1.71391e-176	1.82122e-174	-	16	5068106	5070815	+	2710	protein_coding	hypothetical protein	Exo70	5183	5673	6238	5064	1768	1442	1647	1536	67.2511	77.5765	79.3835	71.4503	21.612	21.4803	22.7882	20.6217
GLYMA_03G192200	161.519	98.5589	194.445	153.683	2552.67	2450.6	2571.79	2246.46	-4.01212	1.91222e-176	2.02681e-174	-	3	40317192	40320989	+	2761	protein_coding	hypothetical protein	-	2276	2045	2088	1677	224	116	232	197	49.0688	46.465	44.15	39.3151	4.54962	2.87109	5.33359	4.39455
GLYMA_08G190400	1240.96	1210.75	1320.89	1144.43	4313.52	4613.59	4845.51	4870.67	-1.92273	2.12376e-176	2.24534e-174	-	8	15290661	15297688	-	5417	protein_coding	hypothetical protein	-	3846	3850	3934	3636	1721	1425	1576	1467	28.5431	30.1129	28.6348	29.3433	12.0328	12.1412	12.4723	11.2652
GLYMA_11G225900	522.054	459.658	565.736	473.531	2734.36	2639.93	3076.79	3011.35	-2.50343	2.43917e-176	2.57231e-174	-	11	32114932	32116710	+	1779	protein_coding	hypothetical protein	-	2438	2203	2498	2248	724	541	675	607	48.1887	45.8908	48.4251	48.317	13.4817	12.2762	14.227	12.4141
GLYMA_13G373000	774.428	618.542	801.249	674.021	4211.46	3870.62	4250.6	4601.42	-2.56109	2.58003e-176	2.71402e-174	-	13	45814393	45821313	-	3394	protein_coding	hypothetical protein	Pkinase	3755	3230	3451	3435	1074	728	956	864	54.4934	49.401	49.1186	54.2067	14.6836	12.1289	14.7942	12.9737
GLYMA_19G240500	798.223	706.056	855.728	690.403	4139.68	4419.46	5153.44	4423.26	-2.57164	2.88215e-176	3.02424e-174	-	19	48831321	48835504	-	2279	protein_coding	hypothetical protein	Na_H_Exchanger	3691	3688	4184	3302	1107	831	1021	885	56.9491	59.9699	63.3143	55.4004	16.091	14.7197	16.7984	14.1287
GLYMA_09G165700	605.698	501.291	615.185	533.6	2800.54	2798.11	3124.82	2972.5	-2.37356	8.72448e-176	9.13169e-174	-	9	38956331	38960159	+	1581	protein_coding	hypothetical protein	-	2497	2335	2537	2219	840	590	734	684	55.5359	54.7321	55.3405	53.6667	17.6006	15.0648	17.408	15.7408
GLYMA_10G120700	4731.66	4407.96	5488.89	4846.08	23774.8	22624.6	26800.6	28693.6	-2.38737	2.45219e-175	2.56024e-173	-	10	30735006	30739385	-	2697	protein_coding	hypothetical protein	-	21198	18880	21759	21420	6562	5188	6549	6212	276.377	259.423	278.235	303.681	80.6002	77.6537	91.05	83.8016
GLYMA_18G164200	2145.9	2007.71	2216.85	2071.21	6120.35	6125.89	6619.16	6491.55	-1.58656	2.86128e-175	2.97994e-173	-	18	38180336	38181588	-	833	protein_coding	hypothetical protein	-	5457	5112	5374	4846	2976	2363	2645	2655	340.826	336.488	329.188	329.12	175.108	169.433	176.158	171.577
GLYMA_11G024500	2380.25	2305.94	2397.88	2259.22	8140.28	8538.14	9838.83	9563.18	-1.94903	3.20856e-175	3.33332e-173	-	11	1745504	1747084	+	725	protein_coding	hypothetical protein	Cofilin_ADF	7258	7125	7988	7139	3301	2714	2861	2896	352.019	364.195	379.974	376.512	150.83	151.118	147.967	145.332
GLYMA_07G125700	8918.18	8482.87	9118.82	8779.43	27981.8	27228.6	32414.7	30716.3	-1.74519	5.76883e-175	5.9783e-173	-	7	15014211	15016634	-	1224	protein_coding	hypothetical protein	-	24949	22722	26317	22930	12368	9984	10880	11254	716.736	687.942	741.497	716.312	334.733	329.281	333.298	334.524
GLYMA_02G278300	4089.18	3470.8	4353.23	3842.07	15983.4	16056.5	18315.4	16744.6	-2.09037	2.5114e-174	2.59617e-172	-	2	46077374	46082009	-	2632	protein_coding	hypothetical protein	F-box	14251	13399	14870	12500	5671	4085	5194	4925	275.486	272.977	281.924	262.759	103.278	90.6573	107.067	98.5089
GLYMA_14G124300	2073.79	2005.16	2183.32	1987.74	6883.01	6309.24	6706.61	6176.75	-1.66047	9.07719e-174	9.36046e-172	-	14	18984437	18988305	-	1265	protein_coding	hypothetical protein	UQ_con	6137	5265	5445	4611	2876	2360	2605	2548	334.567	302.5	291.134	273.348	147.71	147.705	151.438	143.728
GLYMA_06G164300	1698.84	1639.82	1879.08	1716.26	6558.88	7065.39	8031.92	7186.79	-2.05645	1.03113e-173	1.06069e-171	-	6	13577628	13586349	-	5336	protein_coding	hypothetical protein	-	5848	5896	6521	5365	2356	1930	2242	2200	52.0988	55.3576	56.9772	51.9735	19.7738	19.7394	21.2988	20.2795
GLYMA_08G250900	382.167	339.858	393.92	333.89	1912.26	2155.81	2261.4	2233.06	-2.56148	2.12196e-173	2.17746e-171	-	8	21987314	21992537	-	2351	protein_coding	hypothetical protein	-	1705	1799	1836	1667	530	400	470	428	31.9069	35.4806	33.6977	33.9226	9.34394	8.59363	9.37901	8.28741
GLYMA_15G128100	9418.6	8691.03	10996.2	9129.7	41495.5	41916.6	49222.5	46337	-2.22674	3.09858e-173	3.17184e-171	-	15	10203638	10204760	+	1123	protein_coding	hypothetical protein	-	36998	34979	39963	34591	13062	10229	13120	11703	1158.47	1154.29	1227.25	1177.78	385.311	367.703	438.066	379.157
GLYMA_03G186400	361.977	264.24	330.222	269.92	2204.99	2293.61	2473.26	2350.94	-2.92462	7.7815e-173	7.94605e-171	-	3	39801348	39802028	+	681	protein_coding	hypothetical protein	-	1966	1914	2008	1755	502	311	394	346	101.513	104.155	101.688	98.5394	24.4195	18.4356	21.6938	18.4855
GLYMA_01G139500	2010.34	1791.9	2184.16	2078.23	8872.66	8587.27	10459.6	9666.33	-2.22035	2.65165e-172	2.70113e-170	-	1	46728345	46731227	-	2883	protein_coding	hypothetical protein	Epimerase	7911	7166	8492	7216	2788	2109	2606	2664	96.4882	92.1126	101.583	95.7043	32.0353	29.5308	33.8934	33.6195
GLYMA_01G150600	408.125	412.078	385.538	398.639	1800.1	1816.68	1751.48	1655.71	-2.13048	4.49533e-172	4.56811e-170	-	1	48757122	48759779	-	572	protein_coding	hypothetical protein	-	1605	1516	1422	1236	566	485	460	511	98.6657	98.2178	85.735	82.6232	32.7794	34.2286	30.1542	32.5033
GLYMA_06G075700	23105.9	21619.2	25121.2	23986.2	74591.6	76729.4	86921.1	79682.9	-1.76051	7.34363e-172	7.42646e-170	-	6	5860455	5861442	+	988	protein_coding	hypothetical protein	-	66507	64030	70570	59484	32044	25445	29973	30747	2367	2401.67	2463.3	2302.09	1074.41	1039.65	1137.52	1132.26
GLYMA_05G220900	2949.17	2600.77	3106.1	2788.14	12057.9	10626.8	12882.4	12104.3	-2.05841	7.3386e-172	7.42646e-170	-	5	40040654	40043504	+	2378	protein_coding	hypothetical protein	-	10751	8868	10459	9036	4090	3061	3706	3574	158.973	138.198	151.682	145.293	56.9761	51.9631	58.4359	54.682
GLYMA_18G054600	1722.63	1531.91	1874.05	1604.7	7518.94	7254.73	8533.22	8574.58	-2.24317	9.19901e-171	9.28036e-169	-	18	4749616	4752421	+	2275	protein_coding	hypothetical protein	Pkinase	6704	6054	6928	6401	2389	1803	2236	2057	103.619	98.6161	105.022	107.584	34.7869	31.9932	36.8533	32.8969
GLYMA_09G233400	574.692	598.151	602.613	543.741	2118.63	2209.73	2209.67	2239.76	-1.92062	1.63709e-170	1.6476e-168	-	9	45608696	45611429	+	1415	protein_coding	hypothetical protein	FAD_binding_3	1889	1844	1794	1672	797	704	719	697	54.0465	55.6027	50.3414	52.0193	21.4826	23.1241	21.9363	20.634
GLYMA_20G237800	382.888	322.016	428.283	275.381	3520.58	3349.35	4281.39	3915.56	-3.41906	2.07829e-170	2.08661e-168	-	20	46947146	46949782	-	2235	protein_coding	hypothetical protein	-	3139	2795	3476	2923	531	379	511	353	55.2714	51.8669	60.0283	55.9668	8.80841	7.66134	9.59464	6.4313
GLYMA_05G214600	767.217	656.776	749.285	694.304	2982.23	3289.43	3531.29	3304.72	-2.19171	8.39124e-170	8.40469e-168	-	5	39562982	39567736	-	4755	protein_coding	hypothetical protein	-	2659	2745	2867	2467	1064	773	894	890	19.6632	21.3933	20.7937	19.838	7.41263	6.56255	7.04974	6.80991
GLYMA_14G035800	1907.95	1707.79	1941.94	1746.68	6282.98	6373.95	7081.05	6961.74	-1.86968	1.17357e-169	1.17264e-167	-	14	2672381	2676894	+	2274	protein_coding	hypothetical protein	Pkinase	5602	5319	5749	5197	2646	2010	2317	2239	86.6243	86.6815	87.1879	87.386	38.5461	35.682	38.2051	35.8233
GLYMA_07G030900	2384.58	2412.14	2585.62	2321.63	6963.77	7170.84	7732.62	7291.27	-1.58738	1.66304e-169	1.65778e-167	-	7	2443957	2446933	-	1155	protein_coding	hypothetical protein	-	6209	5984	6278	5443	3307	2839	3085	2976	243.398	247.221	241.37	232.02	122.13	127.766	128.958	120.71
GLYMA_19G096900	2339.15	2104.57	2571.37	2213.97	9397.55	8940.78	10544.6	9856.55	-2.06948	1.91017e-169	1.8996e-167	-	19	34123517	34125652	-	2136	protein_coding	hypothetical protein	Exo70	8379	7461	8561	7358	3244	2477	3068	2838	137.936	129.444	138.222	131.716	50.3107	46.8132	53.8567	48.3407
GLYMA_14G133200	27268.7	24992.3	28943	27054.4	84896.5	81303.5	93881.5	85192.5	-1.67325	2.61337e-169	2.59275e-167	-	14	22963748	22964668	+	921	protein_coding	hypothetical protein	-	75695	67847	76221	63597	37817	29415	34533	34680	2889.98	2729.97	2854.1	2640.32	1360.22	1289.3	1405.92	1370
GLYMA_16G164700	834.277	783.374	762.695	823.803	2755.67	2786.13	2996.73	2782.28	-1.82022	5.00088e-169	4.94969e-167	-	16	32360777	32366670	+	3367	protein_coding	hypothetical protein	-	2457	2325	2433	2077	1157	922	910	1056	57.7898	57.6327	56.1249	53.1221	25.6374	24.8962	22.8237	25.6995
GLYMA_16G128600	3799.31	3620.34	3642.5	3585.41	8911.92	8895.25	9535.83	9292.59	-1.32234	8.68976e-169	8.58052e-167	-	16	28057444	28062790	-	2684	protein_coding	hypothetical protein	Pkinase	7946	7423	7742	6937	5269	4261	4346	4596	104.101	102.491	99.4775	98.8255	65.0319	64.0874	60.7146	62.3017
GLYMA_04G092000	799.666	751.087	877.519	770.755	4346.05	3609.39	4588.09	4180.79	-2.38632	1.13691e-168	1.11997e-166	-	4	8107829	8107939	-	111	protein_coding	hypothetical protein	-	3875	3012	3725	3121	1109	884	1047	988	1227.54	1005.59	1157.33	1075.1	330.971	321.494	353.679	323.844
GLYMA_18G090600	3074.64	2781.74	2990.44	2799.84	10347.5	10968.4	12144.6	10082.9	-1.90243	1.37622e-168	1.35254e-166	-	18	8991445	9001857	-	1929	protein_coding	hypothetical protein	-	9226	9153	9860	7527	4264	3274	3568	3589	168.178	175.84	176.278	149.2	73.2261	68.5157	69.3551	67.6929
GLYMA_09G191900	1067.9	1049.31	1223.67	1041.46	4356.14	4225.33	4496.94	4033.44	-1.96571	1.41553e-168	1.38792e-166	-	9	41657457	41661234	-	2358	protein_coding	hypothetical protein	DUF315	3884	3526	3651	3011	1481	1235	1460	1335	57.9192	55.4148	53.3977	48.8255	20.8062	21.143	23.2164	20.5987
GLYMA_10G198900	762.17	715.402	694.807	734.87	2735.49	2946.71	2997.96	3233.72	-2.03387	2.91934e-168	2.8557e-166	-	10	43000237	43003014	-	507	protein_coding	hypothetical protein	-	2439	2459	2434	2414	1057	842	829	942	169.157	179.737	165.564	182.058	69.0634	67.0421	61.3102	67.5997
GLYMA_08G137100	129.071	162.282	145.834	131.06	1115.95	1058.13	1119.62	1093.09	-2.95187	4.11047e-168	4.01149e-166	-	8	10474017	10476618	-	1985	protein_coding	hypothetical protein	-	995	883	909	816	179	191	174	168	17.6258	16.4849	15.7928	15.7184	2.98726	3.88433	3.28681	3.07929
GLYMA_11G115100	1177.51	1033.17	1314.18	1090.6	5293.76	5181.6	5951.58	5537.78	-2.25055	4.14263e-168	4.03347e-166	-	11	8797528	8802399	-	2541	protein_coding	hypothetical protein	CRAL_TRIO_N	4720	4324	4832	4134	1633	1216	1568	1398	82.4081	79.5634	82.7412	78.4857	26.8601	24.3735	29.1926	25.2551
GLYMA_04G143000	331.692	233.653	303.402	267.58	1977.31	2106.67	2088.96	1990.6	-2.84275	7.3901e-168	7.17869e-166	-	4	25618725	25643608	-	3076	protein_coding	hypothetical protein	-	1763	1758	1696	1486	460	275	362	343	35.2832	37.0795	33.2896	32.339	8.67296	6.31836	7.72543	7.10272
GLYMA_08G153700	3192.89	2648.35	2645.13	2878.63	17166.6	16067.3	18303.1	13548.4	-2.51755	1.04414e-167	1.01192e-165	-	8	11854995	11855703	+	709	protein_coding	hypothetical protein	-	15306	13408	14860	10114	4428	3117	3156	3690	759.107	700.817	722.815	545.452	206.891	177.474	166.908	189.357
GLYMA_09G111900	418.22	425.673	418.225	393.179	2097.32	2034.77	2484.34	2344.24	-2.43637	1.3234e-167	1.2796e-165	-	9	22174194	22178983	-	4790	protein_coding	hypothetical protein	-	1870	1698	2017	1750	580	501	499	504	13.7276	13.1368	14.5219	13.9695	4.01119	4.22227	3.90617	3.82822
GLYMA_01G0224001	331.692	265.939	344.47	290.203	2310.41	2087.5	2675.25	2318.79	-2.92929	2.33825e-167	2.25566e-165	-	1	2239362	2241294	+	1378	protein_coding	NA	Pkinase	2060	1742	2172	1731	460	313	411	372	52.566	46.8474	54.3582	48.0317	11.0583	9.16935	11.1835	9.82191
GLYMA_07G200600	5709.42	5418.19	6532.36	5392.94	21667.4	20474.8	23415.9	22384.2	-1.93164	8.28298e-167	7.97204e-165	-	7	36895058	36895474	+	417	protein_coding	hypothetical protein	-	19319	17086	19011	16710	7918	6377	7794	6913	1629.06	1518.42	1572.26	1532.22	629.014	617.339	700.826	603.16
GLYMA_16G130500	1198.42	1067.16	1210.26	1046.92	5530.41	4683.1	5511.86	4909.52	-2.18976	8.74207e-167	8.39459e-165	-	16	28423372	28431113	-	5334	protein_coding	hypothetical protein	Kinesin	4931	3908	4475	3665	1662	1256	1444	1342	47.9108	40.0178	42.6441	38.7227	15.2133	14.0102	14.9611	13.4917
GLYMA_10G043700	2164.65	2266.01	2357.65	2197.59	6693.47	6316.43	7026.85	7055.51	-1.59228	1.29755e-166	1.24313e-164	-	10	3930585	3936499	+	2453	protein_coding	hypothetical protein	adh_short	5968	5271	5705	5267	3002	2667	2813	2817	97.6971	90.9381	91.5958	93.7581	46.2975	50.1224	49.1045	47.715
GLYMA_12G008200	3755.33	3530.28	3810.96	3629.1	10679.5	10901.3	12132.3	12060.1	-1.63597	3.72739e-166	3.56289e-164	-	12	602104	612696	+	4433	protein_coding	hypothetical protein	-	9522	9097	9850	9003	5208	4155	4547	4652	91.2573	91.8835	92.5855	93.8252	47.0223	45.7158	46.469	46.1311
GLYMA_08G222200	2214.4	2148.75	2582.27	2064.97	10141.1	11227.2	12873.7	11741.3	-2.35152	6.47581e-166	6.17592e-164	-	8	18037359	18057585	+	7823	protein_coding	hypothetical protein	Cation_ATPase_C	9042	9369	10452	8765	3071	2529	3081	2647	40.6423	44.382	46.0766	42.8409	13.0043	13.0503	14.7674	12.3107
GLYMA_15G067800	1576.26	1400.22	1607.53	1362.08	6745.06	6728.66	8230.22	7084.98	-2.27534	1.07286e-165	1.02085e-163	-	15	5169384	5174429	+	1933	protein_coding	hypothetical protein	-	6014	5615	6682	5289	2186	1648	1918	1746	109.4	107.648	119.214	104.622	37.4627	34.4167	37.2051	32.8635
GLYMA_10G004500	2140.13	1751.97	1978.82	1906.6	9061.08	9610.65	10798.3	8500.9	-2.28723	1.30419e-165	1.23815e-163	-	10	444044	447477	+	1676	protein_coding	hypothetical protein	PBD	8079	8020	8767	6346	2968	2062	2361	2444	172.8	180.784	183.909	147.597	59.8058	50.6326	53.8493	54.0881
GLYMA_08G292100	989.307	873.436	1013.3	1074.22	4882.15	4999.46	6141.26	5652.98	-2.45561	3.35924e-165	3.18193e-163	-	8	40609958	40610929	+	972	protein_coding	hypothetical protein	-	4353	4172	4986	4220	1372	1028	1209	1377	157.474	159.061	176.905	166.007	46.7594	42.6943	46.6386	51.543
GLYMA_05G246400	1094.58	1036.57	1058.55	1110.11	3803.21	3672.9	4128.66	3572.63	-1.81937	5.4753e-165	5.1746e-163	-	5	42001938	42003102	+	903	protein_coding	hypothetical protein	C2	3391	3065	3352	2667	1518	1220	1263	1423	132.047	125.785	128.018	112.931	55.6884	54.54	52.4447	57.3349
GLYMA_08G350900	1305.13	1220.94	1476.78	1320.74	5690.8	6021.64	6842.1	6900.12	-2.25733	5.92775e-165	5.58958e-163	-	8	46460180	46463450	+	2397	protein_coding	hypothetical protein	-	5074	5025	5555	5151	1810	1437	1762	1693	85.3673	89.0998	91.6626	94.2378	28.6889	27.7558	31.6115	29.4722
GLYMA_03G119800	3219.57	2772.39	2992.95	2776.43	9926.93	9249.95	10249	9651.59	-1.73203	2.27532e-164	2.14069e-162	-	3	33102623	33106721	-	2026	protein_coding	hypothetical protein	-	8851	7719	8321	7205	4465	3263	3571	3559	211.433	194.33	194.949	187.157	100.483	89.4855	90.9637	87.9675
GLYMA_02G035000	8811.46	8346.92	8928.57	8546.95	24441	24991.3	28213.3	24595.8	-1.56169	3.30904e-164	3.10627e-162	-	2	3243971	3254600	-	2160	protein_coding	hypothetical protein	-	21792	20855	22906	18361	12220	9824	10653	10956	508.14	512.502	523.844	465.559	268.442	262.985	264.884	264.334
GLYMA_19G065800	478.79	464.756	523.829	490.693	2336.21	2324.77	2495.43	2083.03	-2.23889	3.65979e-164	3.42784e-162	-	19	17760914	17769236	+	2277	protein_coding	hypothetical protein	Abhydrolase_1	2083	1940	2026	1555	664	547	625	629	44.5799	43.7574	42.5262	36.1887	13.3879	13.4398	14.2636	13.9288
GLYMA_08G204900	2811.45	2464.82	2871.42	2391.06	10694.1	9982.14	11629.7	10597.3	-2.02529	4.33365e-164	4.04993e-162	-	8	16601889	16605064	-	2495	protein_coding	hypothetical protein	DUF315	9535	8330	9442	7911	3899	2901	3426	3065	144.207	132.773	140.054	130.103	55.5535	50.3696	55.2523	47.9634
GLYMA_16G133300	8215.86	7459.89	8721.55	7789.46	26821	24841.5	28899.4	27039.2	-1.74112	1.19572e-163	1.11495e-161	-	16	28980524	28985880	-	1988	protein_coding	hypothetical protein	CRAL_TRIO_N	23914	20730	23463	20185	11394	8780	10406	9985	422.983	386.429	407.025	388.233	189.863	178.288	196.27	182.74
GLYMA_18G015400	266.796	234.502	259.819	202.83	1915.62	1805.89	1856.17	1591.41	-2.89471	1.33636e-163	1.24332e-161	-	18	1098748	1101518	+	2171	protein_coding	hypothetical protein	-	1708	1507	1507	1188	370	276	310	260	27.664	25.7241	23.9391	20.9236	5.64577	5.13207	5.35412	4.35728
GLYMA_14G171600	709.532	709.454	741.742	692.743	3014.75	3124.06	3748.07	3369.01	-2.21576	2.30689e-163	2.14152e-161	-	14	42465896	42473299	-	2001	protein_coding	hypothetical protein	-	2688	2607	3043	2515	984	835	885	888	47.2356	48.2815	52.4456	48.0586	16.2903	16.8455	16.5837	16.1461
GLYMA_14G136400	1587.79	1544.66	1671.23	1390.95	5457.51	5563.87	5763.13	5249.77	-1.83088	6.34066e-163	5.8731e-161	-	14	24078410	24082978	+	4088	protein_coding	hypothetical protein	Epimerase	4866	4643	4679	3919	2202	1818	1994	1783	41.8551	42.0896	39.4727	36.6559	17.8438	17.9526	18.2894	15.8687
GLYMA_03G243000	1140.01	946.506	1152.42	1026.63	5015.62	5508.75	6324.78	5386.41	-2.38167	1.74847e-162	1.61597e-160	-	3	44079909	44084431	-	2335	protein_coding	hypothetical protein	Na_H_Exchanger	4472	4597	5135	4021	1581	1114	1375	1316	67.3445	72.9583	75.8417	65.8456	22.4298	19.2594	22.0801	20.5055
GLYMA_13G052700	66.3384	44.1816	40.2301	67.09	1168.67	1233.09	1369.65	1019.41	-4.45082	1.98163e-162	1.82742e-160	-	13	14956158	14962088	-	1430	protein_coding	hypothetical protein	K-box	1042	1029	1112	761	92	52	48	86	33.6455	35.0166	35.2153	26.72	2.7986	1.92761	1.65272	2.87324
GLYMA_15G172300	1618.8	1449.5	1688.83	1563.35	5311.71	5176.81	5800.08	5528.4	-1.78708	3.14144e-162	2.89061e-160	-	15	15733581	15745095	-	2641	protein_coding	hypothetical protein	Pkinase	4736	4320	4709	4127	2245	1706	2015	2004	82.2383	79.058	80.197	77.9272	36.7259	34.0093	37.3109	36.006
GLYMA_05G020700	710.974	678.867	770.239	574.166	3711.24	3779.55	4306.03	3718.64	-2.50475	1.08524e-161	9.96395e-160	-	5	1845139	1847679	-	2226	protein_coding	hypothetical protein	-	3309	3154	3496	2776	986	799	919	736	72.4952	72.8238	75.1192	66.1339	20.3509	20.0963	21.4697	16.6842
GLYMA_15G165000	236.511	229.404	228.809	237.155	1311.1	1263.05	1430	1482.9	-2.55676	1.49548e-161	1.37005e-159	-	15	14294741	14301683	-	3685	protein_coding	hypothetical protein	-	1169	1054	1161	1107	328	270	273	304	15.8709	15.0809	15.4592	16.3428	4.19522	4.20831	3.95229	4.27047
GLYMA_04G235700	918.642	843.698	949.598	837.845	3348.98	3386.5	3807.19	3410.54	-1.97462	1.67112e-161	1.52761e-159	-	4	50375864	50379558	+	1723	protein_coding	hypothetical protein	-	2986	2826	3091	2546	1274	993	1133	1074	81.2042	80.9954	82.4432	75.2904	32.6401	31.0023	32.8562	30.2209
GLYMA_02G072600	1530.83	1447.8	1408.89	1447.9	4154.26	4163.02	4476	4204.91	-1.542	1.98363e-161	1.80934e-159	-	2	6356456	6360254	-	1814	protein_coding	hypothetical protein	-	3704	3474	3634	3139	2123	1704	1681	1856	71.7994	70.9708	69.0879	66.1658	38.7698	37.9206	34.7469	37.2257
GLYMA_04G173300	969.838	951.603	989.828	808.981	3843.59	4143.85	4499.4	4251.79	-2.16971	6.31836e-161	5.75067e-159	-	4	43367265	43372330	-	1270	protein_coding	hypothetical protein	UQ_con	3427	3458	3653	3174	1345	1120	1181	1037	94.885	100.904	99.1974	95.5615	35.0832	35.6006	34.8684	29.7083
GLYMA_08G201200	4950.14	4921.15	5112.57	4775.09	14811.3	14050.5	16534.4	16097.6	-1.63789	6.67993e-161	6.06657e-159	-	8	16281286	16287039	-	2319	protein_coding	hypothetical protein	Malic_M	13206	11725	13424	12017	6865	5792	6100	6121	200.243	187.37	199.634	198.141	98.0665	100.826	98.6313	96.0337
GLYMA_03G004100	649.683	504.69	678.883	585.867	3527.31	3128.85	3374.86	3434.65	-2.47613	2.15984e-160	1.95727e-158	-	3	364853	366774	+	989	protein_coding	hypothetical protein	-	3145	2611	2740	2564	901	594	810	751	111.818	97.8357	95.5452	99.1292	30.1793	24.2456	30.7096	27.6278
GLYMA_19G122000	63.4541	64.5731	79.6221	52.2678	1174.27	890.364	1165.19	1081.03	-4.05477	2.68938e-160	2.43188e-158	-	19	38020903	38024475	+	1059	protein_coding	hypothetical protein	-	1047	743	946	807	88	76	95	67	34.7647	26.0004	30.807	29.1378	2.75276	2.89708	3.36367	2.30187
GLYMA_08G286600	714.579	617.693	706.541	659.198	2946.34	2933.53	3445.07	3328.83	-2.2288	5.67908e-160	5.12426e-158	-	8	39640495	39646964	-	2844	protein_coding	hypothetical protein	Pkinase_Tyr	2627	2448	2797	2485	991	727	843	845	32.4801	31.8984	33.917	33.41	11.5432	10.3193	11.1143	10.8101
GLYMA_15G1001002	619.398	555.668	587.527	621.753	2499.96	2397.87	2821.83	2584.03	-2.11059	1.69179e-159	1.52323e-157	-	15	7780123	7781737	-	1232	protein_coding	NA	Pkinase	2229	2001	2291	1929	859	654	701	797	83.1162	78.6362	83.7853	78.2168	30.1761	27.9969	27.8735	30.7503
GLYMA_10G210400	7676.5	7219.44	7864.98	7054.59	20275.6	20727.6	22749.5	21083.5	-1.50858	2.22669e-159	2.00053e-157	-	10	44241832	44248014	+	2896	protein_coding	hypothetical protein	START	18078	17297	18470	15739	10646	8497	9384	9043	219.502	221.34	219.949	207.806	121.778	118.443	121.5	113.61
GLYMA_05G198900	672.757	574.361	626.081	582.747	3143.73	3168.4	3743.14	2981.88	-2.40769	2.68185e-159	2.4043e-157	-	5	38298853	38299823	-	971	protein_coding	hypothetical protein	-	2803	2644	3039	2226	933	676	747	747	101.506	100.909	107.936	87.6568	31.8305	28.1042	28.8461	27.99
GLYMA_07G022500	1116.21	1031.47	1170.86	1064.08	3754.98	3835.87	4281.39	3955.75	-1.85239	2.86546e-159	2.56342e-157	-	7	1730492	1736213	+	3865	protein_coding	hypothetical protein	Ion_trans	3348	3201	3476	2953	1548	1214	1397	1364	32.113	32.3579	32.6995	30.8	13.9881	13.3681	14.2886	13.537
GLYMA_05G172500	3771.91	3405.38	3790.85	3683.71	10833.1	10885.7	12047.3	12167.3	-1.64821	7.32217e-159	6.5364e-157	-	5	36248385	36249020	+	636	protein_coding	hypothetical protein	-	9659	9084	9781	9083	5231	4008	4523	4722	534.026	529.306	530.372	546.075	272.464	254.398	266.658	270.129
GLYMA_11G250200	943.158	984.74	968.875	1121.03	15.7018	15.5784	23.4023	29.4705	5.59652	8.82739e-159	7.86333e-157	-	11	34197391	34199638	+	1912	protein_coding	hypothetical protein	p450	14	13	19	22	1308	1159	1156	1437	0.25747	0.251966	0.342705	0.439961	22.6621	24.4703	22.6702	27.3446
GLYMA_09G282500	1057.09	1118.98	1183.44	1075	4512.04	4125.87	5104.17	4652.32	-2.05273	1.07991e-158	9.59923e-157	-	9	49806772	49827659	-	5787	protein_coding	hypothetical protein	Myosin_head	4023	3443	4144	3473	1466	1317	1412	1378	27.7538	25.0328	28.0388	26.0537	9.52797	10.4307	10.3874	9.83641
GLYMA_12G078000	1416.9	1355.19	1506.95	1274.71	5920.72	5663.34	7033.01	6152.64	-2.15706	1.16998e-158	1.03779e-156	-	12	6072988	6079965	-	3873	protein_coding	hypothetical protein	ABC_tran	5279	4726	5710	4593	1965	1595	1798	1634	47.9282	45.2203	50.8444	45.3449	16.8072	16.6248	17.4072	15.3499
GLYMA_09G015000	683.573	580.308	691.455	730.969	3546.37	3333.77	3244.3	3007.33	-2.28904	4.33601e-158	3.83796e-156	-	9	1151218	1154437	+	2573	protein_coding	hypothetical protein	-	3162	2782	2634	2245	948	683	825	937	43.2125	40.0686	35.3045	33.3623	12.2053	10.7158	12.0226	13.2496
GLYMA_07G019800	3247.69	3042.58	3308.09	3106.42	11358	10128.3	12562.1	11205.5	-1.83261	5.06309e-158	4.47207e-156	-	7	1555733	1559067	-	2622	protein_coding	hypothetical protein	DUF315	10127	8452	10199	8365	4504	3581	3947	3982	190.937	167.945	188.596	171.501	80.002	77.512	79.355	77.6827
GLYMA_08G266500	5594.77	5023.11	5386.64	4782.11	17404.4	17710.2	19252.7	16507.5	-1.76957	5.85428e-158	5.16002e-156	-	8	33297870	33301780	-	2972	protein_coding	hypothetical protein	-	15518	14779	15631	12323	7759	5912	6427	6130	184.283	184.967	182.055	159.132	86.8057	80.6008	81.3871	75.3224
GLYMA_06G082000	27.4006	21.2411	16.7625	13.262	832.198	689.043	894.215	850.626	-5.36668	8.73356e-158	7.68168e-156	-	6	6310083	6315161	+	2382	protein_coding	hypothetical protein	-	742	575	726	635	38	25	20	17	10.9534	8.94567	10.5111	10.1932	0.528473	0.423684	0.314829	0.259662
GLYMA_04G198800	51.917	46.7305	58.6689	63.1894	920.801	811.273	790.752	751.498	-3.89228	1.43835e-157	1.26246e-155	-	4	47112362	47112926	+	384	protein_coding	hypothetical protein	-	821	677	642	561	72	55	70	81	75.1795	65.3348	57.6578	55.8613	6.2113	5.78196	6.83522	7.6746
GLYMA_15G094800	1352.73	1292.31	1515.33	1390.95	4774.48	5355.36	5617.79	5332.82	-1.92495	2.19223e-156	1.92013e-154	-	15	7397268	7401947	+	1659	protein_coding	hypothetical protein	RRM_1	4257	4469	4561	3981	1876	1521	1808	1783	90.2287	99.8277	94.813	91.7541	37.46	37.0106	40.8637	39.1027
GLYMA_17G083100	2531.67	2439.33	2614.12	2600.91	7406.78	6946.75	7744.93	7967.75	-1.56135	2.20876e-156	1.93056e-154	-	17	6447227	6452000	-	1773	protein_coding	hypothetical protein	Pkinase	6604	5797	6288	5948	3511	2871	3119	3334	130.974	121.166	122.309	128.275	65.5999	65.3684	65.9618	68.4162
GLYMA_15G265500	2415.58	1987.32	2528.63	2328.65	10198.3	10079.2	11841.6	11856.5	-2.24734	3.31753e-156	2.89365e-154	-	15	50038201	50042051	-	2073	protein_coding	hypothetical protein	-	9093	8411	9614	8851	3350	2339	3017	2985	154.239	150.361	159.941	163.257	53.5336	45.5485	54.571	52.3898
GLYMA_09G155200	2248.29	2200.58	2537.01	2149.22	9284.28	9088.18	11186.3	10492.8	-2.13239	4.5216e-156	3.93567e-154	-	9	37825858	37835854	-	4259	protein_coding	hypothetical protein	-	8278	7584	9082	7833	3118	2590	3027	2755	77.6628	74.9869	83.5673	79.9113	27.5586	27.8961	30.283	26.7439
GLYMA_06G026700	470.137	374.694	512.096	454.808	2726.51	2853.24	3379.79	3030.1	-2.72569	5.5463e-156	4.81757e-154	-	6	2061355	2067402	-	3355	protein_coding	hypothetical protein	Kinesin	2431	2381	2744	2262	652	441	611	583	25.4788	26.2999	28.2063	25.7798	6.43778	5.30627	6.82865	6.32234
GLYMA_11G155500	2044.95	1980.52	2326.64	1950.29	8717.89	8278.1	9994.02	10006.6	-2.1558	6.07649e-156	5.26717e-154	-	11	12758340	12763155	-	3043	protein_coding	hypothetical protein	PIP5K	7773	6908	8114	7470	2836	2331	2776	2500	89.8202	84.1274	91.9576	93.8639	30.8735	30.9231	34.2061	29.891
GLYMA_19G070800	656.894	626.189	727.494	782.457	3925.46	3521.91	3787.48	3251.13	-2.37494	6.38348e-156	5.52184e-154	-	19	23789510	23791764	-	1020	protein_coding	hypothetical protein	C2	3500	2939	3075	2427	911	737	868	1003	169.053	149.608	145.669	127.473	41.4542	40.8676	44.7069	50.127
GLYMA_17G2020001	1654.85	1441	1875.73	1586.76	7503.24	8147.49	9119.51	9201.5	-2.37278	1.1935e-155	1.03028e-153	-	17	32166055	32166908	+	854	protein_coding	NA	-	6690	6799	7404	6869	2295	1696	2238	2034	275.458	295.035	298.994	307.55	89.0237	80.1699	98.2626	86.6553
GLYMA_07G232600	1688.02	1340.74	1804.49	1617.18	7687.17	7857.49	8995.11	7998.56	-2.33442	3.56122e-155	3.06785e-153	-	7	41354109	41358619	+	937	protein_coding	hypothetical protein	-	6854	6557	7303	5971	2341	1578	2153	2073	257.212	259.33	268.792	243.662	82.7643	67.9846	86.1569	80.4937
GLYMA_13G068400	3152.51	2968.66	3349.16	3020.61	9642.05	9578.3	10970.8	9864.58	-1.68109	4.13604e-155	3.55572e-153	-	13	16842894	16857764	-	2756	protein_coding	hypothetical protein	-	8597	7993	8907	7364	4372	3494	3996	3872	170.212	166.784	172.959	158.544	81.5489	79.4188	84.3662	79.3221
GLYMA_07G232400	4441.79	4441.95	4936.57	4170.5	16964.7	16852.2	20669.2	18850.4	-2.0273	4.15059e-155	3.56092e-153	-	7	41323037	41327936	-	2212	protein_coding	hypothetical protein	Pkinase	15126	14063	16781	14072	6160	5228	5890	5346	240.451	235.602	261.63	243.249	92.2522	95.41	99.8426	87.9318
GLYMA_08G021100	783.802	712.003	733.361	888.553	3567.68	3828.68	4338.05	3900.82	-2.32552	5.19098e-155	4.44439e-153	-	8	1708493	1709320	-	828	protein_coding	hypothetical protein	-	3181	3195	3522	2912	1087	838	875	1139	135.089	142.997	146.694	134.475	43.4891	40.8561	39.6245	50.049
GLYMA_10G124500	901.336	767.23	770.239	789.478	3860.41	3573.44	4492.01	3923.6	-2.29475	5.30846e-155	4.5357e-153	-	10	32478017	32482915	+	3103	protein_coding	hypothetical protein	-	3442	2982	3647	2929	1250	903	919	1012	39.0046	35.6133	40.533	36.0925	13.3447	11.7476	11.105	11.8659
GLYMA_02G297000	1263.31	1242.18	1369.5	1374.57	5015.62	5509.95	6263.2	5281.92	-2.07185	6.53208e-155	5.56983e-153	-	2	47470380	47474437	-	2949	protein_coding	hypothetical protein	RRM_1	4472	4598	5085	3943	1752	1462	1634	1762	53.323	57.7805	59.4663	51.1248	19.6807	20.0132	20.7761	21.7387
GLYMA_14G192000	684.295	664.423	796.221	673.24	2950.82	3048.57	3421.66	3141.29	-2.15653	8.72297e-155	7.42285e-153	-	14	45666463	45671110	-	3927	protein_coding	hypothetical protein	-	2631	2544	2778	2345	949	782	950	863	23.5585	24.0073	24.3964	22.8329	8.00546	8.03876	9.07086	7.99562
GLYMA_14G114000	371.351	335.61	411.52	342.471	1929.08	1816.68	2012.6	1796.36	-2.37073	1.50217e-154	1.27569e-152	-	14	13553236	13558158	-	2056	protein_coding	hypothetical protein	DUF6	1720	1516	1634	1341	515	395	491	439	34.839	32.3621	32.4606	29.5365	9.8274	9.18525	10.6052	9.20061
GLYMA_18G023800	234.347	176.726	294.183	255.878	2614.36	2281.63	2773.79	2956.43	-3.46626	1.62203e-154	1.37469e-152	-	18	1735265	1740174	-	2731	protein_coding	hypothetical protein	Na_H_Exchanger	2331	1904	2252	2207	325	208	351	328	33.5099	28.8468	31.7517	34.5005	4.40157	3.43281	5.38067	4.87887
GLYMA_08G122800	646.078	630.437	642.843	665.439	2790.44	2524.89	2671.56	2348.26	-1.99974	2.35826e-154	1.99461e-152	-	8	9458840	9460726	+	1340	protein_coding	hypothetical protein	Usp	2488	2107	2169	1753	896	742	767	853	65.2879	58.2702	55.8225	50.0215	22.1505	22.3533	21.4623	23.1604
GLYMA_03G256000	131.956	139.342	165.111	120.138	1696.92	1351.72	1657.87	1320.81	-3.4393	2.46759e-154	2.08288e-152	-	3	45085217	45086292	+	792	protein_coding	hypothetical protein	-	1513	1128	1346	986	183	164	197	154	67.174	52.7802	58.6103	47.6027	7.65433	8.35915	9.32668	7.07453
GLYMA_08G299900	9294.58	8418.29	9366.91	8144.41	29110.1	28817.6	33792.9	30420.3	-1.79387	2.59694e-154	2.18765e-152	-	8	41805711	41808617	+	2907	protein_coding	hypothetical protein	-	25955	24048	27436	22709	12890	9908	11176	10440	313.952	306.564	325.484	298.698	146.889	137.589	144.154	130.664
GLYMA_02G286100	968.396	1012.78	1142.37	1061.74	4210.34	4831.69	5228.57	5169.39	-2.21575	3.03471e-154	2.55129e-152	-	2	46696850	46700962	-	3375	protein_coding	hypothetical protein	-	3754	4032	4245	3859	1343	1192	1363	1361	39.1118	44.2725	43.3769	43.7201	13.1821	14.2576	15.1429	14.6719
GLYMA_14G093300	1838.73	1829.29	1977.14	1877.74	6763.01	7410.51	8334.92	8515.64	-2.04389	4.10947e-154	3.44792e-152	-	14	8671736	8674095	-	1026	protein_coding	hypothetical protein	-	6030	6184	6767	6357	2550	2153	2359	2407	206.66	223.362	227.459	236.911	82.333	84.711	86.2117	85.3554
GLYMA_03G009800	196.131	168.23	207.855	194.249	1389.61	1170.77	1336.4	1304.74	-2.762	4.23079e-154	3.54261e-152	-	3	976359	985497	+	1630	protein_coding	hypothetical protein	cNMP_binding	1239	977	1085	974	272	198	248	249	26.7283	22.2123	22.956	22.8482	5.52793	4.90367	5.70492	5.55794
GLYMA_04G103700	1052.76	915.069	1016.65	984.507	4592.79	4165.42	5323.41	5130.55	-2.27462	6.31626e-154	5.2783e-152	-	4	9701112	9702592	-	1481	protein_coding	hypothetical protein	-	4095	3476	4322	3830	1460	1077	1213	1262	97.2268	86.9784	100.643	98.8834	32.6572	29.3565	30.7108	31.0032
GLYMA_18G210500	2627.58	2395.15	2649.32	2605.59	7946.25	8153.48	9295.65	8241.03	-1.71032	8.46773e-154	7.06212e-152	-	18	49642348	49649886	-	2140	protein_coding	hypothetical protein	Aminotran_3	7085	6804	7547	6152	3644	2819	3161	3340	116.416	117.825	121.623	109.921	56.4086	53.1771	55.3856	56.7851
GLYMA_02G192300	3320.52	3126.7	3503.37	3284.29	9422.23	9388.96	10595.1	9784.21	-1.56608	1.18312e-153	9.84763e-152	-	2	36353364	36357807	+	4073	protein_coding	hypothetical protein	-	8401	7835	8602	7304	4605	3680	4180	4210	105.804	103.995	106.252	100.029	54.6381	53.2079	56.1367	54.8616
GLYMA_10G148700	174.499	170.779	173.492	175.526	1362.7	1497.92	1768.72	1300.72	-3.09432	2.40279e-153	1.99598e-151	-	10	38415381	38418722	+	2159	protein_coding	hypothetical protein	-	1215	1250	1436	971	242	201	207	225	19.7884	21.4558	22.938	17.1967	3.71316	3.75826	3.59504	3.79168
GLYMA_18G291500	4180.76	3964.45	4543.49	4165.82	12958.5	13130.2	14909.7	14562.4	-1.72086	2.62046e-153	2.17249e-151	-	18	57008006	57011737	-	2733	protein_coding	hypothetical protein	Glyco_hydro_17	11554	10957	12105	10871	5798	4666	5421	5340	200.629	200.518	206.155	205.269	94.8493	93.0172	100.378	95.9441
GLYMA_16G028400	1605.1	1373.03	1544.67	1461.94	4883.27	5119.29	5509.4	5406.5	-1.80481	5.14716e-153	4.25882e-151	-	16	2746460	2748431	+	660	protein_coding	hypothetical protein	-	4354	4272	4473	4036	2226	1616	1843	1874	231.97	239.869	233.727	233.823	111.728	98.8418	104.705	103.307
GLYMA_03G236900	927.295	919.317	958.817	970.465	2751.19	2673.49	2777.49	2742.1	-1.53529	5.53224e-153	4.56841e-151	-	3	43681875	43689620	+	2612	protein_coding	hypothetical protein	CBS	2453	2231	2255	2047	1286	1082	1144	1244	33.0733	31.7014	29.819	30.0117	16.3348	16.748	16.4477	17.3546
GLYMA_19G017800	117.534	124.898	118.176	88.1531	1067.73	1191.15	1188.59	1020.75	-3.31723	1.22789e-152	1.01197e-150	-	19	1844347	1845651	-	324	protein_coding	hypothetical protein	-	952	994	965	762	163	147	141	113	103.319	113.692	102.716	89.9269	16.6657	18.3154	16.3177	12.6892
GLYMA_03G215700	15798.6	14213.7	16565.6	16627.4	50276.2	49281.6	56925.5	51347	-1.71726	2.00159e-152	1.64637e-150	-	3	42006480	42007266	+	787	protein_coding	hypothetical protein	-	44827	41125	46217	38331	21910	16729	19765	21314	2002.87	1936.5	2025.26	1862.32	922.25	858.101	941.69	985.354
GLYMA_19G204100	803.992	731.545	809.631	776.216	2462.95	2493.74	2548.39	2488.92	-1.67839	6.5663e-152	5.39042e-150	-	19	46030457	46034809	-	2032	protein_coding	hypothetical protein	-	2196	2081	2069	1858	1115	861	966	995	38.0011	37.9521	35.1149	34.9624	18.1774	17.105	17.8254	17.8156
GLYMA_07G051000	1754.36	1509.82	1847.23	1607.82	6479.25	6473.41	6764.5	5938.31	-1.93285	1.41277e-151	1.15751e-149	-	7	4401020	4408559	-	2478	protein_coding	hypothetical protein	Pkinase	5777	5402	5492	4433	2433	1777	2204	2061	82.7443	81.5436	77.1496	69.044	32.8301	29.2199	33.6625	30.5442
GLYMA_17G044700	21994	20123.9	24596.5	22341	71440	74149.4	81376	81374.8	-1.79173	5.0708e-151	4.14647e-149	-	17	3322239	3325011	+	2227	protein_coding	hypothetical protein	-	63697	61877	66068	60747	30502	23685	29347	28638	1005.74	1029.66	1023.12	1043	453.721	429.335	494.116	467.869
GLYMA_18G238700	2151.67	1826.74	2288.92	2023.62	7437.07	7456.05	8140.31	7815.04	-1.89538	1.4577e-150	1.18966e-148	-	18	52756503	52759147	+	1141	protein_coding	hypothetical protein	-	6631	6222	6609	5834	2984	2150	2731	2594	260.521	257.628	254.664	249.243	110.448	96.9748	114.415	105.451
GLYMA_03G234100	19133.6	17546	21162.7	18844.5	65297.2	65299.7	76578.5	73796.8	-1.87336	2.12703e-150	1.73254e-148	-	3	43472847	43475316	+	2150	protein_coding	hypothetical protein	-	58220	54492	62173	55090	26535	20651	25250	24156	952.184	939.25	997.281	979.747	408.848	387.745	440.361	408.779
GLYMA_15G009500	55.5223	28.888	77.9458	56.1684	1346.99	1345.73	1628.31	1606.14	-4.75978	3.89116e-150	3.16332e-148	-	15	737953	739806	+	840	protein_coding	hypothetical protein	-	1201	1123	1322	1199	77	34	93	72	50.2749	49.5436	54.2758	54.5783	3.03663	1.63397	4.15135	3.11857
GLYMA_15G182300	816.25	653.378	788.677	716.927	3257.01	3055.76	3435.21	3375.71	-2.14022	9.51951e-150	7.7239e-148	-	15	17873361	17878172	+	2139	protein_coding	hypothetical protein	Auxin_inducible	2904	2550	2789	2520	1132	769	941	919	47.739	44.179	44.9668	45.0474	17.5314	14.5131	16.4955	15.6317
GLYMA_13G162700	315.828	293.128	300.888	290.983	1627.38	1584.2	1725.61	1414.58	-2.40297	1.9249e-149	1.55879e-147	-	13	27796825	27800728	-	3541	protein_coding	hypothetical protein	-	1451	1322	1401	1056	438	345	359	373	26.9813	25.9076	25.5506	21.3527	7.67297	7.36497	7.1185	7.17661
GLYMA_09G275700	1393.83	1045.06	1322.56	1172.51	6533.09	6433.87	7982.65	7082.3	-2.50573	3.78289e-149	3.0575e-147	-	9	49113545	49114573	-	679	protein_coding	hypothetical protein	-	5825	5369	6481	5287	1933	1230	1578	1503	301.657	293.029	329.175	297.728	94.3068	73.1272	87.1411	80.5362
GLYMA_11G067200	3195.06	3036.63	3919.92	3051.04	15552.7	15488.5	18556.8	18147.1	-2.35933	4.39643e-149	3.54654e-147	-	11	5033165	5037491	+	2763	protein_coding	hypothetical protein	Pkinase_Tyr	13867	12925	15066	13547	4431	3574	4677	3911	209.904	206.19	223.668	222.984	63.1878	62.1082	75.4925	61.2549
GLYMA_03G206500	542.244	538.676	586.689	503.175	2519.02	2553.65	2948.69	2393.81	-2.26285	1.00579e-148	8.09795e-147	-	3	41404323	41409762	-	2429	protein_coding	hypothetical protein	-	2246	2131	2394	1787	752	634	700	645	32.5139	32.5119	33.99	28.1305	10.2558	10.5367	10.8058	9.66127
GLYMA_09G226200	137.003	139.342	126.557	129.499	1130.53	1339.74	1640.63	1493.62	-3.39525	1.00994e-148	8.11576e-147	-	9	45098344	45100834	-	2491	protein_coding	hypothetical protein	-	1008	1118	1332	1115	190	164	151	166	18.7835	21.9562	24.3437	22.5935	3.33551	3.50845	3.00048	3.20065
GLYMA_07G071300	157.193	119.8	179.359	133.4	1329.05	1267.84	1478.04	1359.66	-3.20324	1.07746e-148	8.64174e-147	-	7	6491184	6498684	+	1649	protein_coding	hypothetical protein	cNMP_binding	1185	1058	1200	1015	218	141	214	171	25.2688	23.7767	25.0966	23.5356	4.37942	3.45177	4.86608	3.77292
GLYMA_04G221700	1032.57	981.341	1020.84	954.862	8.97248	39.5451	24.634	26.7914	5.3331	1.93521e-148	1.54917e-146	-	4	49244594	49246018	+	968	protein_coding	hypothetical protein	-	8	33	20	20	1432	1155	1218	1224	0.290604	1.26336	0.71254	0.790013	49.0059	48.167	47.18	46.0053
GLYMA_17G046600	62.733	49.2795	56.1545	63.1894	979.122	727.39	907.763	873.399	-3.91051	2.57519e-148	2.05754e-146	-	17	3479037	3484672	-	2363	protein_coding	hypothetical protein	FMO-like	873	607	737	652	87	58	67	81	12.9909	9.51945	10.7562	10.5503	1.21965	0.990849	1.06316	1.24716
GLYMA_05G168300	994.354	1014.48	1034.25	1057.84	3107.84	3086.91	3438.91	3176.12	-1.64326	4.42191e-148	3.52633e-146	-	5	35880140	35891738	-	4963	protein_coding	hypothetical protein	-	2771	2576	2792	2371	1379	1194	1234	1356	33.0183	32.3492	32.6288	30.7215	15.4802	16.3335	15.6795	16.7183
GLYMA_03G127000	344.671	284.631	367.1	257.438	2539.21	2239.69	2880.95	2645.65	-3.03869	6.83161e-148	5.43762e-146	-	3	34107879	34108337	+	459	protein_coding	hypothetical protein	-	2264	1869	2339	1975	478	335	438	330	173.441	150.898	175.741	164.526	34.4982	29.4629	35.7806	26.1579
GLYMA_18G241400	1677.93	1532.76	1768.45	1614.06	5274.7	5251.11	5872.75	5828.46	-1.75299	9.69238e-148	7.70002e-146	-	18	53001330	53009270	+	1517	protein_coding	hypothetical protein	-	4703	4382	4768	4351	2327	1804	2110	2069	109.013	107.047	108.394	109.669	50.815	48.0059	52.1534	49.6223
GLYMA_08G007700	2979.46	2898.99	3061.68	2930.9	8984.82	9482.43	10988	10329.4	-1.74463	2.81115e-147	2.22906e-145	-	8	585211	593605	-	4726	protein_coding	hypothetical protein	RRM_1	8011	7913	8921	7711	4132	3412	3653	3757	59.8326	62.2862	65.3479	62.6259	29.074	29.2561	29.0937	29.034
GLYMA_15G188500	800.387	762.132	748.447	714.587	2683.89	3041.38	3197.5	2918.92	-1.96813	4.95051e-147	3.91802e-145	-	15	19714119	19718473	-	2052	protein_coding	hypothetical protein	HATPase_c	2393	2538	2596	2179	1110	897	893	916	53.2228	59.4904	56.6275	52.6993	23.258	22.9036	21.179	21.0798
GLYMA_19G121900	1230.14	1149.57	1359.44	1236.48	4417.83	4047.98	4540.05	4577.31	-1.82117	6.33847e-147	5.00703e-145	-	19	38015504	38017482	-	965	protein_coding	hypothetical protein	-	3939	3378	3686	3417	1706	1353	1622	1585	143.531	129.724	131.729	135.393	58.5643	56.5997	63.0245	59.7591
GLYMA_07G0043002	3621.93	3310.22	3701.17	3589.32	11536.4	11152.9	13511.8	12222.2	-1.76737	7.04159e-147	5.55198e-145	-	7	316198	327678	-	2707	protein_coding	NA	Cation_ATPase_C	10286	9307	10970	9124	5023	3896	4416	4601	179.231	170.913	187.473	172.88	82.4562	77.9365	82.0529	82.9532
GLYMA_15G1001001	316.549	292.278	268.201	297.224	1495.04	1379.28	1505.14	1387.79	-2.29495	1.83379e-146	1.44315e-144	-	15	7781962	7783583	-	839	protein_coding	NA	Pkinase_Tyr	1333	1151	1222	1036	439	344	320	381	65.5558	59.6563	58.9413	55.403	20.3395	19.4221	16.7815	19.3875
GLYMA_17G129600	1232.31	1227.74	1372.85	1241.95	4764.39	4680.7	5382.53	4427.27	-1.9241	2.08604e-146	1.63858e-144	-	17	10379308	10386559	+	1971	protein_coding	hypothetical protein	CBS	4248	3906	4370	3305	1709	1445	1638	1592	86.9458	84.2551	87.7228	73.5577	32.9534	33.9538	35.75	33.7149
GLYMA_20G086400	3222.46	3133.49	3746.43	2919.2	14739.5	14533.4	17725.4	17747.9	-2.31392	2.53691e-146	1.989e-144	-	20	32160275	32165692	+	3551	protein_coding	hypothetical protein	-	13142	12128	14391	13249	4469	3688	4470	3742	130.136	126.568	139.764	142.663	41.6908	41.926	47.2001	38.3403
GLYMA_06G003700	922.247	914.219	853.213	830.824	4284.36	4574.05	5458.9	4065.59	-2.38446	2.55578e-146	2.00005e-144	-	6	326326	332702	+	1611	protein_coding	hypothetical protein	C2	3820	3817	4432	3035	1279	1076	1018	1065	83.3787	87.8038	94.8765	72.0349	26.3	26.9625	23.694	24.0523
GLYMA_15G000700	462.926	421.424	542.268	482.112	2403.5	2358.32	2789.8	2659.04	-2.41929	3.83716e-146	2.99721e-144	-	15	68572	72965	+	2965	protein_coding	hypothetical protein	Pkinase	2143	1968	2265	1985	642	496	647	618	32.341	31.3008	33.5248	32.575	9.12767	8.59348	10.412	9.65016
GLYMA_07G103300	1778.16	1531.91	2035.81	1791.15	8392.63	7893.44	9448.38	8036.07	-2.24234	4.6187e-146	3.60095e-144	-	7	9907335	9909443	-	965	protein_coding	hypothetical protein	-	7483	6587	7671	5999	2466	1803	2429	2296	272.669	252.957	274.144	237.701	84.6539	75.4244	94.3813	86.5659
GLYMA_11G052300	1470.98	1174.21	1233.72	1389.39	6276.25	6347.58	6996.06	5588.68	-2.25795	1.54256e-145	1.20042e-143	-	11	3934868	3935520	+	559	protein_coding	hypothetical protein	-	5596	5297	5680	4172	2040	1382	1472	1781	352.009	351.16	350.422	285.373	120.893	99.8021	98.7374	115.919
GLYMA_13G107600	177.383	180.975	164.273	161.484	1089.03	975.445	1044.48	1018.07	-2.59294	1.57521e-145	1.22355e-143	-	13	22205650	22209302	+	2349	protein_coding	hypothetical protein	-	971	814	848	760	246	213	196	207	14.5353	12.8419	12.4499	12.3712	3.46923	3.6605	3.12866	3.20619
GLYMA_03G001100	2528.79	2412.14	2825.33	2573.6	7965.32	7765.22	8775.87	8341.49	-1.66758	1.77917e-145	1.37942e-143	-	3	141797	143518	-	1452	protein_coding	hypothetical protein	-	7102	6480	7125	6227	3507	2839	3371	3299	171.989	165.385	169.228	163.98	80.0111	78.93	87.0518	82.6643
GLYMA_11G107600	9596.71	9356.3	10865.5	8805.95	34521.6	36614	42434.6	39873.6	-1.99013	4.28013e-144	3.31231e-142	-	11	8210966	8217508	-	3110	protein_coding	hypothetical protein	-	30780	30554	34452	29766	13309	11012	12964	11288	348.013	364.078	382.04	365.965	141.764	142.938	156.302	132.056
GLYMA_02G213300	418.941	370.446	465.999	369.775	2433.79	2192.95	2792.27	2600.1	-2.62397	5.28429e-144	4.08187e-142	-	2	39931266	39931376	-	111	protein_coding	hypothetical protein	-	2170	1830	2267	1941	581	436	556	474	687.423	610.963	704.341	668.625	173.394	158.565	187.818	155.367
GLYMA_07G024300	12350.5	10883.1	13029.5	11332.8	36605.5	38593.6	40282.8	35936.6	-1.66962	8.22657e-144	6.34294e-142	-	7	1882573	1885620	+	2508	protein_coding	hypothetical protein	-	32638	32206	32705	26827	17128	12809	15546	14527	457.597	475.879	449.719	409.001	226.235	206.173	232.422	210.742
GLYMA_20G201500	3634.91	3668.77	4191.47	3525.35	12746.5	12626.9	14823.5	13869.9	-1.84788	8.54775e-144	6.57847e-142	-	20	43849083	43853428	+	3593	protein_coding	hypothetical protein	-	11365	10537	12035	10354	5041	4318	5001	4519	111.224	108.679	115.516	110.187	46.4773	48.5142	52.1898	45.7601
GLYMA_13G180700	1054.2	902.324	1085.37	1011.81	3529.55	3896.99	3929.13	3677.12	-1.89035	9.79367e-144	7.52352e-142	-	13	29393804	29397372	+	1130	protein_coding	hypothetical protein	-	3147	3252	3190	2745	1462	1062	1295	1297	97.9277	106.65	97.3569	92.8846	42.8598	37.9393	42.9712	41.7603
GLYMA_06G096900	423.989	495.344	527.182	461.829	2135.45	2029.98	2220.76	2257.17	-2.18061	1.18511e-143	9.08734e-142	-	6	7653513	7657163	+	3031	protein_coding	hypothetical protein	-	1904	1694	1803	1685	588	583	629	592	22.0886	20.7116	20.5147	21.2566	6.42647	7.76472	7.78127	7.10621
GLYMA_02G128000	56756.1	53176.8	55979.3	55612.2	26883.8	26346.6	27641.8	27635.3	1.02972	1.19007e-143	9.10869e-142	-	2	13048160	13051248	-	3089	protein_coding	hypothetical protein	SAM_decarbox	23970	21986	22442	20630	78711	62587	66791	71287	273.035	263.935	250.714	255.53	844.656	818.448	811.273	840.187
GLYMA_13G100200	1017.43	1003.43	1080.35	945.501	3485.81	3572.24	4096.64	3840.54	-1.88965	2.67966e-143	2.04725e-141	-	13	21557626	21565954	+	4634	protein_coding	hypothetical protein	TBC	3108	2981	3326	2867	1411	1181	1289	1212	31.8993	32.2449	33.4803	31.9978	13.6433	13.9157	14.1075	12.8711
GLYMA_05G221700	5020.8	4626.32	5208.12	4572.26	13822.1	13530.4	14956.5	13606	-1.52512	6.42312e-143	4.8983e-141	-	5	40115849	40120124	+	2668	protein_coding	hypothetical protein	CTP_transf_2	12324	11291	12143	10157	6963	5445	6214	5861	176.446	170.369	170.511	158.131	93.9181	89.4979	94.87	86.8251
GLYMA_03G051300	530.707	517.434	555.678	490.693	3076.44	2377.5	3135.91	2961.79	-2.46353	9.90982e-143	7.54353e-141	-	3	6696350	6701779	-	3846	protein_coding	hypothetical protein	-	2743	1984	2546	2211	736	609	663	629	25.0786	19.117	22.8299	21.9816	6.33942	6.39222	6.46383	5.95036
GLYMA_14G107600	674.921	574.361	683.073	578.846	3166.16	3706.45	4089.25	4257.15	-2.59882	1.44376e-142	1.09702e-140	-	14	11515939	11529083	-	2397	protein_coding	hypothetical protein	Pkinase_Tyr	2823	3093	3320	3178	936	676	815	742	45.3267	52.3387	52.2815	55.4868	14.1584	12.4608	13.954	12.3271
GLYMA_10G015100	5485.89	4761.42	5230.75	4955.3	15261.1	15373.5	17360.8	15220.2	-1.62921	1.47082e-142	1.11556e-140	-	10	1339089	1339809	+	721	protein_coding	hypothetical protein	-	13607	12829	14095	11362	7608	5604	6241	6352	663.612	659.393	674.193	602.559	349.556	313.766	324.567	320.536
GLYMA_13G158900	657.615	745.139	714.922	664.659	2995.69	2989.85	3700.03	3389.11	-2.23281	2.81066e-142	2.12792e-140	-	13	27410329	27412947	-	2619	protein_coding	hypothetical protein	-	2671	2495	3004	2530	912	877	853	852	35.8613	35.3038	39.5566	36.9373	11.5356	13.5178	12.2124	11.836
GLYMA_09G070900	1075.11	1000.88	1106.33	1043.02	3617.03	3610.59	4260.45	3870.01	-1.86156	3.75968e-142	2.84127e-140	-	9	7232972	7239941	+	3133	protein_coding	hypothetical protein	-	3225	3013	3459	2889	1491	1178	1320	1337	36.6282	36.0649	38.5304	35.6801	15.9536	15.3599	15.9867	15.712
GLYMA_03G013900	15098.5	13128.7	14844.9	13983.6	39266.9	39446.8	43822.7	39779.8	-1.50831	4.97786e-142	3.7551e-140	-	3	1402507	1404976	+	979	protein_coding	hypothetical protein	LIM	35011	32918	35579	29696	20939	15452	17712	17925	1257.5	1246.06	1253.33	1159.83	708.524	637.155	678.376	666.16
GLYMA_02G181700	95.1811	87.5135	89.6796	74.8912	782.849	753.753	756.264	748.819	-3.13015	5.00034e-142	3.76527e-140	-	2	31097335	31099068	+	637	protein_coding	hypothetical protein	-	698	629	614	559	132	103	107	96	38.5304	36.593	33.2417	33.5546	6.8646	6.52741	6.2984	5.4832
GLYMA_18G148100	9517.39	8769.2	10039.9	8759.15	28723.2	27840.9	32446.7	31707.6	-1.70267	6.32431e-142	4.75368e-140	-	18	25357431	25363498	-	2358	protein_coding	hypothetical protein	Pkinase	25610	23233	26343	23670	13199	10321	11979	11228	381.903	365.131	385.279	383.826	185.429	176.694	190.486	173.245
GLYMA_02G1818002	89.4126	91.7618	70.4027	95.1742	859.115	869.992	888.056	768.912	-3.28626	7.84426e-142	5.88558e-140	-	2	31113439	31117643	+	1165	protein_coding	NA	MatE	766	726	721	574	124	108	84	122	23.1201	23.0939	21.3434	18.8393	3.52596	3.74232	2.70358	3.8101
GLYMA_09G205400	73.549	122.349	99.7371	131.84	1276.34	1331.35	1374.58	1323.49	-3.63729	8.14579e-142	6.10089e-140	-	9	42953127	42955784	-	1440	protein_coding	hypothetical protein	Tetraspannin	1138	1111	1116	988	102	144	119	169	27.7886	28.5916	26.7274	26.2346	2.34649	4.03686	3.09863	4.26998
GLYMA_08G003300	2626.85	2563.38	2837.9	2717.15	8103.27	8898.84	9938.59	9279.19	-1.75299	8.80197e-142	6.58057e-140	-	8	255153	260788	+	2036	protein_coding	hypothetical protein	CBS	7225	7426	8069	6927	3643	3017	3386	3483	124.781	135.165	136.677	130.091	59.2738	59.8192	62.3584	62.2412
GLYMA_16G178800	3771.19	3825.11	4045.64	3878.74	831.076	723.795	870.812	991.281	2.18473	9.43254e-142	7.03943e-140	-	16	33950003	33953968	-	2787	protein_coding	hypothetical protein	HATPase_c	741	604	707	740	5230	4502	4827	4972	9.40305	8.07769	8.79908	10.2112	62.5239	65.5862	65.3171	65.2825
GLYMA_03G072300	10.095	4.24823	8.38127	3.90058	972.393	784.91	895.446	842.589	-7.01942	2.31686e-141	1.72598e-139	-	3	17464821	17466212	+	1392	protein_coding	hypothetical protein	-	867	655	727	629	14	5	10	5	21.9012	17.4377	18.0115	17.2779	0.333173	0.145002	0.269368	0.130687
GLYMA_06G322200	4510.29	4308.55	4355.75	4410.78	11084.4	11067.8	12610.2	11900.7	-1.40771	1.42002e-140	1.05598e-138	-	6	51048314	51054925	-	3479	protein_coding	hypothetical protein	-	9883	9236	10238	8884	6255	5071	5197	5654	138.674	136.581	140.893	135.552	82.6851	81.6876	77.7602	82.0875
GLYMA_13G088800	1219.33	1029.77	1394.64	1167.83	6617.21	6166.64	7711.68	7983.83	-2.56516	1.62253e-140	1.20444e-138	-	13	20312378	20322910	+	2420	protein_coding	hypothetical protein	Sugar_tr	5900	5146	6261	5960	1691	1212	1664	1497	94.7317	87.0788	98.5948	104.06	25.5788	22.341	28.4902	24.8702
GLYMA_19G231500	18246.7	16178.1	20469.6	17066.6	65152.6	63846.1	73514.1	73045.3	-1.93706	2.18542e-140	1.61941e-138	-	19	48206010	48208941	+	2530	protein_coding	hypothetical protein	-	58091	53279	59685	54529	25305	19041	24423	21877	807.376	780.409	813.578	824.113	331.335	303.817	361.963	314.608
GLYMA_20G164500	1401.04	1447.8	1464.21	1309.04	5860.15	6003.66	7101.99	7655.63	-2.24333	2.73758e-140	2.02498e-138	-	20	40198436	40203741	+	2231	protein_coding	hypothetical protein	PK	5225	5010	5766	5715	1943	1704	1747	1678	82.352	83.2195	89.1311	97.9482	28.8506	30.8328	29.3616	27.3649
GLYMA_08G027100	1952.65	1881.97	2149.8	1849.66	7340.61	6771.8	8380.49	7314.04	-1.92789	3.13013e-140	2.31127e-138	-	8	2167815	2173017	+	2165	protein_coding	hypothetical protein	Pkinase_Tyr	6545	5651	6804	5460	2708	2215	2565	2371	106.301	96.7285	108.383	96.4305	41.4354	41.3009	44.4238	39.8452
GLYMA_01G238200	974.164	1085.85	1087.05	968.124	3287.29	3400.88	3665.54	3520.39	-1.75392	3.3744e-140	2.48725e-138	-	1	56262454	56271035	-	5526	protein_coding	hypothetical protein	-	2931	2838	2976	2628	1351	1278	1297	1241	21.7616	22.2069	21.6708	21.2175	9.44985	10.8934	10.2687	9.53371
GLYMA_05G016900	3371.72	3221.01	3494.99	3235.92	9900.01	9070.2	10786	10271.8	-1.58695	7.18388e-140	5.28589e-138	-	5	1495638	1500517	+	1558	protein_coding	hypothetical protein	Pkinase	8827	7569	8757	7668	4676	3791	4170	4148	199.22	180.035	193.84	188.189	99.4233	98.2267	100.359	96.8664
GLYMA_09G138100	2663.63	2660.24	2841.25	2699.98	790.7	759.745	752.569	870.72	1.77638	1.16867e-139	8.58397e-138	-	9	34351628	34356264	+	2375	protein_coding	hypothetical protein	AMP-binding	705	634	611	650	3694	3131	3390	3461	13.6359	12.9236	11.5905	13.671	67.3107	69.5237	69.9184	69.2644
GLYMA_11G217300	316.549	280.383	433.312	361.974	2545.94	2367.91	2569.33	2523.75	-2.84602	1.20912e-139	8.86551e-138	-	11	31183119	31183965	+	847	protein_coding	hypothetical protein	-	2270	1976	2086	1884	439	330	517	464	94.2388	86.4551	84.9347	85.0506	17.1697	15.728	22.8872	19.9313
GLYMA_10G295700	7240.25	6405.48	7158.44	6762.05	20230.7	19520.9	22530.3	22425.7	-1.61946	1.82067e-139	1.33262e-137	-	10	51281059	51286107	+	2586	protein_coding	hypothetical protein	Pkinase_Tyr	18038	16290	18292	16741	10041	7539	8541	8668	263.402	250.698	261.975	265.83	138.134	126.386	132.996	130.968
GLYMA_12G060000	3597.41	3372.24	3940.87	3660.31	14473.7	14535.8	17607.2	18502.1	-2.1599	2.99746e-139	2.19014e-137	-	12	4335891	4338292	-	1720	protein_coding	hypothetical protein	-	12905	12130	14295	13812	4989	3969	4702	4692	263.826	261.348	286.622	307.049	96.0873	93.1528	102.504	99.2502
GLYMA_06G078000	450.668	401.033	499.524	385.377	2230.78	2151.01	2415.37	2139.29	-2.3636	3.18575e-139	2.32365e-137	-	6	6040154	6044900	-	2661	protein_coding	hypothetical protein	Pkinase	1989	1795	1961	1597	625	472	596	494	28.4538	27.0626	27.5138	24.8429	8.42324	7.75182	9.09181	7.31218
GLYMA_03G181000	801.108	791.87	855.728	768.415	4162.11	3278.65	4026.43	3461.45	-2.21463	4.46769e-139	3.25302e-137	-	3	39276466	39277120	-	655	protein_coding	hypothetical protein	-	3711	2736	3269	2584	1111	932	1021	985	199.222	154.797	172.119	150.845	56.1893	57.4405	58.4481	54.7138
GLYMA_07G021800	729.722	588.805	726.656	640.476	3097.75	2841.25	3268.93	2920.26	-2.17446	4.95144e-139	3.59899e-137	-	7	1697119	1698666	+	1173	protein_coding	hypothetical protein	DnaJ	2762	2371	2654	2180	1012	693	867	821	82.7967	74.9067	78.0292	71.0621	28.5801	23.8495	27.7145	25.4652
GLYMA_16G040900	938.832	946.506	978.094	872.95	3845.83	3482.36	4349.14	3634.25	-2.03515	8.74423e-139	6.34479e-137	-	16	3838642	3844048	-	2983	protein_coding	hypothetical protein	-	3429	2906	3531	2713	1302	1114	1167	1119	75.171	67.1395	75.9185	64.6733	26.8898	28.0365	27.2805	25.3821
GLYMA_17G212400	429.036	331.362	469.351	415.802	2447.24	2352.33	2810.74	2554.56	-2.62623	1.06119e-138	7.68667e-137	-	17	35156904	35162076	+	2080	protein_coding	hypothetical protein	DUF6	2182	1963	2282	1907	595	390	560	533	36.8875	34.9739	37.8361	35.0564	9.47621	7.56911	10.0951	9.32322
GLYMA_08G095900	1900.02	1825.89	2056.76	2039.22	5261.24	5320.61	5468.75	5210.92	-1.44268	1.19615e-138	8.64923e-137	-	8	7321020	7323177	-	1407	protein_coding	hypothetical protein	-	4691	4440	4440	3890	2635	2149	2454	2614	117.235	116.943	108.829	105.715	62.0394	61.6575	65.3983	67.5948
GLYMA_16G022600	3175.59	3095.26	3329.88	3103.3	8918.65	8939.59	9655.3	8243.7	-1.49308	2.35031e-138	1.69656e-136	-	16	2120894	2125094	-	3543	protein_coding	hypothetical protein	Pkinase	7952	7460	7839	6154	4404	3643	3973	3978	121.678	120.303	117.643	102.397	63.4861	63.996	64.8268	62.9821
GLYMA_13G350400	1243.12	1271.92	1430.68	1216.2	5279.18	4722.64	5864.13	5076.96	-2.02081	2.74054e-138	1.97484e-136	-	13	43986054	43994837	-	2962	protein_coding	hypothetical protein	-	4707	3941	4761	3790	1724	1497	1707	1559	55.8787	49.307	55.4329	48.9253	19.2812	20.4023	21.609	19.1497
GLYMA_08G217600	1055.65	971.145	1102.14	1033.65	3452.16	3162.41	3451.23	3200.23	-1.67221	3.78477e-138	2.72263e-136	-	8	17664834	17666272	-	1439	protein_coding	hypothetical protein	CAF1	3078	2639	2802	2389	1464	1143	1315	1325	94.6912	85.5618	84.5427	79.9189	42.4303	40.3686	43.1385	42.1766
GLYMA_09G109100	4040.15	3407.08	4047.31	3803.07	14207.9	15196.1	15491.1	12712.5	-1.91289	4.6331e-138	3.32717e-136	-	9	21232851	21236521	-	2580	protein_coding	hypothetical protein	Pkinase_Tyr	12668	12681	12577	9490	5603	4010	4829	4875	241.959	255.262	235.601	197.103	100.82	87.9294	98.3534	96.3436
GLYMA_19G020200	70349.7	65737.1	74821.3	68106.5	185343	181517	207910	195751	-1.46549	4.66363e-138	3.34336e-136	-	19	2157221	2159632	+	1847	protein_coding	hypothetical protein	-	165255	151474	168799	146130	97563	77370	89272	87303	3146.12	3039.19	3151.79	3025.19	1749.84	1691.02	1812.32	1719.75
GLYMA_19G116500	632.378	618.542	742.58	603.03	2836.43	2597.99	2906.81	2648.33	-2.08211	8.75815e-138	6.26799e-136	-	19	37192852	37200702	+	3341	protein_coding	hypothetical protein	-	2529	2168	2360	1977	877	728	886	773	30.1347	27.2256	27.5802	25.6163	9.8449	9.95877	11.2577	9.53043
GLYMA_01G223100	2342.03	2215.03	2552.1	2213.97	6673.28	6570.48	7004.68	7095.69	-1.5523	1.19465e-137	8.5352e-136	-	1	55196565	55203162	-	3287	protein_coding	hypothetical protein	AAA	5950	5483	5687	5297	3248	2607	3045	2838	64.7541	62.8881	60.7017	62.6863	33.3012	32.5722	35.3375	31.9578
GLYMA_13G164600	134.84	91.7618	126.557	110.777	1114.83	973.049	1074.04	1154.71	-3.21458	1.63764e-137	1.16803e-135	-	13	27952816	27953422	-	607	protein_coding	hypothetical protein	-	994	812	872	862	187	108	151	142	57.5818	49.574	49.543	54.2998	10.2055	7.18255	9.32769	8.51141
GLYMA_05G238400	1080.16	960.95	1136.5	1130.39	3619.27	3544.68	3844.14	3882.07	-1.78879	1.85246e-137	1.319e-135	-	5	41442332	41442898	-	567	protein_coding	hypothetical protein	-	3227	2958	3121	2898	1498	1131	1356	1449	200.126	193.331	189.83	195.432	87.5205	80.5236	89.6732	92.9795
GLYMA_09G131500	3199.38	3464.86	3676.02	3274.15	935.381	864	942.251	1008.7	1.86055	2.36564e-137	1.68153e-135	-	9	32754514	32758018	-	2458	protein_coding	hypothetical protein	HATPase_c	834	721	765	753	4437	4078	4386	4197	11.9309	10.8703	10.7333	11.7137	59.7983	66.9744	66.9072	62.124
GLYMA_02G216100	451.389	432.47	555.678	485.232	2176.95	2159.4	2350.08	2206.27	-2.20841	2.83064e-137	2.00865e-135	-	2	40295077	40298763	-	321	protein_coding	hypothetical protein	-	1941	1802	1908	1647	626	509	663	622	212.622	208.035	204.988	196.186	64.6027	64.0112	77.4452	70.4997
GLYMA_04G024600	14.4214	6.79717	13.41	4.6807	629.195	716.605	762.423	775.61	-6.18522	3.09351e-137	2.19147e-135	-	4	1962138	1965096	+	1504	protein_coding	hypothetical protein	-	561	598	619	579	20	8	16	6	13.1422	14.7641	14.2221	14.7495	0.441398	0.215156	0.399692	0.145436
GLYMA_20G225700	4146.15	3665.37	4169.68	3723.5	12540.2	11511.2	13397.2	13251	-1.69063	6.64768e-137	4.70132e-135	-	20	45979017	45980638	-	1352	protein_coding	hypothetical protein	-	11181	9606	10877	9892	5750	4314	4975	4773	290.798	263.301	277.451	279.761	140.887	128.809	137.976	128.445
GLYMA_09G254300	640.309	595.602	618.538	668.56	2245.36	2387.08	2484.34	2660.38	-1.95323	1.01257e-136	7.14897e-135	-	9	47375325	47377548	-	1265	protein_coding	hypothetical protein	-	2002	1992	2017	1986	888	701	738	857	55.6494	58.356	54.9882	60.03	23.2543	22.3703	21.8752	24.6486
GLYMA_01G236200	12783.1	10456.6	12524.1	11403	37430.9	36096.3	40187.9	39206.5	-1.69687	1.01948e-136	7.18561e-135	-	1	56161452	56162527	+	849	protein_coding	hypothetical protein	-	33374	30122	32628	29268	17728	12307	14943	14617	1382.25	1314.81	1325.37	1318.15	691.724	585.178	659.957	626.401
GLYMA_04G024300	765.775	733.244	884.224	757.493	3215.51	3627.36	3820.74	4074.97	-2.23032	1.09038e-136	7.6724e-135	-	4	1940542	1944042	+	1381	protein_coding	hypothetical protein	ER_lumen_recept	2867	3027	3102	3042	1062	863	1055	971	72.9997	81.228	77.4645	84.2258	25.4749	25.2267	28.6447	25.5816
GLYMA_03G247800	3798.59	3778.38	4416.93	3680.59	14342.5	13995.4	16653.8	16770.1	-1.97832	1.56489e-136	1.09929e-134	-	3	44449522	44452131	+	2610	protein_coding	hypothetical protein	Pkinase_Tyr	12788	11679	13521	12519	5268	4447	5270	4718	172.286	165.826	178.658	183.404	66.8631	68.7812	75.7105	65.7687
GLYMA_12G099700	5225.59	4693.44	5420.17	4895.23	17089.2	18140.4	21735.8	19402.3	-1.91607	1.80432e-136	1.26535e-134	-	12	8656169	8659811	+	1591	protein_coding	hypothetical protein	Ras	15237	15138	17647	14484	7247	5524	6467	6275	336.757	352.602	382.521	348.095	150.893	140.161	152.412	143.498
GLYMA_06G223100	554.502	485.997	605.128	499.274	2597.53	2769.35	3089.11	2521.07	-2.35548	2.17113e-136	1.52005e-134	-	6	29407162	29420922	+	2297	protein_coding	hypothetical protein	-	2316	2311	2508	1882	769	572	722	640	35.454	37.2843	37.6549	31.3284	11.0904	10.0526	11.7859	10.1373
GLYMA_20G025900	2250.46	1885.36	2279.71	1881.64	8037.1	8227.77	8865.78	7648.94	-1.98199	2.22612e-136	1.55594e-134	-	20	2844505	2851779	-	1201	protein_coding	hypothetical protein	-	7166	6866	7198	5710	3121	2219	2720	2412	209.808	211.859	206.692	181.791	86.0859	74.5861	84.9203	73.0695
GLYMA_02G293400	1573.37	1323.75	1441.58	1211.52	186.179	180.949	160.121	186.2	2.95977	2.3166e-136	1.61649e-134	-	2	47204183	47206522	+	1619	protein_coding	hypothetical protein	WRKY	166	151	130	139	2182	1558	1720	1553	4.16043	3.98847	3.19551	3.78823	51.5203	44.8284	45.9681	40.2732
GLYMA_07G085800	435.526	435.019	470.189	450.907	1996.38	1865.81	2324.22	2186.18	-2.22431	2.61427e-136	1.82116e-134	-	7	7918483	7922268	+	2532	protein_coding	hypothetical protein	AAA	1780	1557	1887	1632	604	512	561	578	28.8037	26.5531	29.9479	28.7171	9.20785	9.5116	9.6803	9.67766
GLYMA_20G248900	2125.71	1855.63	2154.82	2099.29	7215	6378.74	7593.43	7046.13	-1.77726	2.80793e-136	1.95281e-134	-	20	47785438	47791119	-	5616	protein_coding	hypothetical protein	PP2C	6433	5323	6165	5260	2948	2184	2571	2691	53.7175	46.8444	50.4896	47.7618	23.1912	20.9368	22.893	23.2504
GLYMA_15G066700	1465.21	1369.63	1635.19	1525.13	4978.61	5059.37	5732.34	5500.27	-1.82685	2.88765e-136	2.00493e-134	-	15	5077630	5082260	-	4099	protein_coding	hypothetical protein	ABC1	4439	4222	4654	4106	2032	1612	1951	1955	53.8795	54.0078	55.4029	54.1939	23.2357	22.4626	25.2519	24.5528
GLYMA_04G245100	1707.49	1505.57	1803.65	1486.12	6469.16	6488.99	7720.3	7492.21	-2.11486	3.53918e-136	2.45323e-134	-	4	51256986	51264943	-	2310	protein_coding	hypothetical protein	-	5768	5415	6268	5593	2368	1772	2152	1905	87.8012	86.8707	93.5775	92.579	33.9587	30.9667	34.9314	30.0044
GLYMA_02G088800	4951.58	4746.97	5214.83	4899.13	14815.8	14138	17135.4	16186	-1.65218	7.21121e-136	4.99028e-134	-	2	7812847	7815595	-	1875	protein_coding	hypothetical protein	-	13210	11798	13912	12083	6867	5587	6222	6280	247.736	233.181	255.884	246.407	121.324	120.288	124.427	121.86
GLYMA_11G100600	216.321	187.772	222.942	166.165	1603.83	1423.62	1565.49	1303.4	-2.89426	1.25243e-135	8.65274e-134	-	11	7621257	7623339	-	1502	protein_coding	hypothetical protein	-	1430	1188	1271	973	300	221	266	213	33.4775	29.3112	29.183	24.7698	6.61656	5.93972	6.64045	5.15955
GLYMA_08G081000	7553.92	7091.15	8636.06	7817.55	28579.6	30303.5	36871	33532.1	-2.05562	3.29268e-135	2.27108e-133	-	8	6132349	6135728	-	1860	protein_coding	hypothetical protein	-	25482	25288	29935	25032	10476	8346	10304	10021	640.019	669.381	737.404	683.671	247.884	240.654	275.971	260.426
GLYMA_08G162100	3019.12	2588.87	3220.92	2841.18	11884.1	12231.4	14572.3	14946.9	-2.20019	6.11768e-135	4.21265e-133	-	8	12612268	12616116	+	2107	protein_coding	hypothetical protein	-	10596	10207	11831	11158	4187	3047	3843	3642	176.834	179.523	193.647	202.489	65.8293	58.3783	68.3899	62.8894
GLYMA_07G253200	633.099	575.21	624.405	620.973	1971.7	2124.65	2139.46	2179.48	-1.7771	8.60644e-135	5.91668e-133	-	7	43043557	43046855	-	1361	protein_coding	hypothetical protein	2OG-FeII_Oxy	1758	1773	1737	1627	878	677	745	796	45.4201	48.2767	44.0145	45.7098	21.3706	20.0805	20.525	21.2793
GLYMA_01G0224002	87.2494	88.3632	85.4889	78.0116	773.877	724.993	816.618	692.557	-3.14975	1.4017e-134	9.62051e-133	-	1	2235786	2236837	+	1052	protein_coding	NA	-	690	605	663	517	121	104	102	100	23.0633	21.3121	21.7346	18.7912	3.81023	3.99081	3.63555	3.45849
GLYMA_18G220000	1140.73	1168.26	1179.24	1224	3746.01	4314.01	4642.28	4480.86	-1.86629	2.04551e-134	1.40163e-132	-	18	50680637	50690767	-	1877	protein_coding	hypothetical protein	CTP_transf_2	3340	3600	3769	3345	1582	1375	1407	1569	62.5705	71.0764	69.2494	68.1415	27.9205	29.5721	28.1071	30.4131
GLYMA_12G050400	638.146	525.931	579.146	429.844	3248.04	3535.09	3679.09	3182.81	-2.6501	8.65072e-134	5.91797e-132	-	12	3613131	3618060	+	2335	protein_coding	hypothetical protein	-	2896	2950	2987	2376	885	619	691	551	50.0897	53.7739	50.6702	44.6878	14.4207	12.2913	12.7446	9.86089
GLYMA_04G038600	491.048	486.847	465.999	471.97	1848.33	1938.91	2247.85	2005.33	-2.06879	1.00242e-133	6.84638e-132	-	4	3068702	3075057	+	5112	protein_coding	hypothetical protein	-	1648	1618	1825	1497	681	573	556	605	11.3358	11.7294	12.3119	11.1972	4.41303	4.52488	4.07821	4.30593
GLYMA_12G206100	13483.3	11024.2	13692.5	12609	45202.2	43926.2	49144.9	41821.3	-1.82557	1.33524e-133	9.10467e-132	-	12	36633063	36633604	-	542	protein_coding	hypothetical protein	-	40303	36656	39900	31220	18699	12975	16337	16163	2614.72	2506.3	2538.8	2202.49	1142.88	966.388	1130.21	1084.99
GLYMA_01G080800	359.092	271.037	336.927	452.467	2760.16	2866.42	3207.35	2827.83	-3.03698	1.52805e-133	1.04024e-131	-	1	23009427	23010166	+	740	protein_coding	hypothetical protein	Self-incomp_S1	2461	2392	2604	2111	498	319	402	580	116.941	119.789	121.357	109.078	22.2935	17.4021	20.3695	28.5166
GLYMA_15G003400	848.698	853.894	1001.56	880.751	3005.78	3213.94	3310.81	3374.37	-1.84812	1.91933e-133	1.30449e-131	-	15	309074	311683	+	2610	protein_coding	hypothetical protein	Pkinase	2680	2682	2688	2519	1177	1005	1195	1129	36.1062	38.0807	35.5176	36.9035	14.9388	15.5442	17.1677	15.7382
GLYMA_16G169500	114.65	96.8596	99.7371	92.8338	845.656	808.877	759.959	776.95	-2.97945	1.95652e-133	1.32761e-131	-	16	32950486	32953201	+	2669	protein_coding	hypothetical protein	-	754	675	617	580	159	114	119	119	9.93368	9.37221	7.97243	8.3092	1.97347	1.72425	1.6718	1.62219
GLYMA_18G009800	1525.78	1305.06	1522.04	1444	4566.99	4774.17	5040.12	4511.67	-1.70415	2.09113e-133	1.41665e-131	-	18	702106	703575	+	654	protein_coding	hypothetical protein	-	4072	3984	4092	3368	2116	1536	1816	1851	218.936	225.75	215.781	196.913	107.181	94.8106	104.118	102.975
GLYMA_10G285100	21185	18096.6	20830.8	19696.4	59572.8	53564.4	61529.6	58221.7	-1.54498	2.25185e-133	1.52307e-131	-	10	50538316	50540629	-	1902	protein_coding	hypothetical protein	Sugar_tr	53116	44699	49955	43463	29380	21299	24854	25248	981.979	870.912	905.78	873.754	511.708	452.056	489.972	482.968
GLYMA_14G059300	627.33	611.745	709.893	590.548	2698.47	2494.94	3012.74	2707.27	-2.1038	3.16303e-133	2.13591e-131	-	14	4799518	4804826	-	2367	protein_coding	hypothetical protein	PI-PLC-X	2406	2082	2446	2021	870	720	847	757	35.7425	32.5964	35.6379	32.6473	12.1759	12.2794	13.4175	11.6359
GLYMA_03G234700	844.372	808.863	914.396	852.667	2999.05	2765.76	3261.54	2981.88	-1.81186	1.40007e-132	9.43907e-131	-	3	43505961	43508965	+	1543	protein_coding	hypothetical protein	Metallophos	2674	2308	2648	2226	1171	952	1091	1093	60.9372	55.4315	59.1843	55.1619	25.1404	24.9066	26.5121	25.7725
GLYMA_13G144500	1801.23	1723.08	1908.41	1738.88	6136.06	6485.39	7690.74	7453.36	-1.95275	1.66957e-132	1.12379e-130	-	13	25710954	25722332	+	3783	protein_coding	hypothetical protein	ABC_tran	5471	5412	6244	5564	2498	2028	2277	2229	50.8531	53.0162	56.9221	56.2381	21.8744	21.6409	22.569	21.4376
GLYMA_11G063600	876.82	749.388	896.796	814.441	3408.42	3681.29	4339.28	4050.86	-2.21302	1.75422e-132	1.17888e-130	-	11	4804703	4806215	+	1513	protein_coding	hypothetical protein	ELO	3039	3072	3523	3024	1216	882	1070	1044	70.6283	75.2435	80.3023	76.4227	26.6241	23.5328	26.5174	25.1052
GLYMA_12G230000	165.846	186.922	200.312	190.348	1074.45	1050.94	1051.87	979.225	-2.48547	4.47159e-132	3.0002e-130	-	12	39007582	39012363	-	1541	protein_coding	hypothetical protein	Tub	958	877	854	731	230	220	239	244	21.86	21.0904	19.1122	18.1382	4.94432	5.7632	5.81542	5.76089
GLYMA_14G180800	14352.2	12155	14553.2	13103.6	45677.8	45745.3	53981.7	53403.2	-1.87591	4.49341e-132	3.01001e-130	-	14	44368636	44370548	-	1913	protein_coding	hypothetical protein	-	40727	38174	43827	39866	19904	14306	17364	16797	748.608	739.502	790.098	796.833	344.672	301.889	340.346	319.462
GLYMA_02G241100	4257.19	3885.43	4266.07	4069.09	12420.2	11816.8	14279.1	13670.3	-1.66299	5.41139e-132	3.61915e-130	-	2	42951620	42957971	+	1356	protein_coding	hypothetical protein	-	11074	9861	11593	10205	5904	4573	5090	5216	287.165	269.493	294.843	287.762	144.234	136.14	140.749	139.952
GLYMA_10G077900	2996.04	2928.73	3420.4	2868.49	10906.1	10560.9	12982.1	11886	-1.92365	6.75854e-132	4.51292e-130	-	10	8690216	8694268	+	1439	protein_coding	hypothetical protein	TB2_DP1_HVA22	9724	8813	10540	8873	4155	3447	4081	3677	237.614	226.96	252.601	235.77	95.6514	96.6994	106.339	92.9683
GLYMA_20G085100	283.38	303.324	316.812	276.941	1361.57	1294.2	1436.16	1493.62	-2.24306	8.67416e-132	5.78282e-130	-	20	31773457	31778491	+	2739	protein_coding	hypothetical protein	-	1214	1080	1166	1115	393	357	378	355	17.9512	16.8306	16.9099	17.9285	5.47472	6.06038	5.96027	5.43148
GLYMA_08G205800	77.1544	57.7759	102.251	113.897	1398.59	1222.3	1391.82	1225.71	-3.89849	1.56242e-131	1.03997e-129	-	8	16655549	16659980	-	1768	protein_coding	hypothetical protein	Mito_carr	1247	1020	1130	915	107	68	122	146	24.8011	21.3799	22.042	19.7888	2.00485	1.55264	2.5874	3.0045
GLYMA_07G001700	41.822	50.1291	46.097	56.9485	723.406	594.375	652.801	708.632	-3.78214	2.19502e-131	1.45871e-129	-	7	168381	168809	-	429	protein_coding	hypothetical protein	Auxin_inducible	645	496	530	529	58	59	55	73	52.8676	42.8461	42.6062	47.1496	4.4787	5.55185	4.80719	6.1911
GLYMA_02G061300	1844.49	1646.61	1832.98	1552.43	6297.56	6808.94	7081.05	5899.46	-1.92354	2.81896e-131	1.87039e-129	-	2	5558443	5561048	-	921	protein_coding	hypothetical protein	-	5615	5682	5749	4404	2558	1938	2187	1990	214.377	228.628	215.272	182.838	92.0072	84.9449	89.0379	78.6132
GLYMA_09G030900	1599.33	1469.89	1745.82	1560.23	5169.27	5524.33	5982.37	6141.92	-1.83937	4.2856e-131	2.839e-129	-	9	2544729	2547616	-	1815	protein_coding	hypothetical protein	Arf	4609	4610	4857	4585	2218	1730	2083	2000	94.4996	99.6148	97.6694	102.224	42.8429	40.7216	45.5419	42.4295
GLYMA_03G011800	3247.69	3125	3342.45	3076	8711.16	8983.92	10294.6	9660.97	-1.55741	6.81101e-131	4.50485e-129	-	3	1165551	1172023	-	462	protein_coding	hypothetical protein	-	7767	7497	8358	7212	4504	3678	3988	3943	591.151	601.357	623.9	596.889	322.952	321.376	323.667	310.518
GLYMA_03G195000	460.763	485.148	493.657	491.473	1713.74	1630.94	1668.95	1604.8	-1.77802	7.71324e-131	5.09354e-129	-	3	40539181	40543807	-	935	protein_coding	hypothetical protein	-	1528	1361	1355	1198	639	571	589	630	57.4644	53.9428	49.9784	48.992	22.6397	24.6529	23.6205	24.5149
GLYMA_07G101800	2086.05	1994.12	2227.74	1989.3	6254.94	6431.47	7438.24	6940.3	-1.70563	8.46342e-131	5.58013e-129	-	7	9697246	9703577	+	3181	protein_coding	hypothetical protein	-	5577	5367	6039	5181	2893	2347	2658	2550	71.1555	72.1671	75.5684	71.881	34.7736	34.3777	36.1628	33.6638
GLYMA_20G034000	732.606	761.283	717.437	704.445	2526.88	3016.21	3124.82	2814.43	-1.97741	1.08945e-130	7.17168e-129	-	20	4655338	4663864	-	1525	protein_coding	hypothetical protein	SRF-TF	2253	2517	2537	2101	1016	896	856	903	53.3485	62.8122	58.9181	54.0978	22.6646	24.3571	21.6139	22.124
GLYMA_13G069500	875.378	812.262	984.799	823.023	4017.43	4041.99	5020.41	5012.67	-2.37169	1.15197e-130	7.57136e-129	-	13	16957654	16960090	+	1874	protein_coding	hypothetical protein	Pkinase	3582	3373	4076	3742	1214	956	1175	1055	67.2115	66.7012	75.01	76.3509	21.46	20.5936	23.5101	20.4826
GLYMA_01G102900	863.841	845.398	844.832	862.809	2447.24	2488.94	2734.38	2571.97	-1.58339	1.24329e-130	8.15876e-129	-	1	34337791	34343121	+	3105	protein_coding	hypothetical protein	Aldo_ket_red	2182	2077	2220	1920	1198	995	1008	1106	44.453	44.5946	44.3575	42.5344	22.9931	23.2716	21.8981	23.314
GLYMA_12G134300	2636.23	2446.13	2627.53	2800.62	7544.74	7867.07	8854.7	8510.28	-1.64054	1.57152e-130	1.02965e-128	-	12	15559596	15563220	+	1413	protein_coding	hypothetical protein	-	6727	6565	7189	6353	3656	2879	3135	3590	167.404	172.179	175.461	171.916	85.7127	82.2513	83.1919	92.4388
GLYMA_13G309100	3092.67	2826.77	3391.06	2867.71	9425.59	9960.57	10894.4	9987.82	-1.72531	1.76337e-130	1.15355e-128	-	13	40474211	40476757	+	1415	protein_coding	hypothetical protein	ADH_zinc_N	8404	8312	8845	7456	4289	3327	4046	3676	208.842	217.689	215.574	201.479	100.411	94.9161	107.215	94.5194
GLYMA_10G048200	509.796	546.322	509.581	525.018	1745.15	1677.67	1805.67	1772.25	-1.74378	5.32322e-130	3.47687e-128	-	10	4330727	4334833	-	1834	protein_coding	hypothetical protein	ADK	1556	1400	1466	1323	707	643	608	673	29.833	28.2889	27.567	27.5829	12.7703	14.1532	12.4305	13.3511
GLYMA_07G230100	3956.51	3672.17	3920.76	3815.55	11730.4	11970.2	14596.9	12829	-1.73429	5.95592e-130	3.88406e-128	-	7	41029945	41033831	+	1923	protein_coding	hypothetical protein	-	10459	9989	11851	9577	5487	4322	4678	4891	242.273	243.858	269.239	241.233	119.741	114.936	115.551	117.227
GLYMA_17G050500	382.888	350.054	431.635	320.628	1832.63	1857.42	2017.53	1985.24	-2.37298	7.87614e-130	5.12831e-128	-	17	3836046	3837793	-	1174	protein_coding	hypothetical protein	Myb_DNA-binding	1634	1550	1638	1482	531	412	515	411	48.9408	48.9272	48.1172	48.2681	14.9833	14.1668	16.4485	12.7373
GLYMA_10G089900	405.241	397.634	437.502	439.206	1738.42	2143.82	2056.94	1872.72	-2.21754	9.48322e-130	6.16513e-128	-	10	11982945	11987351	+	2634	protein_coding	hypothetical protein	Na_H_Exchanger	1550	1789	1670	1398	562	468	522	563	20.692	25.1699	21.8653	20.2942	7.06808	7.17255	7.43089	7.77669
GLYMA_18G229100	155.751	169.08	195.284	191.129	1164.18	1239.08	1401.68	1496.3	-2.89853	1.05725e-129	6.86262e-128	-	18	51822582	51823439	+	858	protein_coding	hypothetical protein	-	1038	1034	1138	1117	216	199	233	245	42.54	44.6601	45.7414	49.7789	8.33964	9.36287	10.1825	10.3892
GLYMA_07G250800	2985.95	2634.75	2944.34	2466.73	10107.5	11468.1	12062	9997.2	-1.98375	1.0589e-129	6.86268e-128	-	7	42883123	42884851	-	1438	protein_coding	hypothetical protein	-	9012	9570	9793	7463	4141	3101	3513	3162	220.369	246.627	234.861	198.442	95.3954	87.0535	91.602	80.0028
GLYMA_09G265500	13814.2	12619.8	14145.1	13134.8	33290.1	34018.4	37782.4	34542.1	-1.37823	2.08913e-129	1.35186e-127	-	9	48310357	48315075	+	2097	protein_coding	hypothetical protein	Pkinase	29682	28388	30675	25786	19158	14853	16877	16837	497.716	501.676	504.476	470.181	302.644	285.93	301.775	292.125
GLYMA_13G130700	521.333	542.924	541.43	549.982	2061.43	2473.37	2666.63	2463.47	-2.16448	2.42919e-129	1.56949e-127	-	13	24355867	24358522	+	2656	protein_coding	hypothetical protein	-	1838	2064	2165	1839	723	639	646	705	24.9247	29.4981	28.7945	27.1181	9.2367	9.94814	9.34148	9.8921
GLYMA_05G193200	4930.67	4578.74	5038.82	4542.62	13401.5	13078.6	15363	14222.2	-1.55414	4.71533e-129	3.04186e-127	-	5	37825913	37831539	+	3885	protein_coding	hypothetical protein	-	11949	10914	12473	10617	6838	5389	6012	5823	109.049	104.972	111.642	105.362	58.791	56.4615	58.5067	54.9857
GLYMA_11G037600	137.724	147.838	158.406	177.086	1343.63	1206.72	1035.86	1310.1	-2.97964	6.23177e-129	4.01393e-127	-	11	2704447	2708751	+	1255	protein_coding	hypothetical protein	Motile_Sperm	1198	1007	841	978	191	174	189	227	33.5661	29.7353	23.1104	29.7972	5.04163	5.59692	5.64682	6.58088
GLYMA_10G163100	2828.75	2544.69	3008.04	2647.71	8494.7	8812.56	10035.9	9188.1	-1.72768	8.03065e-129	5.16466e-127	-	10	39713280	39714743	-	1156	protein_coding	hypothetical protein	-	7574	7354	8148	6859	3923	2995	3589	3394	230.385	235.751	243.079	226.873	112.419	104.588	116.413	106.821
GLYMA_19G114100	688.621	670.371	749.285	619.412	2958.68	2858.03	3466.01	2833.19	-2.15145	1.19994e-128	7.70521e-127	-	19	36886152	36889609	-	1343	protein_coding	hypothetical protein	-	2638	2385	2814	2115	955	789	894	794	69.0695	65.8111	72.2608	60.2163	23.5564	23.7162	24.9602	21.5103
GLYMA_18G017000	222.81	226.855	207.855	185.668	1275.21	1215.11	1369.65	1131.94	-2.56614	1.44193e-128	9.24493e-127	-	18	1213993	1219616	-	2224	protein_coding	hypothetical protein	Ras	1137	1014	1112	845	309	267	248	238	17.9768	16.8962	17.2435	14.5279	4.60262	4.84641	4.18122	3.89354
GLYMA_07G001400	1089.54	961.799	1288.2	896.354	6432.15	6784.98	8231.46	8703.18	-2.83148	1.89504e-128	1.21315e-126	-	7	142238	145969	+	2996	protein_coding	hypothetical protein	Pkinase	5735	5662	6683	6497	1511	1132	1537	1149	67.3099	70.035	76.9279	82.9184	16.7072	15.2527	19.2361	13.9534
GLYMA_05G047700	522.775	524.232	538.916	519.557	1977.31	2379.89	2474.49	2171.44	-2.09623	2.42653e-128	1.55101e-126	-	5	4251349	4255305	+	1855	protein_coding	hypothetical protein	CBS	1763	1986	2009	1621	725	617	643	666	33.4192	39.6755	37.35	33.4133	12.9472	13.4272	12.9973	13.0627
GLYMA_13G091900	1036.9	874.286	1161.64	947.061	4670.18	4372.73	5373.91	5038.12	-2.27473	2.6102e-128	1.66587e-126	-	13	20666186	20672880	-	3430	protein_coding	hypothetical protein	Ank	4164	3649	4363	3761	1438	1029	1386	1214	53.2627	49.191	54.735	52.3128	17.3287	15.1107	18.9049	16.0674
GLYMA_04G026800	2520.14	2202.28	2551.26	2113.34	8777.33	8695.12	10412.8	10144.6	-2.01821	3.7006e-128	2.35819e-126	-	4	2173585	2180650	-	3845	protein_coding	hypothetical protein	Kinesin	7826	7256	8454	7573	3495	2592	3044	2709	71.57	69.9339	75.8264	75.3098	30.1115	27.2134	29.6848	25.6339
GLYMA_01G001800	594.882	482.599	656.253	521.118	3437.58	3287.04	4299.87	4253.13	-2.75991	8.69278e-128	5.53101e-126	-	1	275426	278431	+	2409	protein_coding	hypothetical protein	Pkinase	3065	2743	3491	3175	825	568	783	668	44.7385	42.1965	49.9767	50.3949	11.3448	9.5182	12.1874	10.0889
GLYMA_09G197800	21.6321	22.0908	18.4388	13.262	531.62	569.21	661.423	534.488	-4.92866	1.20375e-127	7.64757e-126	-	9	42236583	42237869	-	1287	protein_coding	hypothetical protein	Aa_trans	474	475	537	399	30	26	22	17	12.9505	13.6774	14.3896	11.8543	0.772189	0.815527	0.640959	0.480587
GLYMA_13G228500	2461.73	2186.99	2780.07	2267.8	9012.86	8848.51	10358.6	9367.6	-1.95469	1.43531e-127	9.10486e-126	-	13	34080809	34082788	-	1980	protein_coding	hypothetical protein	Pkinase	8036	7384	8410	6993	3414	2574	3317	2907	142.713	138.202	146.482	135.045	57.1188	52.4791	62.8154	53.4173
GLYMA_20G041500	3988.23	3548.97	4318.03	3793.71	13613.5	15142.2	17646.6	15667.6	-1.98775	2.09516e-127	1.32705e-125	-	20	7309720	7314984	+	2272	protein_coding	hypothetical protein	Pkinase	12138	12636	14327	11696	5531	4177	5152	4863	187.856	206.105	217.471	196.838	80.6448	74.2163	85.0263	77.875
GLYMA_13G282600	2959.99	2761.35	3346.64	2649.28	11217.8	10489	12654.5	11083.6	-1.95555	2.1331e-127	1.34904e-125	-	13	38383826	38385811	+	1121	protein_coding	hypothetical protein	-	10002	8753	10274	8274	4105	3250	3993	3396	313.739	289.36	316.074	282.221	121.308	117.036	133.561	110.221
GLYMA_13G120400	855.909	812.262	878.357	853.447	3259.25	2907.16	3655.69	3129.23	-1.92942	4.8432e-127	3.05838e-125	-	13	23312258	23316531	+	4194	protein_coding	hypothetical protein	-	2906	2426	2968	2336	1187	956	1048	1094	29.8784	26.2876	29.929	26.1172	11.4976	11.2843	11.49	11.6384
GLYMA_10G044400	482.395	461.358	480.247	429.844	1653.18	1795.11	1879.58	1742.78	-1.93105	6.50897e-127	4.10408e-125	-	10	3976029	3979706	-	2924	protein_coding	hypothetical protein	-	1474	1498	1526	1301	669	543	573	551	17.7259	18.9855	17.9983	17.013	7.57931	7.49663	7.3479	6.85609
GLYMA_11G014700	934.505	803.765	789.516	780.116	3481.32	3542.28	4166.84	3360.98	-2.13653	7.0579e-127	4.4435e-125	-	11	1018148	1020711	-	1431	protein_coding	hypothetical protein	-	3104	2956	3383	2509	1296	946	942	1000	100.688	101.056	107.628	88.5016	39.6056	35.2294	32.5842	33.5639
GLYMA_06G073300	116.813	136.793	108.956	81.9122	1038.56	1001.81	1044.48	1034.15	-3.21396	7.60792e-127	4.7826e-125	-	6	5651331	5654202	-	1745	protein_coding	hypothetical protein	DnaJ_C	926	836	848	772	162	161	130	105	18.6596	17.7541	16.7593	16.9162	3.07539	3.72455	2.7934	2.18925
GLYMA_07G268500	527.101	446.914	512.096	461.829	2124.23	1852.63	2102.51	2117.86	-2.07238	8.13223e-127	5.10453e-125	-	7	44170365	44175203	+	2843	protein_coding	hypothetical protein	Thiolase_N	1894	1546	1707	1581	731	526	611	592	31.4294	27.0374	27.7816	28.5286	11.4279	10.0207	10.8118	10.1647
GLYMA_06G257800	10718	8887.3	10739.8	10097.8	31878.1	31788.3	36064.2	31382.1	-1.69679	8.82857e-127	5.53332e-125	-	6	44195525	44195707	-	183	protein_coding	hypothetical protein	-	28423	26527	29280	23427	14864	10460	12814	12944	5461.43	5371.85	5517.91	4894.92	2690.7	2307.41	2625.55	2573.47
GLYMA_15G075300	4070.43	3594	4512.48	4058.17	13914.1	13253.6	15326.1	13358.2	-1.78248	9.10442e-127	5.69768e-125	-	15	5774688	5775586	-	899	protein_coding	hypothetical protein	-	12406	11060	12443	9972	5645	4230	5384	5202	485.243	455.913	477.331	424.133	208.011	189.943	224.559	210.529
GLYMA_09G261700	67.7805	48.4298	69.5645	42.9064	849.021	1096.48	1066.65	842.589	-4.07355	9.38864e-127	5.86678e-125	-	9	47960612	47965269	-	860	protein_coding	hypothetical protein	-	757	915	866	629	94	57	83	55	30.9517	39.4284	34.7275	27.9661	3.62085	2.67559	3.61881	2.32684
GLYMA_19G169600	262.469	242.999	300.888	235.595	1452.42	1483.54	1442.32	1290	-2.4445	1.13792e-126	7.10002e-125	-	19	43030570	43034036	+	2646	protein_coding	hypothetical protein	-	1295	1238	1171	963	364	286	359	302	17.2355	17.365	15.2855	13.9371	4.56404	4.36995	5.09504	4.15888
GLYMA_12G196100	9534.7	8809.13	8967.12	8899.57	2042.36	2225.31	2356.24	2750.13	1.9505	1.94804e-126	1.21367e-124	-	12	35736691	35741033	+	3078	protein_coding	hypothetical protein	CCT	1821	1857	1913	2053	13223	10368	10699	11408	21.1466	22.727	21.7878	25.9246	144.662	138.224	132.487	137.074
GLYMA_16G001200	1511.36	1280.42	1433.2	1150.67	7185.84	5666.93	7019.46	7012.64	-2.32207	1.97195e-126	1.22674e-124	-	16	79606	80616	-	1011	protein_coding	hypothetical protein	Pkinase	6407	4729	5699	5235	2096	1507	1710	1475	222.839	173.343	194.403	197.991	68.6786	60.1735	63.4207	53.0815
GLYMA_06G303800	1036.18	895.527	1072.8	1050.04	3709	3479.97	4072	4040.14	-1.91549	4.52838e-126	2.8129e-124	-	6	49328094	49330583	-	1253	protein_coding	hypothetical protein	-	3307	2904	3306	3016	1437	1054	1280	1346	92.8048	85.888	90.9926	92.0365	37.9915	33.9573	38.3041	39.0837
GLYMA_14G200000	67.0594	56.9263	82.1364	64.7497	932.017	770.53	1130.7	1060.94	-3.84558	8.23175e-126	5.10576e-124	-	14	46506150	46509781	-	2682	protein_coding	hypothetical protein	Na_H_Exchanger	831	643	918	792	93	67	98	83	10.8951	8.88463	11.8042	11.2914	1.1487	1.00846	1.3701	1.12596
GLYMA_10G173600	18.7478	16.1433	5.02876	14.8222	604.521	847.223	852.337	701.934	-5.76426	1.3876e-125	8.59386e-124	-	10	40742700	40743949	-	588	protein_coding	hypothetical protein	-	539	707	692	524	26	19	6	19	32.2329	44.5583	40.5866	34.0748	1.4648	1.30443	0.382613	1.17565
GLYMA_03G164600	2452.36	2335.68	2514.38	2439.42	7068.07	7207.99	7991.27	6601.39	-1.56728	2.31479e-125	1.43151e-123	-	3	37955207	37962556	+	2143	protein_coding	hypothetical protein	Pkinase	6302	6015	6488	4928	3401	2749	3000	3127	103.405	104.016	104.41	87.9282	52.5733	51.784	52.491	53.0894
GLYMA_10G009900	186.036	151.237	196.122	204.39	1159.69	1097.68	1274.81	1197.57	-2.67902	2.56059e-125	1.58118e-123	-	10	925684	930074	+	2638	protein_coding	hypothetical protein	Pkinase	1034	916	1035	894	258	178	234	262	14.5902	13.6218	14.3234	13.7173	3.42967	2.88347	3.5209	3.82521
GLYMA_09G204400	1456.56	1349.24	1686.31	1384.71	143.56	91.0735	160.121	111.184	3.53591	2.71372e-125	1.67327e-123	-	9	42852217	42852549	-	333	protein_coding	hypothetical protein	-	128	76	130	83	2020	1588	2012	1775	13.5162	8.45778	13.4634	9.53045	200.95	192.508	226.553	193.935
GLYMA_08G062200	399.472	314.369	368.776	340.131	1576.91	1779.53	1824.15	1758.85	-2.28446	3.37938e-125	2.08065e-123	-	8	4793415	4796418	-	3004	protein_coding	hypothetical protein	-	1406	1485	1481	1313	554	370	440	436	16.4578	18.3195	17.0024	16.7126	6.10929	4.97216	5.4921	5.28066
GLYMA_15G030100	5847.87	5516.75	6477.88	5939.03	16781.9	15845.6	18189.8	17794.8	-1.52859	7.42401e-125	4.56418e-123	-	15	2420032	2426219	+	6188	protein_coding	hypothetical protein	-	14963	13223	14768	13284	8110	6493	7729	7613	85.0268	79.1893	82.3049	82.084	43.4162	42.3583	46.8337	44.7618
GLYMA_05G142400	1458	1367.93	1719.84	1624.98	6865.07	6819.73	8490.11	8629.5	-2.31952	1.10327e-124	6.77284e-123	-	5	33575915	33581420	-	2114	protein_coding	hypothetical protein	Sugar_tr	6121	5691	6893	6442	2022	1610	2052	2083	101.813	99.7632	112.45	116.519	31.6853	30.7443	36.3964	35.8498
GLYMA_03G164900	59.1277	75.6185	85.4889	73.3309	835.562	769.332	879.434	703.273	-3.44587	1.14504e-124	7.01897e-123	-	3	37980489	37982558	-	1193	protein_coding	hypothetical protein	PBD	745	642	714	525	82	89	102	94	21.9585	19.9426	20.6401	16.8267	2.27695	3.01157	3.20587	2.86675
GLYMA_01G121800	1242.4	919.317	1230.37	1106.2	5430.59	5237.93	5636.26	4790.3	-2.22907	3.09464e-124	1.8942e-122	-	1	41886489	41886686	+	198	protein_coding	hypothetical protein	-	4842	4371	4576	3576	1723	1082	1468	1418	859.898	818.093	797.031	690.577	288.271	220.6	278.001	260.563
GLYMA_13G111800	1522.18	1471.59	1933.56	1477.54	8086.45	8176.25	10443.6	10133.8	-2.52413	3.5132e-124	2.14726e-122	-	13	22516873	22520054	-	2559	protein_coding	hypothetical protein	Pkinase	7210	6823	8479	7565	2111	1732	2307	1894	99.0723	98.808	114.269	113.036	27.3274	27.3225	33.8036	26.9285
GLYMA_02G278900	1266.92	1081.6	1367.82	1169.39	4395.39	4553.68	4997.01	5048.83	-1.95863	3.73891e-124	2.28188e-122	-	2	46119184	46126479	-	2165	protein_coding	hypothetical protein	Pkinase	3919	3800	4057	3769	1757	1273	1632	1499	63.6509	65.0448	64.6251	66.5653	26.8841	23.7363	28.2649	25.191
GLYMA_04G020400	2096.15	1908.3	2361.84	1919.09	7550.34	7319.44	8504.89	8533.05	-1.9452	4.60263e-124	2.80492e-122	-	4	1603209	1610515	-	3325	protein_coding	hypothetical protein	C2	6732	6108	6905	6370	2907	2246	2818	2460	71.1934	68.076	71.6187	73.2534	28.9624	27.2685	31.7786	26.9182
GLYMA_13G136600	813.366	802.066	856.566	814.441	2707.45	2406.26	2542.23	2754.15	-1.66338	6.16953e-124	3.75436e-122	-	13	24918271	24923194	-	991	protein_coding	hypothetical protein	-	2414	2008	2064	2056	1128	944	1022	1044	85.6546	75.0891	71.8274	79.3285	37.7065	38.454	38.669	38.3291
GLYMA_20G207800	1308.02	1181.86	1281.5	1313.72	4534.47	4970.7	5458.9	4312.07	-1.92228	7.7412e-124	4.70393e-122	-	20	44451149	44453291	-	1260	protein_coding	hypothetical protein	-	4043	4148	4432	3219	1814	1391	1529	1684	112.829	121.999	121.306	97.6855	47.6922	44.5656	45.5012	48.6266
GLYMA_18G289100	3748.84	3938.96	4225	4279.72	819.86	760.943	815.386	1042.18	2.23691	1.904e-123	1.15529e-121	-	18	56874667	56877565	+	2471	protein_coding	hypothetical protein	HSP70	731	635	662	778	5199	4636	5041	5486	10.4024	9.52331	9.23931	12.0389	69.6993	75.738	76.4944	80.7765
GLYMA_08G024700	496.817	524.232	593.394	541.401	1861.79	2002.42	1951.01	1963.81	-1.85209	2.6334e-123	1.59555e-121	-	8	1954491	1958112	+	1940	protein_coding	hypothetical protein	ketoacyl-synt	1660	1671	1584	1466	689	617	708	694	31.5688	33.4909	29.5442	30.3163	12.3442	13.4707	14.3576	13.656
GLYMA_10G057700	1850.98	1772.36	1962.89	1762.28	6521.87	6330.81	8054.09	7543.11	-1.95278	2.71836e-123	1.64465e-121	-	10	5269689	5281172	+	3611	protein_coding	hypothetical protein	ABC_tran	5815	5283	6539	5631	2567	2086	2342	2259	56.6252	54.2176	62.4508	59.6263	23.5494	23.3201	24.319	22.761
GLYMA_12G147400	2422.79	2167.45	2339.21	2093.05	7135.37	6829.32	8139.08	7769.5	-1.72699	3.50814e-123	2.11941e-121	-	12	20541899	20548478	-	2023	protein_coding	hypothetical protein	-	6362	5699	6608	5800	3360	2551	2791	2683	127.179	120.066	129.556	126.079	63.2783	58.5448	59.4949	55.4954
GLYMA_13G040500	2314.63	2161.5	2356.81	2291.2	5456.39	5343.38	5490.92	5166.72	-1.23371	5.42594e-123	3.27331e-121	-	13	12904066	12907723	-	1090	protein_coding	hypothetical protein	UQ_con	4865	4459	4458	3857	3210	2544	2812	2937	156.944	151.6	141.048	135.302	97.5573	94.218	96.733	98.0346
GLYMA_01G042700	13259.7	11556	13687.5	11760.3	36031.2	35150.8	39282.6	36618.4	-1.54902	5.90663e-123	3.55817e-121	-	1	4664908	4668011	+	1728	protein_coding	hypothetical protein	-	32126	29333	31893	27336	18389	13601	16331	15075	653.733	629.071	636.511	604.882	352.529	317.739	354.368	317.406
GLYMA_10G214700	2212.96	2084.18	2402.91	2347.37	6188.77	6067.17	6619.16	6664.35	-1.49698	6.45836e-123	3.88495e-121	-	10	44674211	44679550	-	3332	protein_coding	hypothetical protein	-	5518	5063	5374	4975	3069	2453	2867	3009	61.4603	59.432	58.7053	60.2557	32.2035	31.3665	34.0517	34.6776
GLYMA_18G075800	1073.67	1057.81	1075.32	1111.67	3411.79	3460.79	4144.67	3799.02	-1.77826	8.04353e-123	4.83154e-121	-	18	7192413	7193646	+	561	protein_coding	hypothetical protein	-	3042	2888	3365	2836	1489	1245	1283	1425	190.671	190.775	206.86	193.296	87.9251	89.588	85.7531	92.4175
GLYMA_20G008800	802.55	728.147	730.847	779.336	2330.6	2502.13	2669.1	2617.52	-1.73345	8.27737e-123	4.96488e-121	-	20	779158	791968	-	6008	protein_coding	hypothetical protein	PX	2078	2088	2167	1954	1113	857	872	999	22.9777	24.3327	23.501	23.4951	11.5944	10.8792	10.2819	11.4298
GLYMA_04G231300	925.853	875.985	1027.54	826.143	3646.19	3784.34	4464.92	4388.43	-2.15521	1.09864e-122	6.58035e-121	-	4	49976604	49977572	-	969	protein_coding	hypothetical protein	-	3251	3158	3625	3276	1284	1031	1226	1059	117.972	120.775	129.015	129.271	43.8957	42.9515	47.4409	39.7626
GLYMA_02G087900	5542.14	5059.64	6760.33	5947.61	22618.5	23657.5	27953.4	26070.7	-2.10531	1.66266e-122	9.94435e-121	-	2	7685815	7688829	+	1573	protein_coding	hypothetical protein	Cys_Met_Meta_PP	20167	19742	22695	19462	7686	5955	8066	7624	450.817	465.103	497.572	473.084	161.865	152.826	192.272	176.342
GLYMA_01G093200	302.849	347.505	358.718	352.613	1869.64	1594.98	2116.06	1939.7	-2.46627	3.31953e-122	1.98258e-120	-	1	28284522	28302415	-	1484	protein_coding	hypothetical protein	-	1667	1331	1718	1448	420	409	428	452	51.736	43.5347	52.2935	48.8673	12.2801	14.5726	14.1645	14.5148
GLYMA_20G191800	12421.9	11900.1	13936.4	11848.4	42946.8	39148.4	48157	48872.8	-1.83788	6.81942e-122	4.06707e-120	-	20	43057551	43058531	-	981	protein_coding	hypothetical protein	-	38292	32669	39098	36484	17227	14006	16628	15188	1372.54	1234.11	1374.48	1422.04	581.73	576.353	635.56	563.292
GLYMA_16G095700	2842.45	2616.91	2650.16	2506.51	7303.6	7575.88	8615.75	7817.72	-1.56026	1.69013e-121	1.00655e-119	-	16	17327427	17331403	-	2300	protein_coding	hypothetical protein	-	6512	6322	6995	5836	3942	3080	3162	3213	120.201	122.983	126.633	117.139	68.5492	65.2678	62.2376	61.3646
GLYMA_18G187900	6568.94	6239.8	6529.01	6537.38	13985.9	14900.1	15585.9	14163.3	-1.18013	1.8956e-121	1.12732e-119	-	18	45181982	45184659	+	1733	protein_coding	hypothetical protein	-	12470	12434	12654	10573	9110	7344	7790	8380	292.128	306.985	290.738	269.338	201.057	197.513	194.6	203.126
GLYMA_12G144300	231.463	207.314	181.035	191.129	1409.8	1506.31	1628.31	1206.95	-2.82506	5.84306e-121	3.46995e-119	-	12	19032808	19034464	-	1657	protein_coding	hypothetical protein	-	1257	1257	1322	901	321	244	216	245	26.6747	28.1125	27.5146	20.7913	6.41747	5.94444	4.88784	5.37955
GLYMA_15G040100	1026.8	1035.72	1079.51	1053.16	210.853	196.527	181.06	218.35	2.37896	8.66339e-121	5.13754e-119	-	15	3164697	3168839	+	1859	protein_coding	hypothetical protein	ACT	188	164	147	163	1424	1219	1288	1350	3.55603	3.26927	2.72705	3.35265	25.3753	26.4708	25.979	26.4214
GLYMA_13G094300	1703.17	1401.92	2029.94	1616.4	8044.95	7913.81	9434.83	9161.31	-2.35554	9.04348e-121	5.35535e-119	-	13	20946885	20949674	+	2062	protein_coding	hypothetical protein	UDPGT	7173	6604	7660	6839	2362	1650	2422	2072	122.321	118.688	128.113	126.819	37.9465	32.3027	44.0424	36.5597
GLYMA_14G129900	767.217	746.839	802.087	722.388	2603.14	2494.94	2990.57	2646.99	-1.82097	1.16051e-120	6.86257e-119	-	14	22055012	22063682	+	3496	protein_coding	hypothetical protein	-	2321	2082	2428	1976	1064	879	957	926	31.6823	29.9517	32.5055	29.3306	13.6829	13.7748	13.93	13.0788
GLYMA_02G104200	48.3116	75.6185	62.0214	94.3941	1008.28	1073.71	1056.8	898.85	-3.85143	1.38936e-120	8.20427e-119	-	2	9885842	9890495	+	1472	protein_coding	hypothetical protein	CBS	899	896	858	671	67	89	74	121	21.4753	22.5573	20.1018	17.4299	1.50781	2.44076	1.88499	2.99075
GLYMA_U020300	635.983	611.745	641.167	648.277	2978.86	3657.32	3778.86	4566.59	-2.5614	2.65368e-120	1.56481e-118	-	scaffold_21	3337033	3340663	-	1829	protein_coding	NA	-	2656	3052	3068	3409	882	720	765	831	51.0624	61.8383	57.849	71.2678	15.9748	15.8914	15.6832	16.5306
GLYMA_15G097300	617.235	626.189	676.368	570.265	2147.79	2297.21	2366.1	2109.82	-1.84163	4.66735e-120	2.74835e-118	-	15	7560205	7564106	+	1463	protein_coding	hypothetical protein	zf-CHY	1915	1917	1921	1575	856	737	807	731	61.5515	64.9369	60.557	55.0482	25.9201	27.1953	27.6594	24.311
GLYMA_10G256600	9367.41	8136.21	9924.26	9121.12	26478.9	26817.6	30430.4	27485.3	-1.60536	6.13333e-120	3.60652e-118	-	10	48330619	48332611	-	861	protein_coding	hypothetical protein	LIM	23609	22379	24706	20518	12991	9576	11841	11692	1184.26	1183.07	1215.45	1119.17	613.911	551.454	633.368	606.838
GLYMA_06G015500	936.669	935.46	1002.4	963.444	2792.68	3044.97	3256.62	3284.62	-1.6892	6.70902e-120	3.93951e-118	-	6	1153533	1158111	-	2677	protein_coding	hypothetical protein	-	2490	2541	2644	2452	1299	1101	1196	1235	32.7068	35.1757	34.0618	35.0229	16.0747	16.6028	16.7521	16.785
GLYMA_14G016600	2417.74	2416.39	2657.7	2406.66	6317.75	6376.34	7049.02	6913.51	-1.4292	8.31534e-120	4.87589e-118	-	14	1188616	1192843	+	3213	protein_coding	hypothetical protein	RRM_1	5633	5321	5723	5161	3353	2844	3171	3085	66.5571	66.2594	66.3201	66.3103	37.3234	38.578	39.953	37.7159
GLYMA_10G188500	61.2909	61.1745	72.917	57.7286	778.363	720.2	688.521	598.787	-3.46303	9.02508e-120	5.28466e-118	-	10	42155831	42160321	-	4491	protein_coding	hypothetical protein	Response_reg	694	601	559	447	85	72	87	74	7.16898	6.54292	5.66339	5.02109	0.8272	0.853859	0.958331	0.790941
GLYMA_02G163800	520.612	527.63	507.905	479.772	1893.19	2372.7	2377.18	2277.27	-2.13114	1.32641e-119	7.75597e-118	-	2	22300878	22309806	+	2982	protein_coding	hypothetical protein	PIP5K	1688	1980	1930	1700	722	621	606	615	23.6381	29.2217	26.5073	25.887	9.52514	9.98363	9.04923	8.91108
GLYMA_04G132000	1092.42	1071.4	1092.08	1067.2	3197.57	2898.77	3351.46	3043.5	-1.53082	1.3514e-119	7.89109e-118	-	4	18655660	18662697	+	3542	protein_coding	hypothetical protein	Choline_kinase	2851	2419	2721	2272	1515	1261	1303	1368	28.5775	25.5543	26.75	24.7644	14.3065	14.5111	13.9274	14.1882
GLYMA_08G281600	1438.53	1328.85	1604.17	1473.64	149.168	224.089	177.365	143.334	3.07309	1.47784e-119	8.61736e-118	-	8	38558273	38559152	+	880	protein_coding	hypothetical protein	-	133	187	144	107	1995	1564	1914	1889	5.31442	7.87491	5.64331	4.64923	75.1002	71.746	81.554	78.1001
GLYMA_13G0411002	2313.19	1924.45	2361	2080.57	6789.93	6636.38	7146.33	7204.2	-1.67795	1.72842e-119	1.00645e-117	-	13	13133244	13133470	+	227	protein_coding	NA	-	6054	5538	5802	5378	3208	2265	2817	2667	937.786	904.095	881.467	905.888	468.155	402.797	465.315	427.464
GLYMA_02G253400	390.098	289.729	390.567	329.989	1864.03	2093.49	1994.12	1799.04	-2.46755	2.51663e-119	1.46338e-117	-	2	44070356	44074208	-	1848	protein_coding	hypothetical protein	-	1662	1747	1619	1343	541	341	466	423	31.624	35.033	30.2134	27.7878	9.69787	7.44896	9.45518	8.32799
GLYMA_08G209100	3502.95	3554.92	3716.25	3526.91	1120.44	1035.36	1208.3	1248.48	1.63333	2.99479e-119	1.73901e-117	-	8	16924964	16929035	-	2482	protein_coding	hypothetical protein	-	999	864	981	932	4858	4184	4434	4521	14.1531	12.9003	13.6308	14.358	64.8391	68.0508	66.9853	66.2727
GLYMA_08G340800	709.532	644.032	756.829	783.237	2883.53	2690.26	3234.45	2793	-2.00309	3.43667e-119	1.99284e-117	-	8	45685735	45689914	+	2143	protein_coding	hypothetical protein	MORN	2571	2245	2626	2085	984	758	903	1004	42.1859	38.8223	42.2598	37.2018	15.2109	14.2788	15.7998	17.0457
GLYMA_14G036300	6841.5	5854.91	6915.39	6081.79	20931.7	18837.8	22660.8	21892.6	-1.71443	4.20839e-119	2.43697e-117	-	14	2718560	2723283	+	2503	protein_coding	hypothetical protein	F-box	18663	15720	18398	16343	9488	6891	8251	7796	262.185	232.744	253.492	249.661	125.573	111.139	123.604	113.322
GLYMA_12G234300	3349.37	3469.95	3726.31	3778.88	9190.06	9339.83	10241.6	9214.89	-1.4071	2.46722e-118	1.42673e-116	-	12	39378718	39382347	-	3539	protein_coding	hypothetical protein	-	8194	7794	8315	6879	4645	4084	4446	4844	103.829	104.084	103.336	94.7855	55.4503	59.4109	60.0748	63.5102
GLYMA_12G102700	612.188	571.812	697.322	642.036	2652.49	2648.32	3304.65	3058.23	-2.20843	2.5575e-118	1.4769e-116	-	12	9148611	9154911	-	3722	protein_coding	hypothetical protein	FH2	2365	2210	2683	2283	849	673	832	823	26.8694	26.4617	29.8961	28.2049	9.08716	8.77804	10.0797	9.67478
GLYMA_08G184500	120.419	111.304	144.996	133.4	1061	873.587	910.227	902.869	-2.87802	2.95431e-118	1.70369e-116	-	8	14794221	14796690	-	537	protein_coding	hypothetical protein	GATA	946	729	739	674	167	131	173	171	61.9447	50.3084	47.4597	47.9916	10.302	9.84783	12.0797	11.5857
GLYMA_13G247300	2073.07	1972.03	1983.85	1970.57	5060.48	4655.53	5227.34	4892.1	-1.30993	4.6684e-118	2.68847e-116	-	13	35581532	35586164	+	3314	protein_coding	hypothetical protein	ABC1	4512	3885	4244	3652	2875	2321	2367	2526	49.2873	44.7257	45.4683	43.38	29.5868	29.107	27.5717	28.5505
GLYMA_02G057700	5432.53	4994.22	5389.99	4781.33	14477.1	15488.5	17710.6	15685	-1.62101	8.37927e-118	4.81888e-116	-	2	5182457	5187661	-	2409	protein_coding	hypothetical protein	Pkinase_Tyr	12908	12925	14379	11709	7534	5878	6431	6129	188.412	198.829	205.848	185.85	103.602	98.5	100.098	92.5667
GLYMA_11G234000	82.2019	62.0242	105.604	83.4724	881.546	1157.59	1266.19	1244.46	-3.77019	1.5985e-117	9.1803e-116	-	11	32930219	32934251	-	3138	protein_coding	hypothetical protein	Na_H_Exchanger	786	966	1028	929	114	73	126	107	8.80759	11.408	11.2978	11.3199	1.20346	0.939103	1.50558	1.2406
GLYMA_12G021200	29.5638	26.339	15.9244	19.5029	531.62	569.21	567.814	478.226	-4.54796	1.30855e-116	7.50482e-115	-	12	1524303	1527258	+	2429	protein_coding	hypothetical protein	-	474	475	461	357	41	31	19	25	7.55202	7.97587	7.20366	6.18508	0.615407	0.567026	0.322803	0.412135
GLYMA_10G169200	7061.43	6709.65	7640.36	6893.11	18134.5	17525.7	20202.4	18889.3	-1.40105	1.60977e-116	9.21975e-115	-	10	40346298	40350307	-	2417	protein_coding	hypothetical protein	Pkinase_Tyr	16169	14625	16402	14101	9793	7897	9116	8836	235.231	224.236	234.032	223.076	134.221	131.895	141.421	133.009
GLYMA_02G003900	3126.56	2557.43	2763.3	2710.9	9494.01	10286.5	11621.1	9473.43	-1.87285	1.77673e-116	1.01621e-114	-	2	453632	457211	-	1711	protein_coding	hypothetical protein	PBD	8465	8584	9435	7072	4336	3010	3297	3475	254.189	271.656	277.869	230.922	122.663	103.765	105.572	107.969
GLYMA_02G312200	1498.38	1508.12	1536.29	1334.78	4488.48	4443.43	5091.85	5110.45	-1.70277	2.05751e-116	1.17519e-114	-	2	48540502	48559754	-	5899	protein_coding	hypothetical protein	Sec7	4002	3708	4134	3815	2078	1775	1833	1711	28.9255	28.2451	29.305	29.9841	14.1496	14.7285	14.1275	12.7959
GLYMA_09G213100	1964.19	2049.35	2298.98	2031.42	5571.91	5822.71	6174.52	6091.02	-1.50384	3.33286e-116	1.90105e-114	-	9	43682939	43688242	-	4307	protein_coding	hypothetical protein	-	4968	4859	5013	4547	2724	2412	2743	2604	40.9879	42.2494	40.5638	40.7935	21.1726	22.8458	24.1323	22.2295
GLYMA_09G256200	680.689	667.822	729.17	716.147	1996.38	2080.31	2154.24	2049.54	-1.56747	3.95524e-116	2.25298e-114	-	9	47547566	47551699	-	2175	protein_coding	hypothetical protein	U-box	1780	1736	1749	1530	944	786	870	918	28.7772	29.5786	27.7322	26.8975	14.3778	14.5884	14.9984	15.3563
GLYMA_05G174200	942.437	884.481	1027.54	820.682	3204.3	3199.56	3592.87	3285.96	-1.85377	8.98655e-116	5.11196e-114	-	5	36323855	36329948	+	3164	protein_coding	hypothetical protein	-	2857	2670	2917	2453	1307	1041	1226	1052	42.5142	41.873	42.5723	39.693	18.3228	17.784	19.4542	16.1977
GLYMA_17G120400	1783.2	1711.19	1735.76	1646.83	4575.97	4601.61	5229.8	5142.6	-1.50696	1.09115e-115	6.19853e-114	-	17	9570425	9574806	-	3115	protein_coding	hypothetical protein	-	4080	3840	4246	3839	2473	2014	2071	2111	76.6375	76.0173	78.2219	78.4137	43.7622	43.4307	41.482	41.0284
GLYMA_20G225800	1046.99	948.205	1139.01	981.386	3414.03	3550.67	3961.15	3974.5	-1.85587	1.09709e-115	6.22385e-114	-	20	45986077	45989713	+	3637	protein_coding	hypothetical protein	Pkinase_Tyr	3044	2963	3216	2967	1452	1116	1359	1258	29.4299	30.1908	30.4949	31.1928	13.2253	12.3869	14.0108	12.5846
GLYMA_05G163300	9554.89	8442.93	9245.38	9220.2	22080.2	22360.9	24951.8	22445.8	-1.33255	2.11739e-115	1.19958e-113	-	5	35445994	35448677	-	1396	protein_coding	hypothetical protein	Lipase_GDSL	19687	18660	20258	16756	13251	9937	11031	11819	495.885	495.351	500.456	458.949	314.445	287.351	296.289	308.033
GLYMA_15G183700	48128.5	45355.8	55088.4	47374.1	151330	155984	186630	172925	-1.76694	2.20837e-115	1.24943e-113	-	15	18294073	18296675	-	2208	protein_coding	hypothetical protein	-	134928	130167	151522	129090	66746	53382	65728	60727	2148.77	2184.68	2366.63	2235.49	1001.4	975.976	1116.19	1000.66
GLYMA_06G192600	528.544	474.102	489.466	518.777	1822.54	2041.96	2271.26	2001.32	-2.01566	2.87743e-115	1.62577e-113	-	6	17015105	17027616	+	1664	protein_coding	hypothetical protein	-	1625	1704	1844	1494	733	558	584	665	34.339	37.9492	38.2175	34.3303	14.5926	13.5371	13.1597	14.5402
GLYMA_15G250100	98.7865	90.0625	109.795	114.677	785.092	742.968	906.532	780.968	-2.95922	4.58713e-115	2.58826e-113	-	15	47770068	47772782	+	2715	protein_coding	hypothetical protein	RPE65	700	620	736	583	137	106	131	147	9.066	8.4627	9.34894	8.21067	1.6716	1.57608	1.8092	1.96992
GLYMA_09G174300	1521.46	1373.88	1619.26	1438.53	4824.95	4684.29	5622.71	4976.5	-1.75594	5.69183e-115	3.20726e-113	-	9	39894498	39895993	+	965	protein_coding	hypothetical protein	-	4302	3909	4565	3715	2110	1617	1932	1844	156.758	150.115	163.143	147.201	72.433	67.6435	75.0699	69.5241
GLYMA_07G127900	987.144	924.415	1030.06	1065.64	3368.05	2917.95	3280.02	3174.78	-1.66867	6.63518e-115	3.73381e-113	-	7	15297015	15299029	-	1323	protein_coding	hypothetical protein	-	3003	2435	2663	2370	1369	1088	1229	1366	79.8147	68.2065	69.417	68.4965	34.2787	33.198	34.832	37.5658
GLYMA_09G126400	10.095	16.1433	6.70502	2.34035	629.195	596.771	688.521	553.242	-6.14015	7.82304e-115	4.39634e-113	-	9	31148653	31150704	+	1783	protein_coding	hypothetical protein	-	561	498	559	413	14	19	8	3	11.0637	10.3506	10.8122	8.85683	0.26011	0.430175	0.168238	0.061217
GLYMA_02G035300	235.069	195.419	272.391	209.851	1511.86	1632.13	2080.34	1927.64	-2.96965	7.83967e-115	4.39978e-113	-	2	3271443	3277257	+	2712	protein_coding	hypothetical protein	Pkinase_Tyr	1348	1362	1689	1439	326	230	325	269	17.4778	18.6112	21.478	20.2885	3.98207	3.42359	4.49345	3.60882
GLYMA_07G212200	8561.25	7808.25	8972.15	8035.2	21867.1	22416.1	25249.9	24920	-1.50067	8.23358e-115	4.61466e-113	-	7	38358355	38362550	-	1905	protein_coding	hypothetical protein	-	19497	18706	20500	18603	11873	9190	10705	10300	396.745	401.166	409.133	411.641	227.613	214.692	232.289	216.868
GLYMA_04G031400	2538.16	2519.2	2805.21	2529.92	6417.57	6332.01	6980.05	6709.9	-1.34721	8.58412e-115	4.8047e-113	-	4	2518555	2520400	+	1195	protein_coding	hypothetical protein	-	5722	5284	5667	5009	3520	2965	3347	3243	168.371	163.863	163.546	160.274	97.5789	100.161	105.02	98.7373
GLYMA_08G305100	519.17	469.005	530.534	434.525	1910.02	2000.02	2106.21	1845.93	-2.00902	1.03401e-114	5.77985e-113	-	8	42327694	42339914	-	8819	protein_coding	hypothetical protein	LAG1	1703	1669	1710	1378	720	552	633	557	12.4187	12.8267	12.2299	10.927	4.94637	4.62121	4.92224	4.20272
GLYMA_06G062100	1599.33	1679.75	1630.16	1607.82	325.252	260.039	370.742	338.911	2.33228	1.81224e-114	1.01164e-112	-	6	4677276	4680311	-	3036	protein_coding	hypothetical protein	Pkinase	290	217	301	253	2218	1977	1945	2061	3.3588	2.64877	3.41916	3.18639	24.2014	26.2874	24.0217	24.6989
GLYMA_12G218800	1110.45	937.159	1113.87	1014.93	3396.08	3548.27	3895.87	3945.03	-1.82316	1.88901e-114	1.05309e-112	-	12	37833635	37837338	-	1501	protein_coding	hypothetical protein	-	3028	2961	3163	2945	1540	1103	1329	1301	70.9353	73.1046	72.673	75.0213	33.9876	29.6646	33.1994	31.5354
GLYMA_05G195700	988.586	997.484	944.569	929.119	3036.06	3017.41	3633.52	3319.45	-1.75238	2.72485e-114	1.51704e-112	-	5	38002519	38008406	+	2254	protein_coding	hypothetical protein	CBS	2707	2518	2950	2478	1371	1174	1127	1191	42.2301	41.3989	45.1359	42.0366	20.1495	21.026	18.748	19.2247
GLYMA_15G072800	14625.4	12773.6	14533.1	13219.1	39034.8	36381.5	43554.2	41252	-1.53856	3.53634e-114	1.96622e-112	-	15	5579722	5582119	+	1616	protein_coding	hypothetical protein	-	34804	30360	35361	30795	20283	15034	17340	16945	757.312	696.221	754.636	728.649	415.788	375.558	402.34	381.507
GLYMA_10G192700	951.811	904.873	1022.51	844.866	2951.95	2977.86	3294.8	3145.31	-1.73187	5.2237e-114	2.90054e-112	-	10	42501174	42509646	-	5486	protein_coding	hypothetical protein	Pkinase_Tyr	2632	2485	2675	2348	1320	1065	1220	1083	18.4214	18.3301	18.3624	17.8702	8.70373	8.55743	9.10534	7.84298
GLYMA_06G301700	1310.18	1152.12	1527.91	1358.18	5116.56	5203.17	6154.81	5594.04	-2.04471	6.1522e-114	3.41158e-112	-	6	49058393	49064873	+	3782	protein_coding	hypothetical protein	FH2	4562	4342	4997	4176	1817	1356	1823	1741	42.4152	42.5457	45.5661	42.22	15.9153	14.4738	18.0739	16.7486
GLYMA_12G224800	7855.33	8139.61	7916.95	7471.17	17859.7	17967.8	20001.6	19822.9	-1.26936	7.07027e-114	3.91549e-112	-	12	38432023	38436035	+	1817	protein_coding	hypothetical protein	-	15924	14994	16239	14798	10894	9580	9446	9577	308.166	305.808	308.219	311.407	198.616	212.84	194.93	191.768
GLYMA_15G122500	866.004	826.705	783.649	781.677	2662.58	2884.39	3209.81	2709.95	-1.815	7.30817e-114	4.04189e-112	-	15	9728346	9729940	+	1595	protein_coding	hypothetical protein	-	2374	2407	2606	2023	1201	973	935	1002	55.4666	59.2689	59.7162	51.3972	26.4355	26.0988	23.2949	24.2233
GLYMA_12G213400	1922.37	1822.49	2061.79	1816.11	6017.17	5814.33	6964.04	6980.49	-1.75749	1.87319e-113	1.03463e-111	-	12	37233639	37237118	+	2534	protein_coding	hypothetical protein	-	5365	4852	5654	5211	2666	2145	2460	2328	74.4475	70.958	76.9491	78.6311	34.8526	34.1715	36.4011	33.4255
GLYMA_20G182400	522.775	496.193	517.124	411.901	2244.24	2008.41	2221.99	1983.9	-2.11871	2.75701e-113	1.52079e-111	-	20	42044020	42050361	+	1307	protein_coding	hypothetical protein	Ras	2001	1676	1804	1481	725	584	617	528	53.8343	47.521	47.6009	43.3271	18.3757	18.0377	17.7009	14.6981
GLYMA_05G067100	687.179	734.094	724.142	717.707	2111.9	2050.35	2290.96	2091.07	-1.57785	3.29289e-113	1.81399e-111	-	5	6773832	6777212	+	1677	protein_coding	hypothetical protein	-	1883	1711	1860	1561	953	864	864	920	55.9224	53.5532	54.1771	50.4117	26.6638	29.4581	27.362	28.2708
GLYMA_02G173700	1243.84	1266.82	1185.11	1318.4	3907.52	3617.78	4323.27	4305.37	-1.68746	4.22451e-113	2.32415e-111	-	2	27633160	27634765	+	1606	protein_coding	hypothetical protein	-	3484	3019	3510	3214	1725	1491	1414	1690	76.2816	69.6634	75.373	76.5209	35.5815	37.4779	33.0134	38.2863
GLYMA_05G123300	1597.17	1518.32	1607.53	1369.88	5007.77	5204.37	6192.99	5828.46	-1.86736	4.35903e-113	2.39501e-111	-	5	31696132	31700404	+	4273	protein_coding	hypothetical protein	-	4465	4343	5028	4351	2215	1787	1918	1756	39.9296	40.932	44.0998	42.3112	18.6613	18.3466	18.2903	16.2485
GLYMA_09G251100	1539.48	1309.3	1486.84	1399.53	4586.06	4552.48	5435.5	5059.55	-1.77491	4.58845e-113	2.51776e-111	-	9	47160142	47163791	-	1486	protein_coding	hypothetical protein	-	4089	3799	4413	3777	2135	1541	1774	1794	96.7577	94.7409	102.416	97.1869	47.5949	41.8627	44.7632	43.9244
GLYMA_01G141900	566.039	528.48	631.948	518.777	1985.16	1966.47	1948.55	2020.07	-1.81887	4.69947e-113	2.5753e-111	-	1	47400998	47414205	-	1672	protein_coding	hypothetical protein	-	1770	1641	1582	1508	785	622	754	665	53.4697	52.2447	46.8714	49.5368	22.3407	21.5715	24.2887	20.786
GLYMA_17G207700	2951.34	2643.25	2733.97	2514.31	8078.6	7901.83	9346.15	8109.75	-1.62448	6.71255e-113	3.67365e-111	-	17	34016559	34034301	+	3019	protein_coding	hypothetical protein	-	7203	6594	7588	6054	4093	3111	3262	3223	83.8953	80.9418	86.6799	76.6759	44.9117	41.5987	40.5141	38.8418
GLYMA_17G028600	38193.6	36164.3	43343.7	37820.8	114014	118883	140863	128687	-1.69185	7.29371e-113	3.9865e-111	-	17	2126207	2129121	-	2199	protein_coding	hypothetical protein	-	101657	99207	114365	96066	52968	42564	51715	48481	1625.55	1671.88	1793.59	1670.41	797.938	781.377	881.814	802.137
GLYMA_06G052500	208.389	211.562	195.284	197.369	914.072	974.247	891.751	948.415	-2.19767	1.82252e-112	9.94829e-111	-	6	3955230	3960465	+	1426	protein_coding	hypothetical protein	Mito_carr	815	813	724	708	289	249	233	253	20.0967	21.128	17.5095	18.9843	6.71366	7.04893	6.12664	6.4551
GLYMA_09G067100	43.9852	35.6851	32.6869	36.6655	480.028	478.136	527.168	502.338	-3.73149	2.06528e-112	1.12587e-110	-	9	6623840	6627504	-	1474	protein_coding	hypothetical protein	-	428	399	428	375	61	42	39	47	10.2102	10.0314	10.0138	9.72778	1.37092	1.15026	0.992094	1.16012
GLYMA_11G109600	2295.88	2187.84	2444.82	2508.07	6084.46	6512.96	6354.34	6925.57	-1.4551	2.10457e-112	1.1458e-110	-	11	8355623	8356559	+	937	protein_coding	hypothetical protein	-	5425	5435	5159	5170	3184	2575	2917	3215	203.586	214.955	189.88	210.975	112.568	110.938	116.73	124.837
GLYMA_08G055800	598.487	463.907	554.84	599.909	2165.73	2291.22	2217.06	2210.29	-2.00123	2.76099e-112	1.50123e-110	-	8	4297288	4298595	-	948	protein_coding	hypothetical protein	NUDIX	1931	1912	1800	1650	830	546	662	769	71.6244	74.7423	65.4815	66.5511	29.0035	23.2503	26.184	29.5135
GLYMA_08G028200	3572.9	3409.63	3758.16	3346.7	8594.52	8761.03	9725.51	8981.81	-1.35607	3.70336e-112	2.01101e-110	-	8	2256273	2260658	+	2790	protein_coding	hypothetical protein	CTP_transf_2	7663	7311	7896	6705	4955	4013	4484	4290	103.358	103.926	104.453	98.3417	62.9627	62.14	64.4927	59.8712
GLYMA_04G060000	546.57	517.434	627.757	629.554	2128.72	2109.07	2308.21	2166.08	-1.90806	6.80366e-112	3.68975e-110	-	4	4914048	4914601	+	554	protein_coding	hypothetical protein	-	1898	1760	1874	1617	758	609	749	807	120.469	117.731	116.658	111.604	45.3253	44.3763	50.6942	52.9988
GLYMA_14G114200	245.163	242.149	232.999	230.914	1105.86	1283.42	1416.46	1176.14	-2.38844	6.91989e-112	3.74793e-110	-	14	13588785	13594316	-	3122	protein_coding	hypothetical protein	ACT	986	1071	1150	878	340	285	278	296	11.1053	12.7129	12.7034	10.7533	3.60767	3.68515	3.33886	3.44954
GLYMA_06G027300	2086.05	2068.04	2236.12	2048.59	5261.24	5251.11	5887.53	5753.45	-1.39233	7.96696e-112	4.30947e-110	-	6	2111883	2113374	+	1404	protein_coding	hypothetical protein	Metallophos	4691	4382	4780	4295	2893	2434	2668	2626	117.486	115.662	117.413	116.97	68.2594	69.9837	71.2532	68.0502
GLYMA_05G028300	3810.85	3678.97	3915.73	3498.04	9154.17	9125.33	10285.9	9310	-1.34559	9.63876e-112	5.20705e-110	-	5	2439316	2444044	+	1756	protein_coding	hypothetical protein	Pkinase_Tyr	8162	7615	8351	6950	5285	4330	4672	4484	184.093	181.013	184.734	170.458	112.3	112.121	112.368	104.646
GLYMA_06G085600	28.1217	19.5419	26.8201	32.7649	529.376	478.136	512.388	452.774	-4.19563	1.36839e-111	7.3828e-110	-	6	6557546	6561601	+	1722	protein_coding	hypothetical protein	-	472	399	416	338	39	23	32	42	9.6382	8.58671	8.33133	7.50522	0.750261	0.539185	0.696791	0.887397
GLYMA_18G227200	1243.84	1269.37	1218.64	1268.47	3600.21	3520.71	4142.21	3541.82	-1.56598	1.47425e-111	7.94367e-110	-	18	51638980	51644314	-	3610	protein_coding	hypothetical protein	-	3210	2938	3363	2644	1725	1494	1454	1626	73.6292	71.0226	75.6553	65.9476	37.2759	39.3416	35.5638	38.5905
GLYMA_13G288300	9244.11	8411.49	9702.16	8878.5	23920.6	24361	28236.7	26984.3	-1.51409	1.48647e-111	7.99923e-110	-	13	38884224	38887378	-	2489	protein_coding	hypothetical protein	-	21328	20329	22925	20144	12820	9900	11576	11381	301.309	302.676	317.643	309.457	170.626	160.566	174.389	166.363
GLYMA_19G021800	1126.31	1241.33	1315.86	1220.1	3615.91	3837.07	4271.54	4135.25	-1.69371	2.04026e-111	1.09653e-109	-	19	2415804	2420321	-	3618	protein_coding	hypothetical protein	Helicase_C	3224	3202	3468	3087	1562	1461	1570	1564	31.473	32.9431	33.204	32.7697	14.3654	16.3738	16.3434	15.7977
GLYMA_01G234700	1543.09	1514.07	1517.01	1507.96	3962.47	3698.06	4187.78	4273.22	-1.40599	2.90416e-111	1.55883e-109	-	1	56082373	56087078	-	2123	protein_coding	hypothetical protein	START	3533	3086	3400	3190	2140	1782	1810	1933	58.5168	53.8682	55.2311	57.454	33.3922	33.8845	31.9679	33.1271
GLYMA_09G228400	246.606	213.261	305.916	263.679	1510.74	1465.56	1755.17	1778.95	-2.66063	3.04803e-111	1.63395e-109	-	9	45265824	45268504	+	2328	protein_coding	hypothetical protein	Na_H_Exchanger	1347	1223	1425	1328	342	251	365	338	20.3457	19.4684	21.1099	21.812	4.86658	4.35245	5.8789	5.28245
GLYMA_02G056000	98437.5	94450.9	97112.9	98407.8	178908	184817	193647	180287	-0.92537	3.2786e-111	1.75531e-109	-	2	5035862	5036856	+	582	protein_coding	hypothetical protein	-	159517	154228	157219	134586	136516	111165	115869	126145	9637.65	9820.35	9316.15	8842.13	7770.37	7710.61	7465.01	7885.86
GLYMA_02G037500	1731.29	1620.27	1791.08	1666.33	4233.89	4222.94	4589.32	4192.85	-1.34009	4.69528e-111	2.51057e-109	-	2	3494201	3498060	+	1974	protein_coding	hypothetical protein	-	3775	3524	3726	3130	2401	1907	2137	2136	67.2445	66.157	65.0954	60.6285	40.2927	38.9984	40.5923	39.3692
GLYMA_02G015200	783.802	723.049	864.109	753.592	2437.15	2713.03	2584.11	2499.63	-1.71168	5.08332e-111	2.71458e-109	-	2	1333208	1334205	+	998	protein_coding	hypothetical protein	-	2173	2264	2098	1866	1087	851	1031	966	76.5626	84.0684	72.4986	71.4926	36.0811	34.4225	38.7359	35.2167
GLYMA_07G025200	2998.93	2627.95	2972.84	2877.85	8375.81	7956.95	9406.5	8057.5	-1.55792	7.19255e-111	3.83606e-109	-	7	1972598	1976715	+	2943	protein_coding	hypothetical protein	-	7468	6640	7637	6015	4159	3093	3547	3689	136.202	127.629	136.606	119.291	71.46	64.7614	68.9827	69.6151
GLYMA_13G306400	9541.91	8818.48	9391.21	8749	1941.42	1906.55	2177.65	2651.01	2.0735	9.55072e-111	5.08728e-109	-	13	40256984	40261589	-	3318	protein_coding	hypothetical protein	CCT	1731	1591	1768	1979	13233	10379	11205	11215	26.873	26.0309	26.9196	33.4085	193.54	184.983	185.494	180.15
GLYMA_01G095300	235.79	232.803	300.888	219.993	1652.06	1562.63	1652.94	2107.14	-2.81794	2.76826e-110	1.47267e-108	-	1	29549287	29550213	+	927	protein_coding	hypothetical protein	-	1473	1304	1342	1573	327	274	359	282	55.8741	52.1296	49.926	64.8827	11.6855	11.932	14.5211	11.0681
GLYMA_15G257200	1933.19	1767.26	1732.41	1700.65	5119.92	5520.73	6237.33	5438.65	-1.64508	6.75632e-110	3.58968e-108	-	15	48670230	48672837	-	1106	protein_coding	hypothetical protein	-	4565	4607	5064	4060	2681	2080	2067	2180	145.135	154.365	157.904	140.362	80.3013	75.9192	70.0763	71.7139
GLYMA_16G155200	729.722	678.867	617.7	683.382	2310.41	2316.38	2505.28	2151.35	-1.77594	7.68729e-110	4.07914e-108	-	16	31533926	31545061	+	2789	protein_coding	hypothetical protein	START	2060	1933	2034	1606	1012	799	737	876	29.6869	29.3582	28.7485	25.1672	13.7395	13.2191	11.3257	13.0622
GLYMA_04G080300	366.303	412.078	377.157	350.272	1458.03	1639.32	1810.6	1651.69	-2.12356	1.16016e-109	6.14839e-108	-	4	6754098	6759653	+	2252	protein_coding	hypothetical protein	-	1300	1368	1470	1233	508	485	450	449	27.2908	30.2662	30.2661	28.1467	10.0469	11.6888	10.0736	9.7529
GLYMA_09G194400	4487.21	4181.96	4693.51	4064.41	12101.6	12680.8	14743.5	13221.5	-1.59771	1.95664e-109	1.03563e-107	-	9	41872278	41876006	+	1842	protein_coding	hypothetical protein	Sugar_tr	10790	10582	11970	9870	6223	4922	5600	5210	205.977	212.895	224.109	204.884	111.916	107.869	113.995	102.908
GLYMA_17G224900	1032.57	1106.24	1131.47	1187.34	163.748	195.329	195.84	222.368	2.5236	2.3421e-109	1.23809e-107	HSP17.9-D	17	37797406	37798357	-	952	protein_coding	hypothetical protein	-	146	163	159	166	1432	1302	1350	1522	5.39266	6.34509	5.75989	6.66731	49.8296	55.21	53.172	58.1674
GLYMA_20G184400	2171.86	2063.79	2087.77	1959.65	5843.33	6735.85	7316.3	6269.18	-1.65923	2.51687e-109	1.3288e-107	-	20	42255658	42260945	-	2094	protein_coding	hypothetical protein	Pro_isomerase	5210	5621	5940	4680	3012	2429	2491	2512	99.782	113.456	111.575	97.466	54.3455	53.407	50.8729	49.7793
GLYMA_01G236100	2241.8	2052.74	2384.47	1911.29	7023.21	6582.46	7705.52	7233.67	-1.73242	2.72943e-109	1.43921e-107	-	1	56151300	56155353	-	2586	protein_coding	hypothetical protein	Pkinase_Tyr	6262	5493	6256	5400	3109	2416	2845	2450	85.1475	78.7169	83.4301	79.8445	39.8266	37.7148	41.2515	34.4699
GLYMA_16G002600	597.766	503.84	641.167	539.841	2599.78	2618.36	3281.25	3229.7	-2.3608	4.42752e-109	2.33166e-107	-	16	139791	141172	-	1382	protein_coding	hypothetical protein	-	2318	2185	2664	2411	829	593	765	692	74.4366	73.9476	83.9024	84.1905	25.0796	21.8617	26.1959	22.9929
GLYMA_02G011500	24526.4	22806.2	27479.7	24718.8	73597.9	75233.9	90166.7	76346	-1.66371	4.99567e-109	2.62756e-107	-	2	1073792	1074439	+	648	protein_coding	hypothetical protein	-	65621	62782	73205	56993	34014	26842	32787	31686	3560.86	3590.43	3896.01	3363	1738.86	1672.18	1897.2	1779.08
GLYMA_17G018500	541.523	523.382	546.459	603.03	1978.43	2176.18	2173.95	1856.64	-1.88605	5.46456e-109	2.87057e-107	-	17	1390238	1392631	+	537	protein_coding	hypothetical protein	-	1764	1816	1765	1386	751	616	652	773	115.508	125.322	113.351	98.689	46.3283	46.3073	45.526	52.373
GLYMA_12G008100	325.202	292.278	391.405	354.173	1819.17	1968.87	2472.02	2314.77	-2.653	6.7399e-109	3.53609e-107	-	12	597049	599760	-	2002	protein_coding	hypothetical protein	Na_H_Exchanger	1622	1643	2007	1728	451	344	467	454	28.4888	30.4131	34.573	33.0035	7.46266	6.93646	8.74659	8.25076
GLYMA_13G060400	513.401	432.47	471.027	481.332	1742.9	1844.24	2096.35	2040.16	-2.02315	6.95363e-109	3.64365e-107	-	13	15771867	15782679	+	5694	protein_coding	hypothetical protein	Pkinase	1554	1539	1702	1523	712	509	562	617	11.008	11.4893	11.8245	11.7313	4.75148	4.13932	4.24512	4.52226
GLYMA_03G123300	597.766	565.864	612.671	542.181	1850.57	2049.15	2187.5	2129.91	-1.825	7.38364e-109	3.86413e-107	-	3	33625660	33629748	+	1753	protein_coding	hypothetical protein	R3H	1650	1710	1776	1590	829	666	731	695	33.4212	36.5034	35.2815	35.0209	15.8192	15.487	15.789	14.5659
GLYMA_08G116600	3305.38	3098.66	3649.2	3020.61	10686.2	10076.8	12504.2	11565.8	-1.77786	7.7099e-109	4.02984e-107	-	8	8967645	8974111	-	3275	protein_coding	hypothetical protein	Pkinase_Tyr	9528	8409	10152	8634	4584	3647	4354	3872	129.707	120.644	135.544	127.811	58.7897	56.9974	63.2048	54.5397
GLYMA_07G198100	14042.1	12819.5	13108.3	12866.5	28255.5	28376.6	30820.8	28196.6	-1.13009	8.17763e-109	4.26899e-107	-	7	36667667	36668809	-	1143	protein_coding	hypothetical protein	-	25193	23680	25023	21049	19474	15088	15640	16493	775.034	767.755	755.001	704.15	564.404	532.879	513.07	524.995
GLYMA_11G035300	247.327	211.562	311.783	261.339	1573.55	1658.5	1730.54	1414.58	-2.62788	1.05157e-108	5.48271e-107	-	11	2558123	2563352	-	1486	protein_coding	hypothetical protein	2OG-FeII_Oxy	1403	1384	1405	1056	343	249	372	335	33.1991	34.5147	32.6071	27.1722	7.64639	6.76432	9.38664	8.20216
GLYMA_09G177300	3320.52	3212.51	3670.16	3349.82	8577.69	8465.04	9635.59	8906.79	-1.39267	1.46774e-108	7.64301e-107	-	9	40160947	40167425	-	2460	protein_coding	hypothetical protein	Pkinase	7648	7064	7823	6649	4605	3781	4379	4294	146.955	143.05	147.427	138.926	83.3604	83.4063	89.7242	85.3715
GLYMA_15G030400	1155.87	1064.61	1195.17	1074.22	2911.57	3143.23	3140.84	3122.53	-1.45572	1.83643e-108	9.55104e-107	-	15	2432433	2444370	+	3897	protein_coding	hypothetical protein	-	2596	2623	2550	2331	1603	1253	1426	1377	23.424	24.9434	22.5665	22.8713	13.6265	12.9797	13.7207	12.856
GLYMA_19G247300	400.193	380.641	481.923	381.477	1893.19	2154.61	2497.89	2395.15	-2.44307	1.92284e-108	9.98805e-107	-	19	49364938	49366040	-	1077	protein_coding	hypothetical protein	C2	1688	1798	2028	1788	555	448	575	489	55.1117	61.8673	64.9392	63.4792	17.071	16.7921	20.0188	16.5194
GLYMA_05G105300	542.965	514.885	507.067	538.28	1968.34	2013.2	2098.82	1707.95	-1.88866	2.1872e-108	1.13472e-106	-	5	28001954	28007349	+	3370	protein_coding	hypothetical protein	-	1755	1680	1704	1275	753	606	605	690	33.722	34.0208	32.1124	26.6403	13.6309	13.368	12.3962	13.7183
GLYMA_12G003400	642.473	624.49	654.577	561.684	2018.81	2216.92	2396.89	2305.4	-1.84749	2.77741e-108	1.43913e-106	-	12	281680	284109	-	1296	protein_coding	hypothetical protein	FAD_binding_3	1800	1850	1946	1721	891	735	781	720	48.8377	52.8998	51.7836	50.7757	22.7748	22.8942	22.596	20.2129
GLYMA_07G208700	174.499	162.282	171.816	156.023	1233.72	1107.26	1119.62	896.171	-2.71319	3.24079e-108	1.67716e-106	-	7	37858305	37860388	+	1149	protein_coding	hypothetical protein	-	1100	924	909	669	242	191	205	200	33.6636	29.8016	27.2834	22.2631	6.97712	6.71053	6.6899	6.33304
GLYMA_03G131900	1027.52	870.037	1087.89	872.95	4325.86	3941.33	3979.63	3525.74	-2.03145	3.71169e-108	1.91848e-106	-	3	34685744	34687483	+	1619	protein_coding	hypothetical protein	-	3857	3289	3231	2632	1425	1024	1298	1119	115.918	104.175	95.237	86.0161	40.3469	35.3311	41.5982	34.7974
GLYMA_18G242200	598.487	587.105	660.444	584.307	1838.24	2013.2	2071.72	2001.32	-1.70522	4.27448e-108	2.20666e-106	-	18	53057532	53059196	-	1665	protein_coding	hypothetical protein	-	1639	1680	1682	1494	830	691	788	749	34.614	37.3923	34.839	34.3096	16.5137	16.7536	17.7459	16.367
GLYMA_12G074000	1629.62	1458.84	1615.07	1577.4	4937.11	4402.69	5410.86	4762.17	-1.63515	5.00397e-108	2.58007e-106	-	12	5534233	5538664	+	1715	protein_coding	hypothetical protein	Pkinase	4402	3674	4393	3555	2260	1717	1927	2022	90.2554	79.3893	88.3388	79.2602	43.6541	40.4156	42.1312	42.8962
GLYMA_13G155100	4364.63	4111.44	4675.91	3925.55	13538.4	13773.7	16890.3	16096.3	-1.81997	5.74719e-108	2.95963e-106	-	13	27037439	27041703	-	2621	protein_coding	hypothetical protein	-	12071	11494	13713	12016	6053	4839	5579	5032	161.943	162.514	180.435	175.296	76.5041	74.5301	79.8133	69.8515
GLYMA_19G018900	283.38	237.901	295.021	183.327	2058.06	1729.2	2112.37	1825.83	-2.95019	6.33526e-108	3.25846e-106	-	19	1989188	1992263	+	1246	protein_coding	hypothetical protein	-	1835	1443	1715	1363	393	280	352	235	51.7852	42.9176	47.4679	41.8271	10.4485	9.07159	10.5928	6.86202
GLYMA_19G235900	646.078	532.728	741.742	670.9	2731	2703.45	2827.98	2605.46	-2.06808	7.69609e-108	3.95352e-106	-	19	48521239	48525176	+	1409	protein_coding	hypothetical protein	-	2435	2256	2296	1945	896	627	885	860	60.768	59.3356	56.1973	52.7823	21.0658	17.9639	23.5515	22.207
GLYMA_18G004900	379.282	356.002	378.833	318.287	1590.37	1503.91	1841.39	1555.24	-2.17991	9.15084e-108	4.69508e-106	-	18	384332	386910	+	1258	protein_coding	hypothetical protein	-	1418	1255	1495	1161	526	419	452	408	39.6354	36.97	40.9841	35.2883	13.8512	13.4455	13.4724	11.8
GLYMA_19G000900	7172.47	6614.49	7612.71	6964.88	17606.3	17452.6	19362.3	19869.8	-1.38901	1.9537e-107	1.00117e-105	-	19	69366	73143	+	3350	protein_coding	hypothetical protein	Actin	15698	14564	15720	14833	9947	7785	9083	8928	164.773	161.11	161.831	169.303	98.3622	93.8117	101.665	96.9642
GLYMA_07G007700	1372.92	1496.23	1427.33	1252.09	4189.03	4601.61	5130.03	4692.51	-1.7463	1.97204e-107	1.00933e-105	-	7	563432	570287	-	5532	protein_coding	hypothetical protein	-	3735	3840	4165	3503	1904	1761	1703	1605	32.4843	35.1977	35.5276	33.1296	15.6007	17.5832	15.7942	14.4435
GLYMA_18G031400	367.024	349.204	435.826	315.167	2641.27	1979.65	2882.18	2462.13	-2.76429	2.09794e-107	1.07246e-105	-	18	2408367	2409344	-	978	protein_coding	hypothetical protein	-	2355	1652	2340	1838	509	411	520	404	84.6719	62.5977	82.5147	71.8599	17.2409	16.9647	19.9366	15.0295
GLYMA_20G158900	3352.25	2977.16	3174.82	3290.53	8187.39	8619.63	9447.14	8167.35	-1.42754	2.3482e-107	1.19893e-105	-	20	39728745	39730650	-	734	protein_coding	hypothetical protein	Cofilin_ADF	7300	7193	7670	6097	4649	3504	3788	4218	349.715	363.162	360.374	317.614	209.819	192.713	193.508	209.08
GLYMA_01G235700	751.354	733.244	730.009	748.912	1963.85	2095.89	2138.23	2204.93	-1.50282	2.53707e-107	1.29378e-105	-	1	56136442	56142737	+	2237	protein_coding	hypothetical protein	Helicase_C	1751	1749	1736	1646	1042	863	871	960	27.5237	28.9742	26.7632	28.1348	15.4306	15.5736	14.5995	15.6138
GLYMA_02G214500	2308.14	2211.63	2418.83	2203.83	5596.59	5241.52	5871.52	5677.09	-1.29195	3.15423e-107	1.60655e-105	-	2	40064976	40069182	+	3187	protein_coding	hypothetical protein	-	4990	4374	4767	4238	3201	2603	2886	2825	55.0561	50.8609	51.5843	50.8462	33.2724	32.9713	33.9547	32.2506
GLYMA_08G296900	72028.3	66060	74013.3	67732.8	165032	164504	188059	181356	-1.32061	3.74068e-107	1.90293e-105	-	8	41296973	41300934	+	1667	protein_coding	hypothetical protein	-	147145	137277	152682	135384	99891	77750	88308	86824	3103.82	3051.75	3158.69	3105.36	1985.05	1882.82	1986.32	1894.99
GLYMA_08G006200	641.751	576.06	591.718	540.621	2259.94	2218.12	2526.22	2048.2	-1.94527	5.61127e-107	2.85106e-105	-	8	493705	496673	-	2969	protein_coding	hypothetical protein	-	2015	1851	2051	1529	890	678	706	693	23.8645	23.1038	23.8237	19.6914	9.93027	9.21856	8.91621	8.4923
GLYMA_16G128200	193.247	163.132	207.855	173.966	961.177	1041.35	1134.4	1172.12	-2.54414	8.95285e-107	4.54338e-105	-	16	28027548	28030315	-	1384	protein_coding	hypothetical protein	-	857	869	921	875	268	192	248	223	21.7737	23.2686	22.9497	24.1742	6.41475	5.60026	6.71895	5.86234
GLYMA_19G173300	1735.61	1775.76	1770.96	1533.71	4577.09	4493.76	4485.85	4316.09	-1.39112	1.13393e-106	5.7475e-105	-	19	43375057	43380387	-	4292	protein_coding	hypothetical protein	-	4081	3750	3642	3222	2407	2090	2113	1966	33.4344	32.3786	29.2641	28.7042	18.5779	19.6576	18.4597	16.6658
GLYMA_08G240500	1473.87	1303.36	1535.45	1422.93	4312.4	4063.56	4419.34	3914.22	-1.54263	1.49675e-106	7.57731e-105	-	8	20519020	20525298	+	3773	protein_coding	hypothetical protein	-	3845	3391	3588	2922	2044	1534	1832	1824	40.7358	37.8623	37.282	33.663	20.4012	18.6578	20.6968	19.9949
GLYMA_08G011700	1011.66	984.74	1187.63	1046.14	3545.25	3460.79	4142.21	3871.35	-1.82813	1.936e-106	9.78921e-105	-	8	931087	936811	+	2197	protein_coding	hypothetical protein	CBS	3161	2888	3363	2890	1403	1159	1417	1341	50.9631	49.0714	53.1772	50.6666	21.31	21.4522	24.3613	22.3705
GLYMA_12G112500	1732.01	1412.11	1836.34	1598.46	6140.54	5566.27	6757.11	6380.36	-1.91675	2.05638e-106	1.03853e-104	-	12	10954248	10957612	+	962	protein_coding	hypothetical protein	-	5475	4645	5486	4763	2402	1662	2191	2049	200.123	178.936	196.669	189.315	82.714	69.7428	85.3991	77.4942
GLYMA_06G004200	968.396	823.307	971.389	873.73	2702.96	2917.95	3007.81	2996.61	-1.67583	2.53883e-106	1.28064e-104	-	6	372456	373476	+	1021	protein_coding	hypothetical protein	-	2410	2435	2442	2237	1343	969	1159	1120	83.0001	88.3812	82.4849	83.7761	43.5744	38.3126	42.5641	39.9112
GLYMA_05G044400	418.941	382.341	439.179	316.727	1840.48	1895.77	2090.2	1832.53	-2.29834	2.85196e-106	1.43686e-104	-	5	3971241	3972984	-	785	protein_coding	hypothetical protein	-	1641	1582	1697	1368	581	450	524	406	73.5066	74.6833	74.5532	66.634	24.5181	23.1412	25.0292	18.8173
GLYMA_08G362400	2569.17	2562.53	2910.81	2625.09	8134.68	8159.47	9925.04	9677.04	-1.75055	2.97025e-106	1.49466e-104	-	8	47377528	47385558	-	4187	protein_coding	hypothetical protein	-	7253	6809	8058	7224	3563	3016	3473	3365	78.6669	77.8318	85.7173	85.201	36.4069	37.5545	40.1678	37.7637
GLYMA_04G053100	4707.86	4181.96	5184.65	4225.11	14961.6	15741.3	18667.7	17488.1	-1.86925	3.28845e-106	1.65279e-104	-	4	4314093	4319180	-	3228	protein_coding	hypothetical protein	Pkinase	13340	13136	15156	13055	6529	4922	6186	5416	176.81	183.49	197.016	188.157	81.5249	74.8941	87.4296	74.2751
GLYMA_06G218600	192.525	149.538	170.14	159.924	1048.66	914.33	1055.57	1161.41	-2.63409	3.30612e-106	1.65968e-104	-	6	23648228	23649134	+	907	protein_coding	hypothetical protein	-	935	763	857	867	267	176	203	205	36.2486	31.1748	32.5858	36.5504	9.75181	7.83337	8.39218	8.22335
GLYMA_20G182600	105.276	117.251	155.892	154.463	993.702	1243.87	1294.52	1181.5	-3.1464	3.46567e-106	1.73769e-104	-	20	42055778	42059969	+	2576	protein_coding	hypothetical protein	U-box	886	1038	1051	882	146	138	186	198	12.0941	14.9327	14.0706	13.0919	1.87753	2.1626	2.7074	2.79654
GLYMA_09G264700	1441.42	1394.27	1460.02	1383.93	3308.6	3333.77	3544.83	3283.28	-1.24591	4.55911e-106	2.28321e-104	-	9	48222212	48227700	+	3617	protein_coding	hypothetical protein	-	2950	2782	2878	2451	1999	1641	1742	1774	33.9657	33.7579	32.4995	30.687	21.6833	21.6912	21.3877	21.1342
GLYMA_05G167600	1070.79	905.723	1209.42	1125.71	4175.57	4225.33	5045.05	4456.74	-2.05364	5.61367e-106	2.80798e-104	-	5	35819442	35824876	-	2289	protein_coding	hypothetical protein	Pkinase_Tyr	3723	3526	4096	3327	1485	1066	1443	1443	73.1762	73.0397	78.9594	71.1086	27.4977	24.0542	30.2442	29.3466
GLYMA_06G138900	797.502	682.266	735.037	734.089	2845.4	3029.39	3523.9	2699.23	-2.03601	5.91627e-106	2.95581e-104	-	6	11336422	11338952	+	2531	protein_coding	hypothetical protein	-	2537	2528	2861	2015	1106	803	877	941	35.2465	37.0145	38.9834	30.4413	14.4758	12.8076	12.9925	13.5269
GLYMA_16G200500	991.47	827.555	935.35	860.468	2920.54	3380.51	3340.37	2987.24	-1.80413	7.91904e-106	3.95168e-104	-	16	36163525	36167913	-	2001	protein_coding	hypothetical protein	-	2604	2821	2712	2230	1375	974	1116	1103	83.1651	94.9517	84.9487	77.4457	41.371	35.7121	38.0069	36.4494
GLYMA_19G216500	215.6	175.027	172.654	134.96	1142.87	1285.81	1301.91	1221.69	-2.82447	9.28295e-106	4.62678e-104	-	19	46951179	46954108	+	1839	protein_coding	hypothetical protein	-	1019	1073	1057	912	299	206	206	173	19.4841	21.6225	19.822	18.9624	5.38605	4.52198	4.20021	3.42268
GLYMA_19G081400	437.689	381.491	497.009	433.745	2024.42	2186.96	2635.84	2641.63	-2.43845	1.0246e-105	5.10072e-104	-	19	29360522	29362222	+	1701	protein_coding	hypothetical protein	-	1805	1825	2140	1972	607	449	593	556	37.313	39.7599	43.3874	44.3284	11.8213	10.6558	13.0718	11.8925
GLYMA_06G162800	2030.53	1827.59	2008.99	1783.35	5272.45	5185.2	5817.32	5141.26	-1.48495	1.13939e-105	5.66543e-104	-	6	13459457	13462554	+	1525	protein_coding	hypothetical protein	adh_short	4701	4327	4723	3838	2816	2151	2397	2286	108.395	105.149	106.808	96.231	61.1708	56.9395	58.9365	54.5392
GLYMA_05G138900	914.316	855.593	859.08	825.363	120.007	86.2802	82.5239	68.318	3.26507	1.2203e-105	6.06054e-104	-	5	33135318	33139873	-	2883	protein_coding	hypothetical protein	-	107	72	67	51	1268	1007	1025	1058	1.30505	0.925496	0.801465	0.676403	14.5699	14.1003	13.3311	13.3519
GLYMA_02G204400	5404.41	4446.2	5097.49	4410	14733.9	15327.9	17253.7	15217.5	-1.69154	1.37739e-105	6.83261e-104	-	2	38974176	38974403	-	228	protein_coding	hypothetical protein	-	13137	12791	14008	11360	7495	5233	6082	5653	2026.04	2079.01	2118.83	1905.12	1088.97	926.53	1000.22	902.082
GLYMA_04G197400	2484.08	2332.28	2448.17	2181.99	5850.06	5835.9	6236.1	5677.09	-1.32085	1.38698e-105	6.87201e-104	-	4	46949621	46952247	-	1428	protein_coding	hypothetical protein	-	5216	4870	5063	4238	3445	2745	2921	2797	128.439	126.383	122.274	113.478	79.9175	77.5992	76.6989	71.2634
GLYMA_04G015500	1023.2	1036.57	1208.58	959.543	3476.84	3826.29	4176.7	3874.03	-1.86085	2.51682e-105	1.24553e-103	-	4	1176657	1181234	-	1849	protein_coding	hypothetical protein	-	3100	3193	3391	2892	1419	1220	1442	1230	58.9538	63.9954	63.2478	59.8055	25.423	26.6358	29.2425	24.2031
GLYMA_10G036800	19353.5	18610.6	21498	19520.1	52998.2	54247.5	63183.8	63195.5	-1.56458	4.11552e-105	2.03429e-103	-	10	3233051	3236286	-	3236	protein_coding	hypothetical protein	Sugar_tr	47254	45269	51298	47176	26840	21904	25650	25022	513.473	518.417	546.697	557.433	274.761	273.249	297.211	281.33
GLYMA_13G358600	643.915	586.256	690.617	606.931	2693.99	2266.05	2672.79	2267.89	-1.96995	6.69157e-105	3.30373e-103	-	13	44620541	44622697	-	1488	protein_coding	hypothetical protein	-	2402	1891	2170	1693	893	690	824	778	56.762	47.0951	50.2934	43.5045	19.8806	18.7193	20.764	19.023
GLYMA_17G236900	139.887	147.838	172.654	134.18	915.193	806.48	894.215	849.286	-2.54527	7.08501e-105	3.49385e-103	-	17	39209706	39213046	+	1896	protein_coding	hypothetical protein	-	816	673	726	634	194	174	206	172	15.1335	13.1542	13.2054	12.7859	3.38957	3.70471	4.07394	3.30059
GLYMA_17G004000	76.4333	65.4227	69.5645	42.1263	910.707	732.183	993.982	797.043	-3.75889	7.11147e-105	3.50278e-103	-	17	417602	418753	-	1152	protein_coding	hypothetical protein	-	812	611	807	595	106	77	83	54	24.7851	19.6551	24.1588	19.749	3.04814	2.69825	2.70154	1.70547
GLYMA_03G223100	2268.48	2255.81	2273	2110.21	800.794	835.24	811.691	838.57	1.43893	9.904e-105	4.87251e-103	-	3	42587735	42591643	+	2274	protein_coding	hypothetical protein	Pkinase_Tyr	714	697	659	626	3146	2655	2712	2705	11.0407	11.3587	9.99423	10.526	45.8299	47.1322	44.7183	43.2792
GLYMA_15G218400	4865.05	4648.41	5346.41	5011.47	14183.2	16028.9	17811.6	18307.9	-1.73892	2.29962e-104	1.13003e-102	-	15	37085342	37090341	-	1182	protein_coding	hypothetical protein	-	12646	13376	14461	13667	6747	5471	6379	6424	376.204	419.368	421.925	442.115	189.092	186.85	202.358	197.738
GLYMA_15G234800	957.58	895.527	987.314	875.291	2967.65	2908.36	3346.53	3517.71	-1.77725	5.16118e-104	2.53321e-102	-	15	44196572	44201307	+	3029	protein_coding	hypothetical protein	PIP5K	2646	2427	2717	2626	1328	1054	1178	1122	30.7169	29.6932	30.9346	33.1494	14.5238	14.047	14.5825	13.4771
GLYMA_20G044800	2291.56	2155.55	2394.53	2009.58	6581.32	5994.08	6978.82	6325.44	-1.54792	1.00888e-103	4.94601e-102	-	20	8267900	8274950	+	2200	protein_coding	hypothetical protein	-	5868	5002	5666	4722	3178	2537	2857	2576	93.7896	84.2574	88.8195	82.0697	47.8533	46.5523	48.6938	42.6015
GLYMA_11G199600	2360.78	1994.12	2553.77	2235.03	7377.62	7312.25	8376.8	7307.35	-1.73188	1.32453e-103	6.48585e-102	-	11	27769806	27772081	-	1129	protein_coding	hypothetical protein	-	6578	6102	6801	5455	3274	2347	3047	2865	204.874	200.293	207.746	184.748	96.0651	83.9194	101.196	92.3279
GLYMA_10G283100	288.428	267.638	294.183	314.387	1441.2	1194.74	1517.46	1489.6	-2.27589	1.64255e-103	8.03371e-102	-	10	50376354	50379746	-	2403	protein_coding	hypothetical protein	-	1285	997	1232	1112	400	315	351	403	28.8719	23.6085	27.1488	27.1688	8.46694	8.1253	8.40966	9.36899
GLYMA_08G027400	5585.4	5301.79	5864.37	5139.41	13254.6	13067.9	14536.5	12956.3	-1.29771	2.53178e-103	1.23685e-101	-	8	2190868	2193397	+	2300	protein_coding	hypothetical protein	Pkinase_Tyr	11818	10905	11802	9672	7746	6240	6997	6588	180.677	175.705	176.963	160.793	111.566	109.522	114.07	104.214
GLYMA_01G016800	1456.56	1302.51	1594.12	1386.27	4466.05	4617.19	5373.91	4861.29	-1.75083	2.62743e-103	1.28208e-101	-	1	1609124	1612598	+	1686	protein_coding	hypothetical protein	-	3982	3853	4363	3629	2020	1533	1902	1777	83.0483	84.6893	89.2446	82.3018	39.6894	36.7052	42.2998	38.347
GLYMA_07G052400	1254.66	1209.9	1305.8	1199.04	228.798	250.452	304.23	241.122	2.27873	2.76282e-103	1.34658e-101	-	7	4568568	4575386	-	1026	protein_coding	hypothetical protein	-	204	209	247	180	1740	1424	1558	1537	7.98806	8.62496	9.48582	7.66436	64.188	64.0143	65.0544	62.273
GLYMA_15G155500	2241.08	2331.43	2405.42	2159.36	6598.14	6595.64	8031.92	7697.16	-1.66235	3.25997e-103	1.58704e-101	-	15	12985107	12990529	-	3742	protein_coding	hypothetical protein	-	5883	5504	6521	5746	3108	2744	2870	2768	55.2818	54.5082	60.0987	58.714	27.5143	29.6022	28.7584	26.9131
GLYMA_02G308000	216.321	265.09	238.866	221.553	1105.86	1132.43	1327.77	1146.67	-2.32466	3.64205e-103	1.77098e-101	-	2	48201393	48205373	-	2444	protein_coding	hypothetical protein	TBC	986	945	1078	856	300	312	285	284	19.1129	19.3055	20.4944	18.0433	5.47854	6.94322	5.89106	5.69617
GLYMA_04G239200	294.917	267.638	314.298	251.978	1251.66	1593.79	1561.8	1477.54	-2.38186	5.79972e-103	2.8169e-101	-	4	50773216	50775923	+	1014	protein_coding	hypothetical protein	-	1116	1330	1268	1103	409	315	375	323	47.4511	59.5982	52.8772	50.9976	16.3832	15.3762	17.0025	14.2102
GLYMA_06G223900	517.728	417.176	555.678	404.88	2333.97	2722.62	3106.35	2750.13	-2.52505	6.32611e-103	3.069e-101	-	6	29792209	29817380	-	1932	protein_coding	hypothetical protein	-	2081	2272	2522	2053	718	491	663	519	48.3	55.5754	57.4099	51.8151	15.6998	13.0831	16.4092	12.464
GLYMA_12G043000	9074.65	8396.2	8723.22	8555.54	4011.82	4039.59	3782.55	4194.19	1.11662	6.56075e-103	3.17915e-101	-	12	3122454	3123516	-	937	protein_coding	hypothetical protein	RRM_1	3577	3371	3071	3131	12585	9882	10408	10967	192.616	191.308	162.189	183.337	638.441	610.907	597.64	611.05
GLYMA_09G119000	2202.14	2186.99	2479.18	2009.58	6764.13	6340.39	7471.5	7201.52	-1.64572	9.67031e-103	4.68054e-101	-	9	28441783	28449466	+	3565	protein_coding	hypothetical protein	-	6031	5291	6066	5376	3054	2574	2958	2576	59.4863	55.0003	58.681	57.6606	28.3786	29.1469	31.1118	26.2899
GLYMA_20G220400	1702.44	1418.91	1800.3	1635.9	5244.42	5289.45	6117.86	5766.84	-1.77315	1.04676e-102	5.06059e-101	-	20	45555551	45559688	+	2533	protein_coding	hypothetical protein	Pkinase_Tyr	4676	4414	4967	4305	2361	1670	2148	2097	64.9122	64.5779	67.6259	64.9857	30.8775	26.6149	31.7969	30.1207
GLYMA_08G013400	5212.61	4804.75	5019.54	5179.19	12241.8	12141.5	13915.8	11934.2	-1.31304	1.08234e-102	5.22654e-101	-	8	1051180	1052871	-	1494	protein_coding	hypothetical protein	Cofilin_ADF	10915	10132	11298	8909	7229	5655	5989	6639	256.898	251.323	260.799	228.012	160.291	152.801	150.311	161.679
GLYMA_03G192800	1467.38	1491.13	1284.85	1288.75	284.876	282.807	335.023	298.724	2.20388	1.29058e-102	6.22496e-101	-	3	40368071	40373961	-	5464	protein_coding	hypothetical protein	-	254	236	272	223	2035	1755	1533	1652	1.6346	1.60062	1.71677	1.56054	12.3377	12.9661	10.52	11.0002
GLYMA_14G005200	2031.97	2006.01	2088.61	1876.18	4610.73	4837.68	4926.8	4555.87	-1.24233	2.31736e-102	1.11647e-100	-	14	427179	434109	-	2758	protein_coding	hypothetical protein	CH	4111	4037	4000	3401	2818	2361	2492	2405	52.4132	54.244	50.0173	47.1511	33.8476	34.5577	33.8797	31.7266
GLYMA_16G217900	2764.58	2424.89	3167.28	2795.16	9387.46	9287.1	11008.9	10890.7	-1.86317	2.44338e-102	1.17583e-100	-	16	37529163	37533396	-	2159	protein_coding	hypothetical protein	-	8370	7750	8938	8130	3834	2854	3779	3583	136.32	133.026	142.772	143.985	58.8275	53.3635	65.6312	60.3804
GLYMA_14G055500	1098.19	966.897	1237.91	1143.65	4255.2	3947.32	5029.03	4661.7	-2.00842	2.65205e-102	1.27478e-100	-	14	4411949	4413885	+	1937	protein_coding	hypothetical protein	-	3794	3294	4083	3480	1523	1138	1477	1466	68.8739	63.0204	72.6949	68.6957	26.0466	23.7168	28.5915	27.5364
GLYMA_15G057700	1972.12	1879.42	1754.2	1716.26	495.73	515.284	534.558	450.095	1.87461	2.74532e-102	1.3181e-100	-	15	4440424	4444439	-	2061	protein_coding	hypothetical protein	-	442	430	434	336	2735	2212	2093	2200	11.3612	11.6485	10.941	9.39146	66.2296	65.2743	57.3679	58.5111
GLYMA_11G140500	7029.7	6937.36	7296.73	7069.41	2422.57	2389.48	2803.35	2818.45	1.4418	2.86764e-102	1.37525e-100	-	11	10727496	10730447	-	2382	protein_coding	hypothetical protein	HSP70	2160	1994	2276	2104	9749	8165	8706	9062	31.8859	31.022	32.9522	33.7741	135.581	138.375	137.045	138.415
GLYMA_10G011100	25.2374	24.6397	30.1726	29.6444	466.569	397.847	439.717	416.606	-3.97302	2.95946e-102	1.41766e-100	-	10	1052255	1055186	-	1472	protein_coding	hypothetical protein	-	416	332	357	311	35	29	36	38	11.1323	9.36331	9.36973	9.04992	0.882376	0.890935	1.02729	1.05218
GLYMA_17G027300	11310.7	11562.8	12307.1	11754	31149.1	33621.7	39814.7	38382.7	-1.60695	3.3994e-102	1.62655e-100	-	17	2020077	2022833	+	1587	protein_coding	hypothetical protein	-	27773	28057	32325	28653	15686	13609	14684	15067	615.366	655.166	702.451	690.356	327.428	346.173	346.939	345.424
GLYMA_04G213400	921.526	986.439	910.206	911.956	2755.67	2526.09	2968.4	2934.99	-1.58426	3.42521e-102	1.63702e-100	-	4	48513247	48525737	-	5108	protein_coding	hypothetical protein	PI3_PI4_kinase	2457	2108	2410	2191	1278	1161	1086	1169	18.7735	16.975	18.0603	18.2044	9.19952	10.1842	8.84849	9.24208
GLYMA_13G0411001	2311.03	1868.37	2216.85	1957.31	6257.18	5998.87	6504.61	6295.97	-1.58438	3.68385e-102	1.75863e-100	-	13	13136995	13137306	+	312	protein_coding	NA	-	5579	5006	5281	4700	3205	2199	2645	2509	628.766	594.598	583.735	576.001	340.294	284.521	317.875	292.582
GLYMA_18G171700	6265.37	5621.26	6148.5	5779.88	14609.4	13033.1	14542.7	13942.2	-1.23676	3.88647e-102	1.85324e-100	-	18	40492392	40502970	-	2642	protein_coding	hypothetical protein	Pkinase	13026	10876	11807	10408	8689	6616	7336	7409	221.809	195.18	197.185	192.72	139.39	129.336	133.206	130.539
GLYMA_10G206100	718.906	644.032	691.455	633.454	1950.39	2043.16	2056.94	2176.8	-1.61304	4.39782e-102	2.09469e-100	-	10	43763030	43770594	+	1460	protein_coding	hypothetical protein	Pro_isomerase	1739	1705	1670	1625	997	758	825	812	63.6302	65.7488	59.9304	64.6561	34.3679	31.8412	32.1897	30.7422
GLYMA_14G153500	734.769	635.535	712.408	542.181	2905.96	2556.05	2803.35	2774.25	-2.07214	4.57134e-102	2.17486e-100	-	14	33432559	33437407	-	3864	protein_coding	hypothetical protein	Aa_trans	2591	2133	2276	2071	1019	748	850	695	30.5525	26.5076	26.322	26.5554	11.32	10.126	10.688	8.47968
GLYMA_03G254800	1437.81	1339.89	1574.84	1458.82	4003.97	4101.9	4627.5	4456.74	-1.56442	4.75631e-102	2.2603e-100	-	3	44993667	44998578	-	2263	protein_coding	hypothetical protein	BTB	3570	3423	3757	3327	1994	1577	1879	1870	55.4716	56.0543	57.2547	56.2145	29.1892	28.1313	31.1335	30.0649
GLYMA_03G137500	678.526	513.186	649.548	532.819	2385.56	2548.86	2653.08	2679.14	-2.11154	6.1947e-102	2.94052e-100	-	3	35371809	35374007	-	1205	protein_coding	hypothetical protein	zf-AN1	2127	2127	2154	2000	941	604	775	683	62.068	65.4135	61.6472	63.4633	25.8692	20.2345	24.1157	20.6222
GLYMA_06G076600	2934.03	2795.34	3003.01	2779.55	6931.24	7357.78	8155.09	8070.9	-1.40617	6.84764e-102	3.24677e-100	-	6	5922570	5926982	-	3618	protein_coding	hypothetical protein	-	6180	6140	6621	6025	4069	3290	3583	3563	88.1217	92.2704	92.5944	93.4208	54.6608	53.8575	54.4803	52.5684
GLYMA_10G126600	607.14	550.571	644.52	582.747	1774.31	1893.37	1931.31	1928.98	-1.6578	6.8563e-102	3.2472e-100	-	10	33638936	33644292	-	3767	protein_coding	hypothetical protein	-	1582	1580	1568	1440	842	648	769	747	15.0713	15.8635	14.6506	14.9176	7.55699	7.08719	7.81211	7.3634
GLYMA_17G203600	194.689	181.824	221.266	165.385	1195.58	1071.31	1426.31	1188.2	-2.67769	6.91158e-102	3.26968e-100	-	17	32534284	32544602	-	2953	protein_coding	hypothetical protein	-	1066	894	1158	887	270	214	264	212	12.6935	11.2192	13.5238	11.4852	3.02888	2.92546	3.35217	2.61201
GLYMA_03G194200	801.829	683.115	785.325	755.153	2689.5	2842.45	3181.48	3485.56	-2.01067	9.16725e-102	4.33189e-100	-	3	40486245	40490560	+	1618	protein_coding	hypothetical protein	Metallophos	2398	2372	2583	2602	1112	804	937	968	52.1144	54.3279	55.0554	61.4906	22.7671	20.0595	21.7144	21.767
GLYMA_19G246000	1175.34	938.009	1171.7	982.947	4250.71	3855.05	4811.02	4287.96	-2.01079	1.13882e-101	5.3753e-100	-	19	49272065	49277157	-	3087	protein_coding	hypothetical protein	-	3790	3217	3906	3201	1630	1104	1398	1260	70.1781	62.7788	70.9352	64.4526	28.4344	23.4686	27.6037	24.1406
GLYMA_03G147600	121.14	107.905	130.748	122.478	960.056	800.488	1074.04	1188.2	-3.05926	1.22589e-101	5.77975e-100	-	3	36297821	36298405	-	585	protein_coding	hypothetical protein	-	856	668	872	887	168	127	156	157	51.4523	42.3163	51.4061	57.9759	9.51337	8.76378	9.99895	9.76441
GLYMA_07G005300	218.484	180.975	234.676	265.24	1441.2	1408.04	1875.88	1540.5	-2.79948	2.27873e-101	1.07316e-99	-	7	403290	406725	-	2047	protein_coding	hypothetical protein	Mito_carr	1285	1175	1523	1150	303	213	280	340	25.6149	24.6846	29.7753	24.9275	5.69017	4.87444	5.95176	7.01265
GLYMA_05G206500	4916.97	4733.38	4785.7	4913.95	9345.96	9295.49	9955.84	9334.11	-0.970933	2.55026e-101	1.19968e-99	-	5	38926894	38929181	-	1317	protein_coding	hypothetical protein	Cofilin_ADF	8333	7757	8083	6968	6819	5571	5710	6299	222.486	218.27	211.661	202.303	171.52	170.762	162.568	174.015
GLYMA_10G134400	854.467	777.426	880.871	837.065	2803.9	2685.47	3366.24	3123.87	-1.83795	2.99279e-101	1.40627e-99	-	10	36034799	36039695	+	2326	protein_coding	hypothetical protein	CCT	2500	2241	2733	2332	1185	915	1051	1073	45.1736	42.6762	48.4341	45.8211	20.1724	18.9811	20.251	20.0613
GLYMA_18G050400	100.95	105.356	120.69	99.8549	1193.34	780.117	1094.98	948.415	-3.23597	3.00028e-101	1.40822e-99	-	18	4353324	4358090	+	2360	protein_coding	hypothetical protein	-	1064	651	889	708	140	124	144	128	15.8532	10.2225	12.991	11.471	1.96516	2.12106	2.2879	1.97333
GLYMA_19G234100	1868.29	1881.12	1911.77	1969.01	4296.7	4325.99	4788.85	4598.74	-1.23883	4.17588e-101	1.9578e-99	-	19	48382153	48383349	+	1101	protein_coding	hypothetical protein	Histone	3831	3610	3888	3433	2591	2214	2281	2524	122.352	121.509	121.785	119.225	77.9581	81.1771	77.6826	83.4073
GLYMA_06G211300	7938.97	7532.11	8336.85	7935.34	16910.9	17073.9	18920.2	17611.3	-1.15145	4.61485e-101	2.16119e-99	-	6	21080705	21085663	+	2719	protein_coding	hypothetical protein	-	15078	14248	15361	13147	11010	8865	9947	10172	194.994	194.192	194.834	184.883	134.14	131.617	137.173	136.113
GLYMA_18G273700	1450.79	1477.53	1551.37	1343.36	4314.64	4364.34	4754.36	5269.86	-1.68332	5.56932e-101	2.60526e-99	-	18	55647274	55652542	-	2785	protein_coding	hypothetical protein	-	3847	3642	3860	3934	2012	1739	1851	1722	70.4177	70.2586	69.297	78.3045	34.6962	36.544	36.1297	32.6143
GLYMA_09G258000	972.722	981.341	1179.24	979.826	123.372	123.429	172.438	139.315	2.88228	8.37195e-101	3.91193e-99	-	9	47690803	47694613	-	1722	protein_coding	hypothetical protein	PALP	110	103	140	104	1349	1155	1407	1256	2.63663	2.60192	3.29119	2.71071	30.4623	31.783	35.9625	31.1503
GLYMA_04G225900	251.653	242.999	225.456	246.517	1203.43	1320.57	1260.03	1019.41	-2.3129	9.60772e-101	4.48435e-99	-	4	49581543	49583712	-	2170	protein_coding	hypothetical protein	-	1073	1102	1023	761	349	286	269	316	17.3871	18.8195	16.2581	13.4093	5.32779	5.32047	4.64813	5.29821
GLYMA_08G017700	677.084	627.888	761.019	748.912	2661.46	2941.91	3527.59	3314.09	-2.14408	9.69308e-101	4.51916e-99	-	8	1428875	1431151	+	2277	protein_coding	hypothetical protein	-	2373	2455	2864	2474	939	739	908	960	36.6456	39.9554	43.3775	41.5448	13.661	13.1016	14.9523	15.3395
GLYMA_12G032600	18302.9	17656.5	19962.5	17328.7	49523.6	51184.5	61153.9	58560.6	-1.58934	1.06397e-100	4.95495e-99	-	12	2460810	2466316	-	2807	protein_coding	hypothetical protein	-	44156	42713	49650	43716	25383	20781	23818	22213	553.139	563.903	610.002	595.495	299.558	298.86	318.162	287.917
GLYMA_15G000600	1641.87	1561.65	1805.33	1607.82	5379	5411.68	6667.2	6638.9	-1.8645	1.81973e-100	8.46517e-99	-	15	57450	59985	+	2436	protein_coding	hypothetical protein	Pkinase	4796	4516	5413	4956	2277	1838	2154	2061	69.2292	68.7011	76.6329	77.7918	30.9647	30.4587	33.1554	30.7824
GLYMA_11G171400	498.259	442.666	511.257	462.609	1566.82	1717.22	1681.27	1836.55	-1.82783	2.19424e-100	1.0196e-98	-	11	18518857	18523733	-	2246	protein_coding	hypothetical protein	-	1397	1433	1365	1371	691	521	610	593	21.8713	23.6441	20.9593	23.3404	10.1918	9.36421	10.1837	9.6061
GLYMA_01G112500	231.463	226.006	203.665	225.454	1219.14	1009	1340.09	1315.46	-2.46058	2.62281e-100	1.2174e-98	-	1	38161870	38165338	+	1902	protein_coding	hypothetical protein	-	1087	842	1088	982	321	266	243	289	20.0958	16.4055	19.7275	19.7415	5.59082	5.64566	4.79051	5.52827
GLYMA_16G029200	783.081	635.535	776.944	657.638	2914.93	2882	3345.3	2669.76	-2.04927	2.64667e-100	1.22711e-98	-	16	2793203	2794925	-	1723	protein_coding	hypothetical protein	-	2599	2405	2716	1993	1086	748	927	843	69.9227	68.1909	71.6652	58.3058	27.5255	23.1031	26.5944	23.4668
GLYMA_19G126900	1489.73	1313.55	1301.61	1186.56	4021.91	3817.9	4164.38	4014.69	-1.59758	2.77055e-100	1.28312e-98	-	19	38554918	38558797	+	1754	protein_coding	hypothetical protein	R3H	3586	3186	3381	2997	2066	1546	1553	1521	71.8899	67.3136	66.4768	65.3336	39.0195	35.5814	33.1992	31.5502
GLYMA_08G129400	3201.55	2991.6	3396.93	2945.72	7522.3	7275.1	7776.96	7419.87	-1.25865	3.13558e-100	1.45058e-98	-	8	9960897	9965698	+	1740	protein_coding	hypothetical protein	zf-LSD1	6707	6071	6314	5539	4440	3521	4053	3776	135.54	129.3	125.144	121.72	84.5308	81.6884	87.34	78.9559
GLYMA_19G260400	1199.14	1192.05	1035.09	1170.95	266.931	224.089	218.011	238.443	2.27745	5.51832e-100	2.55006e-98	-	19	50364306	50369265	+	2661	protein_coding	hypothetical protein	CCT	238	187	177	178	1663	1403	1235	1501	3.42003	2.83201	2.49456	2.78142	22.5133	23.1455	18.9243	22.3177
GLYMA_05G222800	843.651	657.626	847.346	727.849	2972.13	3676.49	3757.92	3326.15	-2.15771	7.25913e-100	3.35081e-98	-	5	40220877	40225005	+	2329	protein_coding	hypothetical protein	Ndr	2650	3068	3051	2483	1170	774	1011	933	54.3337	66.2946	61.3525	55.3595	22.5997	18.2188	22.1041	19.7934
GLYMA_02G129200	279.054	255.743	372.128	251.197	1649.82	1741.18	1957.17	1725.36	-2.61141	7.79356e-100	3.59353e-98	-	2	13217893	13226292	+	1564	protein_coding	hypothetical protein	-	1471	1453	1589	1288	387	301	444	322	33.5223	34.8969	35.515	31.9176	8.30857	7.87488	10.7895	7.59263
GLYMA_08G078300	1163.08	1150.42	1206.06	1107.77	3350.1	3591.41	4191.48	4040.14	-1.71301	1.16767e-99	5.37809e-98	-	8	5972180	5976571	+	4392	protein_coding	hypothetical protein	-	2987	2997	3403	3016	1613	1354	1439	1420	24.5059	25.9132	27.3819	26.9066	12.467	12.7529	12.5891	12.0542
GLYMA_18G011300	546.57	524.232	571.603	527.359	1934.69	1674.08	2026.15	1839.23	-1.78446	1.17452e-99	5.40368e-98	-	18	798235	799759	+	834	protein_coding	hypothetical protein	-	1725	1397	1645	1373	758	617	682	676	82.3017	70.2451	76.9756	71.2333	34.0708	33.7957	34.6979	33.3719
GLYMA_04G005000	110.324	110.454	157.568	126.379	1020.62	859.207	1097.45	1150.69	-3.03319	3.7807e-99	1.7375e-97	-	4	423548	425452	-	1905	protein_coding	hypothetical protein	Arm	910	717	891	859	153	130	188	162	16.7971	13.948	16.1301	17.2416	2.66059	2.75481	3.7004	3.09401
GLYMA_10G272600	507.633	437.568	499.524	482.892	1608.32	1698.04	1755.17	1543.18	-1.77608	4.85451e-99	2.22855e-97	-	10	49518949	49521028	-	1096	protein_coding	hypothetical protein	-	1434	1417	1425	1152	704	515	596	619	46.0072	47.9122	44.8393	40.1903	21.2786	18.9688	20.3902	20.5486
GLYMA_11G028400	4327.86	3974.64	4348.2	4372.55	8852.47	8888.06	9487.79	9162.65	-1.09586	5.28446e-99	2.42327e-97	-	11	2033311	2037129	-	1586	protein_coding	hypothetical protein	-	7893	7417	7703	6840	6002	4678	5188	5605	246.924	244.539	236.346	232.686	176.893	168.011	173.069	181.431
GLYMA_09G059400	2311.75	2182.74	2474.15	2121.92	6315.51	5983.29	7110.61	6558.53	-1.51426	7.12543e-99	3.2639e-97	-	9	5490121	5494150	+	2320	protein_coding	hypothetical protein	-	5631	4993	5773	4896	3206	2569	2952	2720	85.3463	79.7555	85.8159	80.6925	45.778	44.7012	47.7105	42.6563
GLYMA_20G243600	266.796	208.163	289.992	289.423	1813.56	1511.1	2188.73	2076.33	-2.84671	8.24535e-99	3.77277e-97	-	20	47391799	47394909	-	1924	protein_coding	hypothetical protein	-	1617	1261	1777	1550	370	245	346	371	29.5524	24.2883	31.852	30.8039	6.37056	5.14049	6.74306	7.0157
GLYMA_14G097100	196.852	203.915	222.942	214.532	1055.39	959.867	1253.87	1117.2	-2.38796	9.29766e-99	4.24962e-97	-	14	9149455	9150273	-	819	protein_coding	hypothetical protein	-	941	801	1018	834	273	240	266	275	40.4011	36.244	42.8665	38.9369	11.0423	11.8296	12.1782	12.2166
GLYMA_08G358700	3174.15	3181.07	3671.83	3066.64	10022.3	10404	12744.4	11699.8	-1.77691	1.58702e-98	7.24576e-97	-	8	47071121	47075424	-	3049	protein_coding	hypothetical protein	-	8936	8682	10347	8734	4402	3744	4381	3931	103.056	105.524	117.034	109.531	47.8271	49.5703	53.8768	46.9081
GLYMA_10G087300	866.725	745.139	961.332	839.405	3640.58	3295.42	4437.82	3701.23	-2.14306	1.92239e-98	8.76739e-97	-	10	11250847	11255343	-	3084	protein_coding	hypothetical protein	-	3246	2750	3603	2763	1202	877	1147	1076	37.0102	33.045	40.2907	34.2568	12.9113	11.4796	13.9455	12.694
GLYMA_08G011900	1151.55	1027.22	1132.31	1188.9	3056.25	3344.56	3504.19	3598.08	-1.58454	2.96997e-98	1.35303e-96	-	8	949203	950521	+	671	protein_coding	hypothetical protein	C2	2725	2791	2845	2686	1597	1209	1351	1524	142.801	154.143	146.222	153.061	78.8431	72.7356	75.4951	82.6351
GLYMA_16G147900	258.864	314.369	277.42	263.679	1233.72	1433.21	1660.33	1490.94	-2.38521	4.19178e-98	1.90758e-96	-	16	30864919	30872425	+	3214	protein_coding	hypothetical protein	-	1100	1196	1348	1113	359	370	331	338	17.5179	20.0733	21.0545	19.2742	5.38612	6.76466	5.62102	5.56954
GLYMA_07G005600	6517.02	6167.58	6400.78	6729.28	15358.6	14906.1	16291.7	13880.6	-1.22725	9.81634e-98	4.46233e-96	-	7	415013	417136	-	836	protein_coding	hypothetical protein	-	13694	12439	13227	10362	9038	7259	7637	8626	575.985	551.399	545.644	473.933	358.135	350.521	342.533	375.409
GLYMA_01G069600	80.7597	84.1149	86.3271	83.4724	681.909	922.719	931.166	676.482	-3.26357	1.05384e-97	4.78538e-96	-	1	11739592	11741225	+	1634	protein_coding	hypothetical protein	-	608	770	756	505	112	99	103	107	13.0839	17.4633	15.956	11.8173	2.27063	2.44583	2.36358	2.3825
GLYMA_20G157200	509.075	480.05	449.236	463.389	2068.16	1692.05	1859.87	1687.86	-1.94207	1.32799e-97	6.02373e-96	-	20	39612442	39616196	-	2487	protein_coding	hypothetical protein	-	1844	1412	1510	1260	706	565	536	594	44.3507	35.791	35.6192	32.9536	15.997	15.6007	13.7469	14.7823
GLYMA_07G184900	2629.02	2442.73	2312.39	2437.08	844.535	794.497	901.605	850.626	1.53455	1.37261e-97	6.21937e-96	-	7	35241315	35249384	+	2275	protein_coding	hypothetical protein	MFS_1	753	663	732	635	3646	2875	2759	3124	11.6386	10.7999	11.0965	10.6726	53.0904	51.0152	45.4733	49.9611
GLYMA_16G017400	2184.84	2186.14	2311.55	2093.83	5264.6	5258.3	5936.8	5876.69	-1.3476	1.52522e-97	6.90341e-96	-	16	1526133	1539596	-	3600	protein_coding	hypothetical protein	Myb_DNA-binding	4694	4388	4820	4387	3030	2573	2758	2684	61.1317	60.2268	61.5655	62.1275	37.1758	38.4698	38.3016	36.1677
GLYMA_02G1818001	178.825	169.929	187.74	135.74	998.189	950.28	1053.1	1185.52	-2.63879	1.62513e-97	7.34765e-96	-	2	31118327	31120950	+	1099	protein_coding	NA	MatE	890	793	855	885	248	200	224	174	28.476	26.7401	26.8301	30.7911	7.47541	7.34642	7.64251	5.76041
GLYMA_19G185200	984.98	925.264	1003.24	989.188	2671.56	2559.65	2797.19	2458.11	-1.42606	1.85855e-97	8.39395e-96	-	19	44376446	44379007	+	771	protein_coding	Dual specificity phosphatase Cdc25 [Source:Projected from Arabidopsis thaliana (AT5G03455) UniProtKB/Swiss-Prot;Acc:Q8GY31]	Rhodanese	2382	2136	2271	1835	1366	1089	1197	1268	108.636	102.668	101.582	91.0042	58.6918	57.0186	58.2138	59.8366
GLYMA_05G203700	648.962	685.664	615.185	616.292	93.0895	88.6769	93.6093	85.7324	2.82763	2.07344e-97	9.35437e-96	-	5	38737951	38739994	-	1526	protein_coding	hypothetical protein	HMA	83	74	76	64	900	807	734	790	1.91254	1.79707	1.71757	1.60363	19.5375	21.3483	18.0355	18.8354
GLYMA_16G019200	462.926	387.439	536.401	458.708	2265.55	2439.81	2473.26	1943.71	-2.30554	2.20977e-97	9.95869e-96	-	16	1691545	1695206	+	1412	protein_coding	hypothetical protein	-	2020	2036	2008	1451	642	456	640	588	70.6058	75.0009	68.8367	55.1505	21.1406	18.2983	23.8544	21.2658
GLYMA_03G248000	1119.82	972.845	1123.09	1232.58	4429.04	3780.75	4992.08	4376.37	-1.98211	2.42559e-97	1.09196e-95	-	3	44455127	44459976	-	3309	protein_coding	hypothetical protein	-	3949	3155	4053	3267	1553	1145	1340	1580	51.0699	43.0009	51.4069	45.943	18.921	16.9996	18.4791	21.1422
GLYMA_19G124000	4731.66	4238.03	4496.55	3970.79	10735.6	10510.6	11382.1	10608	-1.30998	2.66496e-97	1.19843e-95	-	19	38192121	38205448	-	2272	protein_coding	hypothetical protein	-	9572	8771	9241	7919	6562	4988	5365	5090	210.758	203.531	199.558	189.603	136.117	126.085	125.965	115.962
GLYMA_04G104900	2497.78	2559.13	2653.51	2582.97	509.188	520.078	512.388	716.669	2.1907	2.74118e-97	1.23138e-95	-	4	10055393	10070863	+	8608	protein_coding	hypothetical protein	Carboxyl_trans	454	434	416	535	3464	3012	3166	3311	1.85456	1.86842	1.66665	2.37646	13.3308	14.1252	13.791	13.9946
GLYMA_19G070900	17763.5	16095.7	18574.6	16113.3	43192.4	43407.3	50131.5	48480.3	-1.43397	3.0265e-97	1.3581e-95	-	19	24013096	24018961	+	1511	protein_coding	hypothetical protein	Abhydrolase_1	38511	36223	40701	36191	24635	18944	22162	20655	896.206	888.397	928.956	915.832	540.094	506.117	549.959	497.351
GLYMA_12G019700	444.9	410.379	444.207	393.179	1446.81	1618.95	1726.84	1509.69	-1.89623	3.08879e-97	1.38456e-95	-	12	1380962	1385806	-	1973	protein_coding	hypothetical protein	Epimerase	1290	1351	1402	1127	617	483	530	504	30.6489	33.8283	32.6694	29.1167	13.8103	13.1743	13.4277	12.39
GLYMA_10G293600	168.009	197.968	226.294	195.029	1017.26	988.627	1172.58	1040.84	-2.42418	3.67016e-97	1.64341e-95	-	10	51108115	51111098	-	1805	protein_coding	hypothetical protein	-	907	825	952	777	233	233	270	250	17.6692	16.9381	18.1892	16.4598	4.27622	5.21101	5.60883	5.03924
GLYMA_10G059700	197.573	183.524	236.352	191.909	928.652	985.032	1033.4	971.187	-2.27586	4.00203e-97	1.7901e-95	-	10	5514325	5515221	+	897	protein_coding	hypothetical protein	-	828	822	839	725	274	216	282	246	32.4583	33.9599	32.257	30.9048	10.119	9.72086	11.7881	9.97803
GLYMA_02G289800	27.4006	39.9334	30.1726	34.3251	436.287	611.151	580.131	499.659	-4.01673	5.22362e-97	2.33402e-95	-	2	46946025	46949505	-	1940	protein_coding	hypothetical protein	Pkinase	389	510	471	373	38	47	36	44	7.05075	9.74216	8.37285	7.35168	0.648878	0.978001	0.695804	0.825188
GLYMA_17G029500	279.775	277.834	277.42	255.878	1463.64	1211.52	1388.13	1134.61	-2.25317	5.69728e-97	2.54294e-95	-	17	2172877	2174369	+	1097	protein_coding	hypothetical protein	DnaJ	1305	1011	1127	847	388	327	331	328	41.8303	34.1532	35.43	29.5227	11.7167	12.0333	11.3138	10.8785
GLYMA_03G012200	3671.68	3678.12	3712.9	3459.04	8450.96	9621.44	10386.9	9543.09	-1.3878	6.66276e-97	2.97071e-95	-	3	1224738	1225494	-	303	protein_coding	hypothetical protein	UBX	7535	8029	8433	7124	5092	4329	4430	4434	874.436	981.987	959.829	899.003	556.707	576.751	548.21	532.421
GLYMA_18G081700	1874.78	1807.2	1900.03	1762.28	4657.84	5296.64	5822.25	5304.69	-1.52108	6.96098e-97	3.10038e-95	-	18	7918344	7922803	+	3874	protein_coding	hypothetical protein	RRM_1	4153	4420	4727	3960	2600	2127	2267	2259	52.3226	58.688	58.4091	54.2519	30.8599	30.7646	30.4563	29.4482
GLYMA_15G173000	1036.18	978.792	1051.01	1033.65	2449.49	2592	2723.29	2667.08	-1.3469	1.0574e-96	4.70458e-95	-	15	15853485	15857946	-	1907	protein_coding	hypothetical protein	-	2184	2163	2211	1991	1437	1152	1254	1325	40.2707	42.0332	39.9846	39.9209	24.9624	24.3863	24.6566	25.2794
GLYMA_18G062600	1469.54	1447.8	1576.52	1460.38	3750.5	3602.2	3982.09	4159.36	-1.37955	1.26486e-96	5.62166e-95	-	18	5730464	5735235	-	2636	protein_coding	hypothetical protein	-	3344	3006	3233	3105	2038	1704	1881	1872	44.6075	42.2601	42.2975	45.0397	25.6118	26.0956	26.7565	25.8382
GLYMA_02G180200	42140.7	36980	40635.7	37465.9	91434.1	91459.4	103827	100506	-1.30035	1.64983e-96	7.32488e-95	-	2	30666159	30667087	-	929	protein_coding	hypothetical protein	-	81524	76322	84296	75029	58442	43524	48484	48026	3085.72	3044.53	3129.29	3088.11	2083.96	1891.28	1956.9	1880.89
GLYMA_08G363600	1544.53	1418.06	1469.24	1516.55	4200.24	4232.52	5074.61	4983.19	-1.63569	1.87577e-96	8.31915e-95	-	8	47511480	47518320	+	2466	protein_coding	hypothetical protein	-	3745	3532	4120	3720	2142	1669	1753	1944	62.7973	62.4179	67.7568	67.8304	33.8378	32.1293	31.3451	33.7287
GLYMA_11G047400	2598.73	2243.91	2638.42	2402.76	6482.62	6140.27	6870.43	6391.08	-1.38875	2.30901e-96	1.02298e-94	-	11	3541944	3545106	-	999	protein_coding	hypothetical protein	Arf	5780	5124	5578	4771	3604	2641	3148	3080	203.446	190.077	192.561	182.61	119.509	106.72	118.156	112.173
GLYMA_18G033600	1468.82	1210.75	1598.31	1388.61	4892.25	4766.98	5556.2	4830.48	-1.82262	2.4705e-96	1.09337e-94	-	18	2587313	2589365	+	1172	protein_coding	hypothetical protein	Ras	4362	3978	4511	3606	2037	1425	1907	1780	130.872	125.784	132.739	117.646	57.5764	49.0829	61.0111	55.2579
GLYMA_15G009000	2378.81	2160.65	2434.76	2237.37	6776.47	6612.42	8288.11	7805.67	-1.67812	2.7365e-96	1.20981e-94	-	15	709149	711293	+	1596	protein_coding	RHOMBOID-like protein 5 [Source:Projected from Arabidopsis thaliana (AT1G52580) UniProtKB/Swiss-Prot;Acc:Q9SSR0]	Rhomboid	6042	5518	6729	5827	3299	2543	2905	2868	133.117	128.126	145.403	139.602	68.4748	64.3216	68.2494	65.3805
GLYMA_04G076800	966.954	880.233	1042.63	979.046	3138.13	3041.38	3782.55	3409.2	-1.78888	3.23282e-96	1.42773e-94	-	4	6454950	6460695	-	2921	protein_coding	hypothetical protein	Pkinase	2798	2538	3071	2545	1341	1036	1244	1255	33.6824	32.1993	36.2579	33.3147	15.2082	14.3176	15.9689	15.632
GLYMA_13G269600	1452.95	1373.03	1561.43	1487.68	3559.83	3604.59	3856.45	3906.18	-1.34496	3.4013e-96	1.50055e-94	-	13	37172857	37177184	+	1496	protein_coding	hypothetical protein	Tub	3174	3008	3131	2916	2015	1616	1863	1907	74.6041	74.5132	72.1782	74.5308	44.6195	43.6067	46.6946	46.379
GLYMA_15G145400	2103.36	2007.71	2045.03	1830.15	4678.03	4635.16	4604.1	4586.68	-1.21222	3.45461e-96	1.52246e-94	-	15	11976279	11979852	+	1327	protein_coding	hypothetical protein	-	4171	3868	3738	3424	2917	2363	2440	2346	112.993	110.433	99.3159	100.865	74.4462	73.4907	70.4857	65.759
GLYMA_11G050100	970.559	941.408	1045.14	926.778	2872.32	2721.42	2876.02	2531.78	-1.50265	3.67661e-96	1.6186e-94	-	11	3757962	3759866	-	727	protein_coding	hypothetical protein	-	2561	2271	2335	1890	1346	1108	1247	1188	123.869	115.763	110.766	99.4048	61.3326	61.5246	64.3158	59.4544
GLYMA_06G155400	416.057	440.117	422.416	405.661	1294.28	1429.61	1474.35	1366.36	-1.72445	4.66345e-96	2.05089e-94	-	6	12701785	12702947	-	1163	protein_coding	hypothetical protein	-	1154	1193	1197	1020	577	518	504	520	34.891	38.0144	35.4951	33.5351	16.4353	17.9802	16.2494	16.2677
GLYMA_06G304900	2665.79	2803.83	2947.69	2586.87	6844.88	6707.09	7669.8	7539.09	-1.38612	5.7633e-96	2.53192e-94	-	6	49385409	49398548	-	3411	protein_coding	hypothetical protein	Ras	6103	5597	6227	5628	3697	3300	3517	3316	120.562	116.526	120.646	120.897	68.8035	74.8406	74.0864	67.7792
GLYMA_06G086100	341.787	350.904	414.035	340.911	1367.18	1327.76	1409.07	1490.94	-1.9511	5.77958e-96	2.53641e-94	-	6	6641038	6641730	-	693	protein_coding	hypothetical protein	-	1219	1108	1144	1113	474	413	494	437	61.8526	59.2507	56.9308	61.4104	22.6582	24.058	26.7288	22.943
GLYMA_03G074400	1622.41	1706.94	1823.76	1816.11	556.294	497.309	538.253	554.581	1.69902	5.96371e-96	2.61448e-94	-	3	18514546	18517121	-	1751	protein_coding	hypothetical protein	Tubulin	496	415	437	414	2250	2009	2176	2328	9.96054	8.78312	8.60696	9.04053	42.5674	46.3167	46.5971	48.3725
GLYMA_18G057400	1453.68	1264.27	1400.51	1321.52	3928.83	3608.19	4313.42	4101.76	-1.5516	7.07411e-96	3.09803e-94	-	18	5054406	5057323	-	2184	protein_coding	hypothetical protein	Na_H_Exchanger	3503	3011	3502	3062	2016	1488	1671	1694	56.3994	51.0911	55.2991	53.6083	30.5787	27.5039	28.6886	28.2204
GLYMA_10G054500	22286.8	21649.8	23972.9	20936	50270.6	50501.5	56487	56158.7	-1.26429	1.29112e-95	5.6484e-94	-	10	4946026	4948895	-	2870	protein_coding	hypothetical protein	-	44822	42143	45861	41923	30908	25481	28603	26837	549.157	544.165	551.082	558.535	356.755	358.408	373.694	340.216
GLYMA_11G067900	4256.47	3636.48	4100.95	3651.72	10077.2	10051.6	11319.3	10878.6	-1.43559	1.67289e-95	7.31095e-94	-	11	5104849	5105852	-	772	protein_coding	hypothetical protein	-	8985	8388	9190	8121	5903	4280	4893	4681	604.093	594.352	605.994	593.728	373.897	330.358	350.8	325.641
GLYMA_11G046900	987.144	1003.43	1105.49	964.224	2598.65	2651.92	2763.94	2805.06	-1.41417	2.03656e-95	8.89101e-94	-	11	3504227	3507468	-	2007	protein_coding	hypothetical protein	-	2317	2213	2244	2094	1369	1181	1319	1236	51.5978	51.9381	49.0112	50.7077	28.7212	30.1933	31.3219	28.4799
GLYMA_15G095200	297.802	256.593	301.726	241.836	1206.8	1175.57	1129.47	1131.94	-2.08025	4.08271e-95	1.78053e-93	-	15	7430250	7433816	+	902	protein_coding	hypothetical protein	-	1076	981	917	845	413	302	360	310	41.9462	40.3041	35.0604	35.8204	15.1679	13.5159	14.9652	12.5042
GLYMA_17G146400	991.47	922.715	1026.71	989.968	2722.03	2792.12	3107.58	2646.99	-1.51932	6.05658e-95	2.63861e-93	-	17	12060359	12065263	+	2435	protein_coding	hypothetical protein	-	2427	2330	2523	1976	1375	1086	1225	1269	59.0594	59.7551	60.2149	52.2876	31.5222	30.3393	31.7873	31.9518
GLYMA_19G212200	35868.9	33461.6	37191	37732.7	84246	77491.6	90510.3	86479.9	-1.2315	6.11985e-95	2.66341e-93	-	19	46593183	46593793	+	611	protein_coding	hypothetical protein	-	75115	64666	73484	64558	49744	39383	44374	48368	4322.88	3922.13	4147.69	4040.07	2697	2602.02	2723.16	2880.18
GLYMA_03G101000	1345.51	1346.69	1427.33	1312.16	3197.57	3258.28	3568.24	3512.35	-1.31725	3.12977e-94	1.36069e-92	-	3	28992737	29005762	-	7042	protein_coding	hypothetical protein	ABC_membrane	2851	2719	2897	2622	1866	1585	1703	1682	17.7183	17.8087	17.6579	17.7194	10.9252	11.3086	11.2859	10.816
GLYMA_08G098900	2724.2	1994.12	2185	1947.17	9954.97	9714.91	10686.2	8407.13	-2.13059	3.21814e-94	1.39766e-92	-	8	7568957	7569769	-	813	protein_coding	hypothetical protein	-	8876	8107	8676	6276	3778	2347	2607	2496	383.896	369.536	368.03	295.17	153.94	116.538	120.237	111.701
GLYMA_09G044900	361.977	315.219	450.912	357.293	1616.17	1645.32	1749.02	1702.59	-2.17628	3.58223e-94	1.55417e-92	-	9	3847516	3848019	-	504	protein_coding	hypothetical protein	-	1441	1373	1420	1271	502	371	538	458	100.536	100.955	97.1655	96.4261	32.9955	29.7158	40.0256	33.0626
GLYMA_05G158800	7066.48	6452.21	7131.62	6829.92	15302.6	15646.7	17708.2	17044.7	-1.25741	4.32908e-94	1.87625e-92	-	5	35085302	35092161	-	3390	protein_coding	hypothetical protein	Pkinase_Tyr	13644	13057	14377	12724	9800	7594	8509	8755	190.081	191.708	196.442	192.759	128.623	121.458	126.408	126.203
GLYMA_12G181200	392.983	333.911	335.251	345.592	1357.09	1300.19	1561.8	1466.83	-2.0123	4.81335e-94	2.08398e-92	-	12	34172329	34184694	+	2404	protein_coding	hypothetical protein	-	1210	1085	1268	1095	545	393	400	443	17.6986	16.7256	18.1903	17.4164	7.51005	6.59935	6.23895	6.70458
GLYMA_08G187200	274.727	252.345	267.362	222.333	1192.22	1215.11	1514.99	1241.78	-2.34412	6.60035e-94	2.85472e-92	-	8	14993113	14995435	-	1891	protein_coding	hypothetical protein	DnaJ_C	1063	1014	1230	927	381	297	319	285	19.7665	19.8716	22.432	18.7442	6.67443	6.34028	6.32536	5.48347
GLYMA_19G165000	4637.19	4159.02	4887.12	4267.24	1192.22	1342.14	1361.03	1524.43	1.72874	8.28915e-94	3.58145e-92	-	19	42573748	42576907	-	1971	protein_coding	hypothetical protein	-	1063	1120	1105	1138	6431	4895	5831	5470	18.9642	21.0581	19.3344	22.0768	108.087	100.256	110.928	100.972
GLYMA_01G089100	847.256	735.793	745.095	770.755	2338.45	2135.43	2274.95	2162.06	-1.5231	1.12639e-93	4.8617e-92	-	1	27005485	27010251	+	1966	protein_coding	hypothetical protein	-	2085	1782	1847	1614	1175	866	889	988	55.5838	50.0668	48.2921	46.7884	29.5103	26.5043	25.2722	27.253
GLYMA_11G252200	209.831	196.268	253.952	239.496	1315.59	1126.44	1312.99	1074.33	-2.42534	1.29984e-93	5.60457e-92	-	11	34329876	34332687	-	1680	protein_coding	hypothetical protein	-	1173	940	1066	802	291	231	303	307	28.193	23.8106	25.1285	20.9609	6.58915	6.37398	7.76576	7.63477
GLYMA_10G208300	739.817	692.461	683.912	661.539	1885.34	1991.63	2027.38	1860.66	-1.48267	1.93208e-93	8.32204e-92	-	10	44002136	44009852	-	2537	protein_coding	hypothetical protein	Ras	1681	1662	1646	1389	1026	815	816	848	47.3252	49.3123	45.4487	42.5226	27.2123	26.3414	24.497	24.7022
GLYMA_03G137400	5263.08	4974.68	5193.03	4997.43	11336.7	11556.8	13191.5	12902.7	-1.26168	2.30546e-93	9.92011e-92	-	3	35357676	35370230	-	6045	protein_coding	hypothetical protein	-	10108	9644	10710	9632	7299	5855	6196	6406	101.06	101.618	105.02	104.719	68.7499	67.2044	66.0579	66.2699
GLYMA_01G123900	559.55	610.895	593.394	582.747	1931.33	1853.83	2063.1	1705.27	-1.68753	2.52e-93	1.08321e-91	-	1	42831529	42837121	+	3910	protein_coding	hypothetical protein	-	1722	1547	1675	1273	776	719	708	747	15.4862	14.6622	14.7738	12.4489	6.57455	7.42327	6.78957	6.95098
GLYMA_17G035600	107.439	105.356	103.09	124.819	699.854	653.093	644.179	613.522	-2.56623	2.95735e-93	1.2699e-91	-	17	2619366	2619935	+	570	protein_coding	hypothetical protein	-	624	545	523	458	149	124	123	160	38.4944	35.4331	31.6433	30.7235	8.65949	8.78193	8.09126	10.2129
GLYMA_05G200300	3103.48	2933.83	3095.2	3074.44	8638.26	8207.4	10637	9682.4	-1.60608	3.01221e-93	1.29213e-91	-	5	38390264	38401841	-	5126	protein_coding	hypothetical protein	RRM_1	7702	6849	8636	7228	4304	3453	3693	3941	52.8338	49.5149	58.1016	53.9162	27.8147	27.1933	27.0139	27.9724
GLYMA_08G062300	1113.33	1026.37	1107.17	1163.93	2760.16	3143.23	3154.39	3067.61	-1.45833	4.26962e-93	1.82964e-91	-	8	4797791	4800468	-	1288	protein_coding	hypothetical protein	ComA	2461	2623	2561	2290	1544	1208	1321	1492	67.1867	75.4691	68.5722	67.9829	39.7112	37.8612	38.4568	42.1459
GLYMA_15G066300	2024.04	1797.85	2215.17	1801.29	6258.31	6649.57	7913.68	6794.29	-1.8168	4.38808e-93	1.87848e-91	-	15	5045441	5048956	+	3109	protein_coding	hypothetical protein	Na_H_Exchanger	5580	5549	6425	5072	2807	2116	2643	2309	63.1104	66.1425	71.27	62.379	29.9091	27.475	31.8759	27.0212
GLYMA_20G017400	2859.76	2836.97	3012.23	2724.95	6677.77	7267.91	7998.66	7082.3	-1.34406	6.79333e-93	2.90517e-91	-	20	1699813	1709989	+	3726	protein_coding	hypothetical protein	-	5954	6065	6494	5287	3966	3339	3594	3493	62.4213	67.0123	66.7734	60.2734	39.1715	40.188	40.1792	37.8911
GLYMA_15G142900	10266.6	9950.2	10034.9	10342.8	4026.4	4411.07	4309.72	4813.07	1.20946	7.57197e-93	3.23485e-91	-	15	11710298	11713158	-	906	protein_coding	hypothetical protein	-	3590	3681	3499	3593	14238	11711	11973	13258	207.966	224.732	198.797	226.333	777.036	778.841	739.606	794.678
GLYMA_09G270900	3365.95	2961.02	3566.23	3352.94	9310.07	8971.94	10496.6	10779.5	-1.5782	7.86378e-93	3.3561e-91	-	9	48774008	48775186	+	1179	protein_coding	hypothetical protein	-	8301	7487	8522	8047	4668	3485	4255	4298	247.573	235.332	249.277	260.976	131.159	119.325	135.323	132.634
GLYMA_13G281400	74.2701	63.7234	70.4027	49.9274	669.571	551.234	622.009	559.94	-3.21702	8.72911e-93	3.72161e-91	-	13	38284526	38289393	+	1917	protein_coding	hypothetical protein	-	597	460	505	418	103	75	84	64	10.9506	8.89247	9.08497	8.33746	1.7799	1.57937	1.64302	1.21467
GLYMA_08G027500	2424.23	2097.78	2585.62	2080.57	7866.62	7785.59	9783.4	9303.3	-1.91855	1.06111e-92	4.51939e-91	-	8	2195182	2199401	+	3005	protein_coding	hypothetical protein	Pkinase_Tyr	7014	6497	7943	6945	3362	2469	3085	2667	82.0746	80.1226	91.1579	88.3705	37.0625	33.1681	38.4943	32.2909
GLYMA_20G229300	309.339	271.037	280.773	304.245	1164.18	1198.34	1109.76	1039.51	-1.95207	1.34623e-92	5.72791e-91	-	20	46358188	46359018	-	512	protein_coding	hypothetical protein	-	1038	1000	901	776	429	319	335	390	71.2877	72.3797	60.6889	57.9524	27.7567	25.1515	24.5336	27.7138
GLYMA_15G165700	599.208	655.927	724.98	618.632	2080.49	2210.93	2504.05	2251.81	-1.80032	2.08777e-92	8.87396e-91	-	15	14405052	14411368	+	4261	protein_coding	hypothetical protein	-	1855	1845	2033	1681	831	772	865	793	22.1335	23.2008	23.7909	21.8106	9.34118	10.575	11.0058	9.79028
GLYMA_17G215400	910.71	714.552	942.055	916.637	3102.24	3160.01	3390.87	2979.2	-1.85786	2.28188e-92	9.6892e-91	-	17	36163614	36164915	+	1302	protein_coding	hypothetical protein	-	2766	2637	2753	2224	1263	841	1124	1175	74.7014	75.0561	72.9205	65.3136	32.1346	26.0752	32.3699	32.8344
GLYMA_03G237800	2455.24	2395.15	2619.15	2520.56	245.622	403.839	432.327	411.248	2.74461	2.38838e-92	1.01311e-90	-	3	43753648	43758951	-	2836	protein_coding	hypothetical protein	Kinesin	219	337	351	307	3405	2819	3125	3231	2.71535	4.40363	4.2683	4.13916	39.7733	40.1266	41.3171	41.4508
GLYMA_16G095000	7657.75	7075	7684.79	6982.82	17091.5	16854.6	19202.2	16672.3	-1.24779	2.64181e-92	1.11948e-90	-	16	16879903	16883873	-	3106	protein_coding	hypothetical protein	-	15239	14065	15590	12446	10620	8327	9169	8951	216.33	210.427	217.057	192.125	142.03	135.708	138.798	131.476
GLYMA_09G151800	803.992	774.027	833.936	719.267	2498.84	2182.17	2427.68	2577.33	-1.62911	2.6953e-92	1.14099e-90	-	9	37419871	37423340	-	1908	protein_coding	hypothetical protein	Peptidase_M48	2228	1821	1971	1924	1115	911	995	922	41.0605	35.3687	35.6256	38.5573	19.3588	19.2745	19.5538	17.5814
GLYMA_02G047000	346.834	265.939	361.233	340.131	1580.28	1612.96	1813.06	1440.04	-2.29364	3.30504e-92	1.3977e-90	-	2	4322834	4324959	-	1087	protein_coding	hypothetical protein	Rhodanese	1409	1346	1472	1075	481	313	431	436	45.5794	45.8883	46.7017	37.8145	14.6587	11.6241	14.8674	14.5935
GLYMA_14G112500	422.546	367.897	491.142	416.582	1765.34	1733.99	2132.07	1997.3	-2.16717	3.79434e-92	1.603e-90	-	14	13142674	13143650	-	977	protein_coding	hypothetical protein	-	1574	1447	1731	1491	586	433	586	534	56.6497	54.8859	61.1022	58.353	19.8694	17.8911	22.49	19.8861
GLYMA_06G069200	3211.64	3063.82	3022.29	2902.03	838.927	817.265	779.667	1035.49	1.81467	6.62887e-92	2.79769e-90	-	6	5296290	5301641	+	1890	protein_coding	hypothetical protein	DEAD	748	682	633	773	4454	3606	3606	3720	13.9164	13.3724	11.5504	15.6386	78.0674	77.0207	71.5401	71.6116
GLYMA_03G171100	11163.6	11121.9	11934.1	11472.4	3624.88	3572.24	3899.56	4570.61	1.54464	7.17594e-92	3.02553e-90	-	3	38570309	38573379	-	2433	protein_coding	hypothetical protein	HSP70	3232	2981	3166	3412	15482	13090	14239	14706	52.933	51.4537	50.855	60.7655	238.878	246.122	248.676	249.209
GLYMA_06G160500	258.143	241.299	226.294	234.815	895.005	952.677	996.446	940.377	-1.9768	7.18668e-92	3.02701e-90	-	6	13247788	13249446	+	1282	protein_coding	hypothetical protein	Myb_DNA-binding	798	795	809	702	358	284	270	301	21.8878	22.9808	21.7628	20.9377	9.25073	8.9428	7.89699	8.54241
GLYMA_06G077200	580.461	571.812	619.376	551.542	1892.07	1883.78	2000.28	1671.78	-1.68139	7.86714e-92	3.31029e-90	-	6	5962956	5964561	-	1302	protein_coding	hypothetical protein	-	1687	1572	1624	1248	805	673	739	707	45.5608	44.7433	43.0159	36.6508	20.4817	20.8664	21.2823	19.7565
GLYMA_12G013100	1536.6	1548.9	1698.88	1695.97	381.33	345.121	339.949	454.114	2.09334	1.11822e-91	4.70047e-90	-	12	946483	947858	+	1066	protein_coding	hypothetical protein	-	340	288	276	339	2131	1823	2027	2174	11.2258	10.0214	8.93745	12.1711	66.2849	69.1004	71.3658	74.2698
GLYMA_07G050000	62.0119	79.8667	94.7083	63.9695	598.913	705.82	721.777	661.747	-3.16593	1.36169e-91	5.71813e-90	-	7	4249915	4252518	-	1700	protein_coding	hypothetical protein	RRM_1	534	589	586	494	86	94	113	82	15.3785	17.8767	16.5515	15.47	2.33326	3.10782	3.47015	2.44343
GLYMA_03G028300	81.4808	90.9121	84.6508	81.9122	539.47	620.738	704.533	693.896	-2.91656	1.49095e-91	6.25466e-90	-	3	3103251	3106226	-	2186	protein_coding	hypothetical protein	-	481	518	572	518	113	107	101	105	11.8691	13.4711	13.8432	13.8994	2.62691	3.03118	2.65762	2.68087
GLYMA_11G034300	49.7538	60.3249	40.2301	56.9485	625.831	693.836	631.862	486.263	-3.557	1.6767e-91	7.02688e-90	-	11	2495162	2497308	+	606	protein_coding	hypothetical protein	-	558	579	513	363	69	71	48	73	32.3779	35.4073	29.1944	22.9041	3.77188	4.72965	2.96999	4.38281
GLYMA_02G306900	801.108	774.027	767.724	702.105	2004.23	2050.35	2154.24	2038.82	-1.43733	1.71129e-91	7.16464e-90	-	2	48137960	48142243	-	1363	protein_coding	hypothetical protein	-	1787	1711	1749	1522	1111	911	916	900	46.1016	46.5201	44.2536	42.6971	27.0022	26.9815	25.1991	24.0242
GLYMA_13G172800	323.039	286.331	330.222	280.062	1147.36	1288.21	1411.53	1332.87	-2.08567	1.75657e-91	7.3469e-90	-	13	28683493	28686774	+	1353	protein_coding	hypothetical protein	Ras	1023	1075	1146	995	448	337	394	359	43.3396	47.9974	47.6169	45.8379	17.8806	16.3906	17.7993	15.7369
GLYMA_10G181100	1691.63	1646.61	1733.25	1674.91	4477.27	4240.91	5107.86	5117.15	-1.48921	1.92626e-91	8.04858e-90	-	10	41462028	41467447	+	1997	protein_coding	hypothetical protein	-	3992	3539	4147	3820	2346	1938	2068	2147	70.291	65.6734	71.616	73.1417	38.9162	39.1759	38.8292	39.1161
GLYMA_15G035400	322.318	238.751	297.535	262.899	1381.76	1672.88	1713.3	1367.7	-2.4505	2.48156e-91	1.03585e-89	-	15	2822350	2822727	-	378	protein_coding	hypothetical protein	-	1232	1396	1391	1021	447	281	355	337	114.606	136.861	126.908	103.279	39.1739	30.0094	35.2146	32.437
GLYMA_16G090600	1665.67	1161.47	1265.57	1298.11	6636.27	6323.62	6901.22	5296.65	-2.22193	3.19034e-91	1.33038e-89	-	16	13344494	13344916	-	423	protein_coding	hypothetical protein	-	5917	5277	5603	3954	2310	1367	1510	1664	491.868	462.31	456.809	357.418	180.906	130.458	133.851	143.125
GLYMA_18G005200	384.33	356.851	335.251	347.152	1418.77	1467.96	1614.76	1264.55	-2.0176	3.50589e-91	1.46051e-89	-	18	404441	405776	+	1160	protein_coding	hypothetical protein	-	1265	1225	1311	944	533	420	400	445	38.346	39.135	38.9762	31.1167	15.2212	14.6162	12.9297	13.9574
GLYMA_10G197200	273.285	157.184	260.657	212.192	1512.98	1722.01	1649.25	1778.95	-2.88082	4.42733e-91	1.84254e-89	-	10	42853001	42855421	+	2421	protein_coding	hypothetical protein	-	1349	1437	1339	1328	379	185	311	272	19.5932	21.9963	19.0739	20.9741	5.18592	3.08475	4.81672	4.08767
GLYMA_06G036000	3475.55	3605.9	4149.57	2917.64	14572.4	16112.8	20756.6	19766.7	-2.33143	5.11032e-91	2.12467e-89	-	6	2763988	2765469	+	1482	protein_coding	hypothetical protein	-	12993	13446	16852	14756	4820	4244	4951	3740	308.282	336.226	392.155	380.715	107.741	115.603	125.265	91.8175
GLYMA_17G073600	630.935	662.724	773.591	706.005	2376.59	2639.93	3020.13	3034.12	-1.99719	6.24417e-91	2.5935e-89	-	17	5752242	5755490	-	2321	protein_coding	hypothetical protein	-	2119	2203	2452	2265	875	780	923	905	32.1028	35.1744	36.4334	37.3141	12.4886	13.5663	14.9112	14.1865
GLYMA_03G151300	363.419	338.159	293.344	290.983	1524.2	1560.23	2063.1	1733.4	-2.41884	6.94459e-91	2.88156e-89	-	3	36615826	36624325	-	4968	protein_coding	hypothetical protein	-	1359	1302	1675	1294	504	398	350	373	18.5651	18.7452	22.442	19.2223	6.48639	6.24192	5.09853	5.27233
GLYMA_08G313600	1127.75	997.484	1212.77	1007.13	3528.43	3175.59	3635.98	3289.98	-1.64934	7.81804e-91	3.24077e-89	-	8	43358567	43362046	-	1685	protein_coding	hypothetical protein	Pkinase	3146	2650	2952	2456	1564	1174	1447	1291	65.6517	58.2818	60.4186	55.7325	30.7481	28.1262	32.1999	27.8759
GLYMA_17G075700	3329.9	2723.96	3392.74	2984.73	9781.13	10191.8	12542.4	11142.5	-1.81208	8.50792e-91	3.52326e-89	-	17	5927715	5932238	-	2674	protein_coding	hypothetical protein	-	8721	8505	10183	8318	4618	3206	4048	3826	114.681	117.869	131.331	118.943	57.2102	48.4	56.763	52.0578
GLYMA_07G198700	512.68	501.291	521.315	517.217	1414.29	1554.24	1611.06	1608.82	-1.59155	1.32197e-90	5.46905e-89	-	7	36708594	36715387	-	1528	protein_coding	hypothetical protein	-	1261	1297	1308	1201	711	590	622	663	39.3789	42.6863	40.0612	40.7835	20.9176	21.1523	20.7128	21.4228
GLYMA_15G229400	1310.9	1366.23	1300.77	1379.25	422.828	385.864	368.279	425.983	1.74085	1.68254e-90	6.95389e-89	-	15	43037938	43042576	-	2372	protein_coding	hypothetical protein	-	377	322	299	318	1818	1608	1552	1768	5.58874	5.0307	4.34721	5.12616	25.3899	27.3662	24.5337	27.1187
GLYMA_11G091300	780.918	770.629	735.037	781.677	133.466	148.594	162.584	125.919	2.42624	2.06484e-90	8.52551e-89	-	11	6902550	6904149	-	1505	protein_coding	hypothetical protein	-	119	124	132	94	1083	907	877	1002	2.78034	3.05332	3.02477	2.3882	23.8382	24.3284	21.8499	24.2233
GLYMA_20G176900	529.986	463.907	566.574	509.416	1759.73	1910.15	2047.09	2210.29	-1.93648	2.10759e-90	8.69342e-89	-	20	41398329	41405896	-	1981	protein_coding	hypothetical protein	-	1569	1594	1662	1650	735	546	676	653	27.85	29.8188	28.9335	31.8478	12.2909	11.1263	12.7952	11.9931
GLYMA_04G075500	576.855	437.568	590.041	541.401	2178.07	2136.63	2403.05	2048.2	-2.02969	2.3827e-90	9.81856e-89	-	4	6325443	6328216	+	2774	protein_coding	hypothetical protein	-	1942	1783	1951	1529	800	515	704	694	24.6167	23.8195	24.2552	21.0756	9.55355	7.49453	9.51595	9.10238
GLYMA_14G050300	560.271	522.532	435.826	508.636	1744.03	1700.44	1816.76	1870.04	-1.81331	3.40787e-90	1.40292e-88	-	14	3949941	3952887	+	1881	protein_coding	hypothetical protein	-	1555	1419	1475	1396	777	615	520	652	50.5348	48.6006	47.0131	49.333	23.7889	22.9452	18.0203	21.9241
GLYMA_10G070900	594.882	593.903	524.667	606.15	1840.48	1675.27	1846.32	1717.33	-1.60944	4.37247e-90	1.79825e-88	-	10	7133090	7134497	+	1408	protein_coding	hypothetical protein	zf-A20	1641	1398	1499	1282	825	699	626	777	40.982	36.7952	36.7158	34.8149	19.4103	20.0409	16.6708	20.078
GLYMA_20G083500	2516.53	2570.18	2543.72	2447.22	5174.88	4987.47	5479.84	5394.44	-1.06169	4.77473e-90	1.96176e-88	-	20	31448966	31452954	+	2830	protein_coding	hypothetical protein	-	4614	4162	4449	4027	3490	3025	3035	3137	66.6294	63.3417	63.0112	63.2357	47.4796	50.1499	46.7354	46.8724
GLYMA_03G034000	28.1217	20.3915	19.2769	38.2257	473.298	661.481	545.643	491.622	-4.34872	5.79056e-90	2.3768e-88	-	3	3971585	3975700	-	1793	protein_coding	hypothetical protein	HLH	422	552	443	367	39	24	23	49	8.27598	11.409	8.52075	7.82646	0.720552	0.540349	0.480987	0.994301
GLYMA_07G182600	819.134	781.674	801.249	665.439	2442.76	2810.1	2676.49	2416.58	-1.75399	9.01915e-90	3.69838e-88	-	7	35047828	35049499	-	637	protein_coding	hypothetical protein	-	2178	2345	2173	1804	1136	920	956	853	120.228	136.424	117.645	108.287	59.0772	58.3031	56.2736	48.7205
GLYMA_04G052300	3046.52	2913.44	3211.7	2891.11	6537.57	6626.8	7241.17	6695.16	-1.16774	1.24806e-89	5.11277e-88	-	4	4244157	4248964	-	2125	protein_coding	hypothetical protein	-	5829	5530	5879	4998	4225	3429	3832	3706	143.735	143.712	142.18	134.016	98.1495	97.0714	100.761	94.5557
GLYMA_20G177900	4330.02	4061.31	4547.68	3867.82	10853.3	10239.8	12174.1	11117.1	-1.40098	1.31452e-89	5.37975e-88	-	20	41536795	41540696	-	2742	protein_coding	hypothetical protein	IQ	9677	8545	9884	8299	6005	4780	5426	4958	160.129	149.018	160.409	149.33	93.6128	90.8055	95.7429	84.8887
GLYMA_06G039600	804.713	676.318	809.631	716.147	2473.04	2230.1	2617.36	2506.33	-1.70795	1.34049e-89	5.48069e-88	-	6	2995083	3000503	+	4936	protein_coding	hypothetical protein	-	2205	1861	2125	1871	1116	796	966	918	16.0927	14.3142	15.2106	14.8486	7.67323	6.66944	7.51789	6.93231
GLYMA_04G052400	495.374	372.145	537.239	512.536	2294.71	2026.39	2407.97	2188.85	-2.21703	1.45222e-89	5.93173e-88	-	4	4252701	4253399	-	699	protein_coding	hypothetical protein	-	2046	1691	1955	1634	687	438	641	657	102.924	89.6506	96.4548	89.3829	32.5582	25.2953	34.3848	34.1972
GLYMA_12G234200	436.968	451.162	476.894	477.431	1634.11	1605.77	1980.57	1977.2	-1.96564	1.56693e-89	6.39401e-88	-	12	39354606	39377365	+	14224	protein_coding	hypothetical protein	-	1457	1340	1608	1476	606	531	569	612	7.93444	7.69061	8.58835	8.74048	3.10902	3.31976	3.30421	3.44844
GLYMA_13G323400	741.259	736.643	813.821	770.755	2173.58	2285.23	2580.41	2597.42	-1.65353	1.736e-89	7.07703e-88	-	13	41791841	41798858	-	2274	protein_coding	hypothetical protein	-	1938	1907	2095	1939	1028	867	971	988	36.3059	37.6507	38.4923	39.4997	18.143	18.6465	19.3973	19.1511
GLYMA_06G142900	1432.76	1490.28	1526.23	1404.99	4014.06	4068.35	4982.23	4610.79	-1.59415	2.19199e-89	8.92724e-88	-	6	11634595	11636134	-	1540	protein_coding	hypothetical protein	-	3579	3395	4045	3442	1987	1754	1821	1801	81.72	81.697	90.5841	85.4614	42.7423	45.9782	44.3379	42.5496
GLYMA_09G036200	822.019	660.175	1035.09	802.74	4082.48	4339.17	5457.67	5280.58	-2.52869	2.2659e-89	9.21929e-88	-	9	3031732	3032265	+	534	protein_coding	hypothetical protein	-	3640	3621	4431	3942	1140	777	1235	1029	239.689	251.289	286.164	282.264	70.7204	58.7385	86.7185	70.1094
GLYMA_13G031300	356.929	343.257	372.966	385.377	1135.02	1164.78	1193.52	1223.03	-1.69255	7.87683e-89	3.20174e-87	-	13	10193945	10199895	+	2907	protein_coding	hypothetical protein	SWIRM	1012	972	969	913	495	404	445	494	12.2412	12.3911	11.4956	12.009	5.64081	5.61022	5.73985	6.18278
GLYMA_17G196300	2977.29	2863.31	3382.68	2852.11	8918.65	9140.91	11215.9	10839.8	-1.73203	9.16435e-89	3.72147e-87	-	17	30683391	30691230	+	3416	protein_coding	hypothetical protein	Pkinase	7952	7628	9106	8092	4129	3370	4036	3656	105.635	106.793	118.639	116.891	51.674	51.3948	57.172	50.2521
GLYMA_13G299500	298.523	269.338	286.639	276.941	1096.89	1212.72	1430	1378.42	-2.17612	1.28746e-88	5.22309e-87	-	13	39769470	39771573	-	2104	protein_coding	hypothetical protein	-	978	1012	1161	1029	414	317	342	355	30.4332	33.1886	35.433	34.819	12.1368	11.3246	11.3484	11.4302
GLYMA_09G042100	804.713	628.738	786.163	550.762	3122.42	3094.1	3500.49	3223	-2.22329	1.51439e-88	6.13773e-87	-	9	3589464	3592125	+	2178	protein_coding	hypothetical protein	-	2784	2582	2842	2406	1116	740	938	706	44.9468	43.9324	45.0008	42.2394	16.9741	13.7157	16.1484	11.7937
GLYMA_07G183700	1871.9	1790.2	2092.8	1946.39	6360.37	6183.41	7321.23	8358.91	-1.87357	1.7284e-88	6.99834e-87	-	7	35133558	35136808	-	2556	protein_coding	hypothetical protein	-	5671	5160	5944	6240	2596	2107	2497	2495	78.0164	74.8128	80.1996	93.3477	33.6453	33.2772	36.6306	35.515
GLYMA_04G067400	20.911	50.9788	25.9819	17.9427	653.87	764.538	873.276	685.859	-4.6962	1.83348e-88	7.41666e-87	-	4	5634756	5637582	+	2251	protein_coding	hypothetical protein	SPX	583	638	709	512	29	60	31	23	11.1112	12.8148	13.2527	10.6109	0.520694	1.3128	0.630015	0.453559
GLYMA_11G154100	3248.42	3070.62	3177.34	2902.81	7857.65	7607.04	8413.75	7046.13	-1.31857	1.97211e-88	7.9697e-87	-	11	12418998	12436501	-	6332	protein_coding	hypothetical protein	C2	7006	6348	6831	5260	4505	3614	3791	3721	83.2836	79.529	79.6417	67.9935	50.4519	49.3212	48.0553	45.7682
GLYMA_05G215000	521.333	469.005	533.049	431.404	1744.03	1760.36	2007.67	1706.61	-1.88462	4.7488e-88	1.91724e-86	-	5	39581387	39586460	+	4888	protein_coding	hypothetical protein	-	1555	1469	1630	1274	723	552	636	553	11.1863	11.1372	11.5003	9.96593	4.89991	4.55881	4.87879	4.1162
GLYMA_13G341000	1633.22	1411.26	1586.57	1661.65	4024.16	4493.76	4457.52	4044.16	-1.43507	9.61733e-88	3.87908e-86	-	13	43289058	43291721	+	2664	protein_coding	hypothetical protein	zf-A20	3588	3750	3619	3019	2265	1661	1893	2130	47.3593	52.1656	46.8499	43.332	28.1653	25.1697	26.6442	29.0902
GLYMA_07G121000	4349.49	3995.88	4239.25	3996.54	10455.2	10451.9	11861.3	9627.48	-1.35436	9.80845e-88	3.95236e-86	-	7	14022908	14029368	-	3171	protein_coding	hypothetical protein	ADK	9322	8722	9630	7187	6032	4703	5058	5123	158.736	156.525	160.828	133.078	96.7659	91.9387	91.8427	90.2623
GLYMA_02G238500	3769.75	3341.66	3877.18	3782.78	8835.65	9089.38	10363.5	9572.56	-1.35772	1.22487e-87	4.93093e-86	-	2	42709015	42712333	-	1711	protein_coding	hypothetical protein	-	7878	7585	8414	7146	5228	3933	4626	4849	161.902	164.283	169.593	159.696	101.22	92.7934	101.377	103.111
GLYMA_06G316600	1688.74	1686.55	1776.83	1588.32	3761.71	3802.32	4137.28	4028.08	-1.22251	2.21713e-87	8.91688e-86	-	6	50539080	50548946	+	3263	protein_coding	hypothetical protein	-	3354	3173	3359	3007	2342	1985	2120	2036	45.1347	45.0005	44.3328	44.0021	29.6913	30.6665	30.4216	28.3492
GLYMA_17G004600	152.146	118.101	119.014	169.285	1009.4	938.297	832.63	894.832	-2.71529	2.28944e-87	9.19883e-86	-	17	457903	458888	-	785	protein_coding	hypothetical protein	-	900	783	676	668	211	139	142	217	67.1907	61.6067	49.4971	54.2295	14.8403	11.9134	11.3046	16.7626
GLYMA_08G147200	82.9229	58.6256	106.442	99.0748	883.789	768.133	970.58	1091.75	-3.41849	2.5558e-87	1.02592e-85	-	8	11224669	11226527	+	1859	protein_coding	hypothetical protein	U-box	788	641	788	815	115	69	127	127	14.9051	12.7781	14.6184	16.7632	2.04927	1.49835	2.56159	2.48557
GLYMA_06G031900	2734.29	2602.47	2774.2	2806.86	7162.28	7043.82	8333.69	8756.76	-1.51905	2.77633e-87	1.11338e-85	-	6	2471751	2478947	-	3238	protein_coding	hypothetical protein	-	6386	5878	6766	6537	3792	3063	3310	3598	99.2274	96.2569	103.11	110.452	55.5092	54.6394	54.844	57.8467
GLYMA_05G171000	1054.92	1092.64	1126.44	1132.73	3039.43	3245.09	3888.48	3433.31	-1.62641	3.22227e-87	1.29097e-85	-	5	36136021	36141901	+	1708	protein_coding	hypothetical protein	zf-LSD1	2710	2708	3157	2563	1463	1286	1344	1452	55.7916	58.7554	63.7443	57.3774	28.3751	30.3946	29.5051	30.9301
GLYMA_06G054700	1023.92	938.859	1108	1160.81	211.975	197.725	235.255	231.745	2.27256	3.61135e-87	1.44547e-85	-	6	4134276	4135193	-	918	protein_coding	hypothetical protein	-	189	165	191	173	1420	1105	1322	1488	7.23946	6.66083	7.17538	7.20582	51.2421	48.5918	53.9976	58.9742
GLYMA_13G201400	10374.7	9841.45	12031.3	10306.9	29299.6	30604.3	35586.3	36321.1	-1.63107	5.38494e-87	2.15331e-85	-	13	31502069	31505627	+	3559	protein_coding	hypothetical protein	Pkinase_Tyr	26124	25539	28892	27114	14388	11583	14355	13212	258.107	265.927	279.965	291.303	133.922	131.382	151.238	135.065
GLYMA_01G170800	5855.08	6032.49	7273.27	5983.49	16981.5	17103.8	19565.6	18329.3	-1.51744	5.40334e-87	2.1586e-85	-	1	50826195	50829938	+	2391	protein_coding	hypothetical protein	-	15141	14273	15885	13683	8120	7100	8678	7670	222.67	221.219	229.119	218.817	112.501	119.873	136.09	116.713
GLYMA_06G151000	922.247	818.209	964.684	901.815	2644.64	2710.64	3225.82	2889.45	-1.66866	7.21604e-87	2.88002e-85	-	6	12299635	12304586	+	4134	protein_coding	hypothetical protein	Pkinase	2358	2262	2619	2157	1279	963	1151	1156	20.0568	20.2772	21.8484	19.9508	10.249	9.40371	10.4398	10.1739
GLYMA_10G277100	646.078	609.196	600.937	666.219	1988.53	1829.86	2249.09	2155.37	-1.704	7.83337e-87	3.12343e-85	-	10	49932961	49936949	+	2342	protein_coding	Serine/threonine protein phosphatase 2A 57 kDa regulatory subunit B' epsilon isoform [Source:Projected from Arabidopsis thaliana (AT3G54930) UniProtKB/Swiss-Prot;Acc:Q9SV41]	-	1773	1527	1826	1609	896	717	717	854	26.6201	24.1623	26.8886	26.2693	12.6737	12.3588	11.4794	13.267
GLYMA_01G218900	2370.88	2119.87	2433.08	2350.49	6241.48	6756.22	7959.25	7639.56	-1.62424	9.88479e-87	3.93765e-85	-	1	54866569	54868160	-	780	protein_coding	hypothetical protein	Cofilin_ADF	5565	5638	6462	5703	3288	2495	2903	3013	250.875	267.866	285.711	279.569	139.643	129.128	139.553	140.542
GLYMA_03G069700	741.98	752.786	872.49	798.839	2431.54	2493.74	2869.86	2396.49	-1.68701	1.10671e-86	4.40443e-85	-	3	14781429	14787426	-	1722	protein_coding	hypothetical protein	-	2168	2081	2330	1789	1029	886	1041	1024	69.9391	70.751	73.7197	62.7572	31.273	32.8134	35.8105	34.1803
GLYMA_07G2392002	261.027	217.509	243.057	251.197	1104.74	963.462	969.348	1115.86	-2.09251	1.12569e-86	4.47573e-85	-	7	42019734	42021118	-	558	protein_coding	NA	ECH	985	804	787	833	362	256	290	322	62.0711	53.396	48.6402	57.0809	21.4909	18.5203	19.4872	20.9954
GLYMA_02G111900	11147	9997.78	10806	10225.8	23655.9	22193.2	25355.8	22515.5	-1.15188	2.82562e-86	1.12239e-84	-	2	10844354	10850876	+	3119	protein_coding	hypothetical protein	-	21092	18520	20586	16808	15459	11767	12893	13108	250.307	231.631	239.604	216.902	172.835	160.316	163.158	160.956
GLYMA_03G018900	245.885	226.855	227.132	212.192	981.365	862.802	1005.07	910.907	-2.04307	4.0486e-86	1.60666e-84	-	3	1886324	1892076	-	2280	protein_coding	hypothetical protein	-	875	720	816	680	341	267	271	272	13.4946	11.7027	12.3427	11.4039	4.95451	4.72737	4.45677	4.34046
GLYMA_06G268700	202.62	167.38	181.035	191.909	845.656	958.669	996.446	822.495	-2.28427	5.92026e-86	2.34719e-84	-	6	45725077	45731664	-	5249	protein_coding	hypothetical protein	TIR	754	800	809	614	281	197	216	246	5.33139	5.96154	5.61028	4.72095	1.87184	1.59916	1.62863	1.79978
GLYMA_18G104400	683.573	682.266	740.066	672.46	1738.42	1880.19	1866.03	1898.17	-1.40992	7.71658e-86	3.05648e-84	-	18	11482927	11506669	-	2066	protein_coding	hypothetical protein	Citrate_synt	1550	1569	1515	1417	948	803	883	862	26.3808	28.1436	25.2893	26.2252	15.2005	15.6902	16.0257	15.1803
GLYMA_03G174400	1448.63	1288.06	1586.57	1343.36	4125.1	4595.62	5200.24	4937.65	-1.73443	8.48137e-86	3.35623e-84	-	3	38820027	38823166	+	2085	protein_coding	hypothetical protein	-	3678	3835	4222	3686	2009	1516	1893	1722	62.0287	68.1626	69.8339	67.5973	31.9194	29.3519	34.0432	30.0489
GLYMA_11G117300	5513.29	5177.74	5466.26	5268.91	2719.78	2572.83	2467.1	2575.99	1.05153	8.87331e-86	3.50802e-84	-	11	8927256	8928299	-	767	protein_coding	hypothetical protein	RRM_1	2425	2147	2003	1923	7646	6094	6522	6754	111.174	103.735	90.0617	95.8658	330.233	320.738	318.839	320.382
GLYMA_13G156000	8789.11	8045.3	10207.5	8509.51	29096.6	28846.3	36140.6	37648.6	-1.8896	1.02682e-85	4.05565e-84	-	13	27104338	27109785	+	3219	protein_coding	hypothetical protein	E1-E2_ATPase	25943	24072	29342	28105	12189	9469	12179	10908	283.391	277.127	314.357	333.843	125.438	118.748	141.865	123.29
GLYMA_13G081300	78.5965	42.4823	53.6401	99.0748	2622.21	2986.25	3676.63	3576.65	-5.55077	1.06288e-85	4.19411e-84	-	13	18957614	18961099	+	2512	protein_coding	hypothetical protein	Na_H_Exchanger	2338	2492	2985	2670	109	50	64	127	32.7274	36.7634	40.9807	40.6417	1.43743	0.803515	0.955314	1.83944
GLYMA_10G084500	4499.47	3898.18	4369.99	4063.63	10099.6	10728.7	12213.5	10975.1	-1.38673	1.07447e-85	4.23587e-84	-	10	10488502	10493007	-	2281	protein_coding	hypothetical protein	-	9005	8953	9916	8193	6240	4588	5214	5209	157.691	165.231	170.305	156.012	102.944	92.2366	97.3628	94.3828
GLYMA_14G132500	1134.96	1011.08	1046.82	967.344	226.555	212.105	209.389	263.895	2.19204	1.10914e-85	4.36842e-84	-	14	22722890	22732919	-	4737	protein_coding	hypothetical protein	UCH	202	177	170	197	1574	1190	1249	1240	1.49946	1.3847	1.23766	1.59017	11.0073	10.1411	9.88655	9.52402
GLYMA_02G152100	996.517	867.489	1051.85	992.308	2822.97	2880.8	3361.31	3119.86	-1.64007	1.65762e-85	6.5225e-84	-	2	15626259	15631292	-	3004	protein_coding	hypothetical protein	Mito_carr	2517	2404	2729	2329	1382	1021	1255	1272	57.809	58.1897	61.4728	58.1667	29.9029	26.9212	30.7365	30.2283
GLYMA_17G101800	323.039	308.421	308.431	287.083	1111.47	1349.33	1475.58	1311.44	-2.09593	1.73293e-85	6.81246e-84	-	17	7998166	8001948	-	1082	protein_coding	hypothetical protein	-	991	1126	1198	979	448	363	368	368	40.6138	48.6338	48.1531	43.629	17.297	17.079	16.0822	15.605
GLYMA_18G000700	522.775	476.651	528.858	449.347	1504.01	1561.43	1688.66	1677.14	-1.70072	2.03949e-85	8.01005e-84	-	18	103443	105905	+	2463	protein_coding	hypothetical protein	-	1341	1303	1371	1252	725	561	631	576	19.1448	19.605	19.1967	19.4366	9.75112	9.19479	9.60618	8.50864
GLYMA_04G212400	837.161	852.195	876.681	872.95	1964.97	2077.91	2066.79	2001.32	-1.23806	2.33113e-85	9.14691e-84	-	4	48419674	48430039	-	1419	protein_coding	hypothetical protein	Ras	1752	1734	1678	1494	1161	1003	1046	1119	43.4149	45.2849	40.7816	40.2576	27.1038	28.534	27.6398	28.6913
GLYMA_01G149000	1951.93	1907.46	1931.04	1948.73	3684.33	3730.42	3830.59	3778.92	-0.956787	2.3471e-85	9.20095e-84	-	1	48601887	48607116	-	2084	protein_coding	hypothetical protein	Pkinase	3285	3113	3110	2821	2707	2245	2304	2498	55.4275	55.3565	51.4656	51.7589	43.03	43.4873	41.4544	43.6111
GLYMA_20G231000	886.915	802.915	917.749	776.996	2662.58	2547.66	3145.76	2896.15	-1.73286	2.52258e-85	9.87958e-84	-	20	46484351	46488018	-	2163	protein_coding	hypothetical protein	Pkinase_Tyr	2374	2126	2554	2162	1230	945	1095	996	49.9864	47.1774	52.7423	49.5016	24.3989	22.8433	24.5858	21.6993
GLYMA_09G010900	355.487	285.481	398.948	411.901	1985.16	1653.7	2188.73	2188.85	-2.46441	4.26646e-85	1.66938e-83	-	9	837176	837835	+	660	protein_coding	hypothetical protein	-	1770	1380	1777	1634	493	336	476	528	94.3011	77.4858	92.8534	94.6647	24.7448	20.5513	27.0426	29.1066
GLYMA_17G039000	1035.46	951.603	1080.35	984.507	79.6308	77.8918	50.4997	24.1122	4.11229	5.92846e-85	2.31752e-83	-	17	2891677	2893947	+	2271	protein_coding	hypothetical protein	-	71	65	41	18	1436	1120	1289	1262	1.09933	1.06068	0.622617	0.303065	20.9468	19.9088	21.2825	20.2183
GLYMA_11G004300	3240.48	3039.18	3484.93	3209.4	7928.31	8129.51	9259.93	9473.43	-1.42292	6.76339e-85	2.64144e-83	-	11	315555	324198	-	3334	protein_coding	hypothetical protein	BTB	7069	6784	7518	7072	4494	3577	4158	4114	91.0172	92.0558	94.9369	99.0148	54.512	52.8738	57.0885	54.8081
GLYMA_15G163600	1110.45	1106.24	1224.5	1100.74	3148.22	3315.8	3974.7	3482.88	-1.61594	6.87947e-85	2.68428e-83	-	15	14037034	14044061	-	2386	protein_coding	hypothetical protein	Aldose_epim	2807	2767	3227	2600	1540	1302	1461	1411	62.3912	64.8171	70.3472	62.8415	32.2474	33.2237	34.6282	32.4506
GLYMA_19G251300	7132.09	6849.85	7537.28	6569.36	16032.7	15434.6	17768.5	15848.4	-1.21234	1.23732e-84	4.82337e-83	-	19	49706323	49709645	-	2444	protein_coding	hypothetical protein	Pkinase	14295	12880	14426	11831	9891	8062	8993	8421	205.67	195.3	203.563	185.097	134.066	133.163	137.971	125.362
GLYMA_11G155600	172.336	158.884	187.74	188.008	796.308	805.282	957.031	935.019	-2.30407	1.29307e-84	5.03599e-83	-	11	12763190	12763959	+	770	protein_coding	hypothetical protein	-	710	672	777	698	239	187	224	241	32.4231	32.3419	34.8004	34.6613	10.2823	9.8038	10.908	11.3875
GLYMA_14G189200	86.5283	73.9192	82.9746	109.996	644.897	790.902	799.374	959.131	-3.17328	1.79891e-84	6.99954e-83	-	14	45393981	45398605	+	975	protein_coding	hypothetical protein	DUF6	575	660	649	716	120	87	99	141	21.4182	25.9095	23.7098	29.0015	4.21105	3.72041	3.93232	5.43437
GLYMA_02G279600	799.666	680.566	755.152	734.089	2333.97	2452.99	2991.8	2543.84	-1.7968	1.8779e-84	7.30009e-83	-	2	46177943	46184126	-	2302	protein_coding	hypothetical protein	-	2081	2047	2429	1899	1109	801	901	941	31.7873	32.9533	36.3895	31.5427	15.9591	14.0466	14.6759	14.8726
GLYMA_08G223600	586.95	626.189	604.29	618.632	1883.1	2101.88	2151.78	1741.44	-1.69386	2.04393e-84	7.93815e-83	-	8	18137134	18142009	-	1137	protein_coding	hypothetical protein	Aldose_epim	1679	1754	1747	1300	814	737	721	793	51.9251	57.1684	52.9891	43.7182	23.7162	26.1668	23.7772	25.3755
GLYMA_15G153000	403.078	369.596	402.301	394.739	1172.03	1300.19	1373.35	1287.33	-1.7084	2.82094e-84	1.09457e-82	-	15	12705379	12709948	+	2046	protein_coding	hypothetical protein	Mito_carr	1045	1085	1115	961	559	435	480	506	24.6118	26.9313	25.7555	24.6118	12.4032	11.7618	12.055	12.3308
GLYMA_02G236900	687.179	678.017	726.656	688.843	1879.73	1810.69	1768.72	1706.61	-1.36633	2.85427e-84	1.10648e-82	-	2	42488913	42493292	-	1422	protein_coding	hypothetical protein	UQ_con	1676	1511	1436	1274	953	798	867	883	56.7759	53.9454	47.7102	46.9301	30.4142	31.0348	31.319	30.9503
GLYMA_18G095600	2120.66	1771.51	2353.46	2037.66	7323.79	6710.68	8509.82	8687.1	-1.91454	5.11439e-84	1.9808e-82	-	18	9810199	9814709	+	2861	protein_coding	hypothetical protein	Myb_DNA-binding	6530	5600	6909	6485	2941	2085	2808	2612	92.7738	83.8494	96.2708	100.188	39.3641	34.0075	42.541	38.3972
GLYMA_10G157500	465.811	426.522	454.265	422.043	1345.87	1339.74	1526.08	1501.66	-1.69075	5.91055e-84	2.28703e-82	-	10	39163551	39175577	+	2684	protein_coding	hypothetical protein	Pkinase_Tyr	1200	1118	1239	1121	646	502	542	541	15.7212	15.4364	15.92	15.9699	7.97317	7.55031	7.57186	7.33359
GLYMA_17G229400	650.404	706.905	696.483	623.313	1834.87	1906.55	2050.78	2121.88	-1.56388	6.36306e-84	2.45986e-82	-	17	38439762	38442487	-	1335	protein_coding	hypothetical protein	-	1636	1591	1665	1584	902	832	831	799	63.0777	64.6491	62.9613	66.411	32.7637	36.8275	34.1658	31.8753
GLYMA_09G017500	971.28	843.698	1036.76	792.598	3682.08	3010.22	3565.77	3284.62	-1.89385	8.82518e-84	3.40852e-82	-	9	1376669	1383564	-	2961	protein_coding	hypothetical protein	-	3283	2512	2895	2452	1347	993	1237	1016	45.5566	36.7367	39.4	36.9993	17.6093	15.8193	18.3041	14.5878
GLYMA_18G225700	14518	13426.1	14264.1	13503	26873.7	26733.7	29505.4	27276.3	-0.986506	9.39625e-84	3.62574e-82	-	18	51369441	51374314	-	2180	protein_coding	hypothetical protein	Pkinase	23961	22309	23955	20362	20134	15802	17019	17309	386.488	379.237	378.961	357.144	305.953	292.617	292.727	288.88
GLYMA_10G284600	1114.05	996.635	1052.69	1086.7	2687.26	2659.11	2947.46	3056.9	-1.41631	9.51158e-84	3.66686e-82	-	10	50514442	50517546	+	3105	protein_coding	hypothetical protein	-	2396	2219	2393	2282	1545	1173	1256	1393	27.1339	26.4839	26.5788	28.1018	16.4834	15.2503	15.1675	16.3227
GLYMA_04G237300	1189.04	1319.5	1288.2	1294.99	2854.37	2961.09	3145.76	3038.14	-1.23701	9.56617e-84	3.68452e-82	-	4	50585504	50590764	+	2662	protein_coding	hypothetical protein	-	2545	2471	2554	2268	1649	1553	1537	1660	41.5653	42.532	40.9102	40.279	25.3722	29.1186	26.768	28.0521
GLYMA_U014000	132.677	169.929	151.701	117.798	799.672	792.1	769.813	764.894	-2.45338	2.63445e-83	1.01375e-81	-	scaffold_21	1385042	1388965	+	1037	protein_coding	NA	Ras	713	661	625	571	184	200	181	151	24.1768	23.6216	20.7853	21.0541	5.87787	7.78565	6.54464	5.29786
GLYMA_06G263300	521.333	425.673	476.894	482.112	1970.58	2088.7	2102.51	1608.82	-2.027	2.65686e-83	1.02144e-81	-	6	45068355	45072088	+	826	protein_coding	hypothetical protein	-	1757	1743	1707	1201	723	501	569	618	74.7961	78.1995	71.2702	55.5959	28.9961	24.4851	25.8296	27.2214
GLYMA_19G081100	201.178	163.132	155.892	188.788	831.076	962.264	989.056	854.645	-2.35625	3.44465e-83	1.32309e-81	-	19	29274820	29275461	-	521	protein_coding	hypothetical protein	-	741	803	803	638	279	192	186	242	50.0113	57.1169	53.1535	46.8234	17.7398	14.8767	13.3863	16.8997
GLYMA_05G126000	7785.38	7036.77	8380.43	7571.03	19955.9	19276.4	23227.4	23197.3	-1.47681	3.46526e-83	1.32979e-81	-	5	31942009	31945498	-	1500	protein_coding	hypothetical protein	-	17793	16086	18858	17317	10797	8282	9999	9705	626.911	597.316	651.658	663.471	358.388	335.003	375.675	353.808
GLYMA_05G142600	148.54	126.597	114.823	99.0748	808.645	739.373	889.288	755.517	-2.70499	3.4922e-83	1.3389e-81	-	5	33616906	33617325	+	420	protein_coding	hypothetical protein	-	721	617	722	564	206	149	137	127	60.3633	54.4406	59.2847	51.3464	16.248	14.3212	12.2309	11.0016
GLYMA_17G261800	1297.2	1034.87	1277.31	1304.35	3576.66	3653.73	3888.48	3556.55	-1.57798	4.74821e-83	1.81879e-81	-	17	41558786	41560282	-	1258	protein_coding	hypothetical protein	Pkinase_Tyr	3189	3049	3157	2655	1799	1218	1524	1672	89.1376	89.8181	86.5463	80.6982	47.3731	39.085	45.4245	48.3568
GLYMA_12G087700	1050.6	997.484	997.371	1064.86	2350.79	2490.14	2580.41	2377.73	-1.25294	5.71836e-83	2.1884e-81	-	12	7164702	7168757	-	1632	protein_coding	hypothetical protein	AAA	2096	2078	2095	1775	1457	1174	1190	1365	45.1605	47.1859	44.2709	41.587	29.5747	29.0396	27.3409	30.4309
GLYMA_18G224000	1512.8	1354.34	1532.93	1443.22	3592.36	3773.56	4063.38	4283.94	-1.42656	7.14438e-83	2.73163e-81	-	18	51153708	51170923	+	2385	protein_coding	hypothetical protein	C2	3203	3149	3299	3198	2098	1594	1829	1850	47.2232	48.9295	47.7033	51.2708	29.1406	26.9801	28.7549	28.2218
GLYMA_20G197800	926.574	847.097	921.101	852.667	2275.65	2092.29	2203.51	2211.63	-1.3077	2.10354e-82	8.0355e-81	-	20	43515306	43522022	+	4550	protein_coding	hypothetical protein	Pkinase_Tyr	2029	1746	1789	1651	1285	997	1099	1093	15.6804	14.2207	13.5598	13.8744	9.35562	8.8456	9.05675	8.73999
GLYMA_08G204800	112.487	94.3107	93.8702	112.337	668.45	571.606	602.302	693.896	-2.61539	2.47722e-82	9.45429e-81	-	8	16600121	16601728	+	853	protein_coding	hypothetical protein	-	596	477	489	518	156	111	112	144	24.5688	20.7232	19.7703	23.2199	6.05838	5.25312	4.92328	6.14208
GLYMA_19G186200	121.861	101.108	119.852	74.1111	835.562	951.479	874.508	732.744	-3.02509	2.91855e-82	1.11184e-80	-	19	44483228	44484636	+	1409	protein_coding	hypothetical protein	-	745	794	710	547	169	119	143	95	18.5923	20.8832	17.3781	14.8442	3.97335	3.40941	3.80549	2.4531
GLYMA_08G282900	359.813	337.309	340.28	365.094	1304.37	1162.39	1310.53	1117.2	-1.80306	2.91632e-82	1.11184e-80	-	8	38888193	38890280	-	2088	protein_coding	hypothetical protein	-	1163	970	1064	834	499	397	406	468	19.5856	17.2158	17.5738	15.2727	7.91683	7.67544	7.2909	8.15488
GLYMA_06G027600	2362.94	2173.39	2298.14	2133.62	5073.94	5445.24	5880.14	5998.59	-1.32008	4.06033e-82	1.5454e-80	-	6	2147625	2156592	+	3748	protein_coding	hypothetical protein	-	4524	4544	4774	4478	3277	2558	2742	2735	42.4434	44.9289	43.9276	45.684	28.964	27.5514	27.4318	26.5497
GLYMA_13G244400	182.43	188.621	182.712	176.306	850.143	792.1	1012.46	817.137	-2.24995	4.48209e-82	1.70437e-80	-	13	35373589	35379029	+	2320	protein_coding	hypothetical protein	Bromodomain	758	661	822	610	253	222	218	226	11.4886	10.5585	12.2191	10.0536	3.61255	3.86285	3.52334	3.54423
GLYMA_13G272700	325.202	288.88	307.593	263.679	1071.09	1124.04	1256.33	1237.76	-1.98288	6.08399e-82	2.31142e-80	-	13	37464824	37468689	+	3122	protein_coding	hypothetical protein	-	955	938	1020	924	451	340	367	338	10.7562	11.1341	11.2673	11.3167	4.78547	4.39632	4.40777	3.939
GLYMA_04G151600	12682.2	12406.5	13362.3	12823.6	25827.3	25929.6	29801	28102.8	-1.09669	7.42255e-82	2.81741e-80	-	4	33701233	33708626	-	5132	protein_coding	hypothetical protein	-	23028	21638	24195	20979	17588	14602	15943	16438	157.782	156.249	162.59	156.307	113.53	114.86	116.485	116.537
GLYMA_06G124900	7282.08	6811.61	7201.19	6943.04	14155.2	13248.8	15048.9	14163.3	-1.0035	8.49427e-82	3.22128e-80	-	6	10168532	10171636	+	1217	protein_coding	hypothetical protein	UQ_con	12621	11056	12218	10573	10099	8017	8592	8900	506.614	467.715	481.006	461.502	381.905	369.446	367.77	369.648
GLYMA_08G178600	2067.3	1797.85	2079.39	1950.29	4671.3	4729.83	5291.39	5082.32	-1.32428	9.16845e-82	3.4738e-80	-	8	14306017	14309356	-	1574	protein_coding	hypothetical protein	-	4165	3947	4296	3794	2867	2116	2481	2500	93.046	92.9286	94.1269	92.1663	60.3398	54.2693	59.1028	57.788
GLYMA_03G172400	1107.56	1093.49	1028.38	973.585	2653.61	2671.09	2988.11	2689.85	-1.38818	1.02072e-81	3.86388e-80	-	3	38662258	38666256	-	3008	protein_coding	hypothetical protein	-	2366	2229	2426	2008	1536	1287	1227	1248	27.6582	27.4612	27.8143	25.525	16.9159	17.2721	15.2951	15.0952
GLYMA_18G230400	3758.21	3284.73	4045.64	3519.88	9745.24	9893.46	11456	9726.61	-1.48247	1.32645e-81	5.01665e-80	-	18	51918007	51920404	-	1114	protein_coding	hypothetical protein	LIM	8689	8256	9301	7261	5212	3866	4827	4512	274.266	274.645	287.938	249.225	154.989	140.094	162.472	147.362
GLYMA_10G137000	31042	30001.8	33881.3	32301.5	71758.5	72118.2	84684.4	83147	-1.29278	1.72641e-81	6.52344e-80	-	10	36994460	36996731	+	2184	protein_coding	hypothetical protein	-	63981	60182	68754	62070	43050	35311	40425	41406	1030.11	1021.18	1085.67	1086.7	652.983	652.681	694.038	689.783
GLYMA_01G239200	770.823	773.178	827.231	796.499	2132.09	2077.91	2454.78	2405.87	-1.5175	2.02508e-81	7.6451e-80	-	1	56343006	56350205	+	2673	protein_coding	hypothetical protein	BTB	1901	1734	1993	1796	1069	910	987	1021	25.0075	24.0401	25.7136	25.6914	13.2483	13.7431	13.8454	13.8972
GLYMA_10G074000	1367.15	1407.86	1346.87	1298.11	3270.47	3285.84	3658.15	3118.52	-1.29885	2.11012e-81	7.95896e-80	-	10	7646343	7647214	-	505	protein_coding	hypothetical protein	-	2916	2742	2970	2328	1896	1657	1607	1664	203.041	201.216	202.824	176.267	124.374	132.457	119.319	119.885
GLYMA_06G141300	405.962	310.121	398.11	308.926	1492.8	1491.93	1421.38	1511.03	-2.05492	2.85678e-81	1.07655e-79	-	6	11519346	11523071	+	1840	protein_coding	hypothetical protein	-	1331	1245	1154	1128	563	365	475	396	25.4359	25.0749	21.6293	23.4407	10.1361	8.0079	9.67969	7.83032
GLYMA_04G241000	579.018	525.931	585.013	568.705	1613.93	1700.44	1830.31	1565.96	-1.5707	2.9954e-81	1.12777e-79	-	4	50925288	50927671	+	1327	protein_coding	hypothetical protein	-	1439	1419	1486	1169	803	619	698	729	38.1309	39.6277	38.6191	33.684	20.0459	18.8306	19.7229	19.9875
GLYMA_12G202600	1546.69	1291.46	1506.95	1326.98	4453.72	3777.15	4467.38	4156.68	-1.57097	4.6681e-81	1.75597e-79	-	12	36319226	36322427	+	1535	protein_coding	hypothetical protein	-	3971	3152	3627	3103	2145	1520	1798	1701	90.9659	76.0965	81.488	77.2953	46.2914	39.9741	43.9205	40.3179
GLYMA_07G058500	39.6588	40.783	51.9639	56.9485	534.984	438.591	484.058	435.36	-3.32353	6.0405e-81	2.27018e-79	-	7	5224700	5225712	-	907	protein_coding	hypothetical protein	-	477	366	393	325	55	48	62	73	18.4926	14.9541	14.9431	13.7011	2.0088	2.13637	2.56313	2.92831
GLYMA_10G190300	2591.52	2440.18	2692.9	2471.41	6593.65	6480.6	8072.57	7627.5	-1.4966	6.40117e-81	2.40357e-79	-	10	42314397	42318797	-	2085	protein_coding	hypothetical protein	CCT	5879	5408	6554	5694	3594	2872	3213	3168	99.1482	96.1208	108.406	104.422	57.1022	55.606	57.7817	55.2817
GLYMA_01G205300	1527.22	1384.07	1542.99	1397.19	3852.56	3481.17	4105.26	4093.72	-1.40811	6.77614e-81	2.54208e-79	-	1	53783308	53787372	-	1048	protein_coding	hypothetical protein	Motile_Sperm	3435	2905	3333	3056	2118	1629	1841	1791	124.778	111.214	118.745	120.714	72.4822	67.9343	71.3123	67.3166
GLYMA_11G068900	5358.26	5164.15	5802.35	5147.99	12189.1	11744.9	13690.4	13374.3	-1.2479	9.67636e-81	3.62686e-79	-	11	5179525	5181597	-	1425	protein_coding	hypothetical protein	-	10868	9801	11115	9984	7431	6078	6923	6599	268.177	254.884	268.998	267.898	172.748	172.183	182.165	168.487
GLYMA_09G152500	1077.28	872.586	935.35	972.025	2974.38	3013.81	3525.13	2889.45	-1.68431	1.24459e-80	4.66077e-79	-	9	37497745	37505104	-	2904	protein_coding	hypothetical protein	-	2652	2515	2862	2157	1494	1027	1116	1246	40.5094	40.4874	42.8764	35.8282	21.4994	18.0098	18.1779	19.6931
GLYMA_18G208700	476.627	462.207	528.858	461.829	1408.68	1544.65	1565.49	1413.24	-1.62067	1.4584e-80	5.45654e-79	-	18	49338458	49341124	+	1268	protein_coding	hypothetical protein	-	1256	1289	1271	1055	661	544	631	592	34.8303	37.6722	34.5685	31.8136	17.2688	17.319	18.6593	16.9865
GLYMA_14G011700	343.95	242.149	386.377	296.444	1622.9	1617.75	1905.44	1878.08	-2.46789	1.55675e-80	5.81932e-79	-	14	891533	892870	-	1338	protein_coding	hypothetical protein	-	1447	1350	1547	1402	477	285	461	380	38.0277	37.3908	39.8739	40.0656	11.8098	8.59869	12.9191	10.3331
GLYMA_07G041200	2203.59	2196.33	2562.99	2234.25	5584.25	5251.11	5784.07	5832.48	-1.28768	1.68411e-80	6.2898e-79	-	7	3421032	3423795	-	2263	protein_coding	hypothetical protein	Pkinase	4979	4382	4696	4354	3056	2585	3058	2864	77.3651	71.7587	71.5645	73.5671	44.7352	46.1126	50.6686	46.0459
GLYMA_01G159400	4904.71	4656.91	4911.42	4910.05	9714.95	9989.33	11140.7	10967	-1.10891	1.91449e-80	7.14385e-79	-	1	49745958	49755911	-	2878	protein_coding	hypothetical protein	-	8662	8336	9045	8187	6802	5481	5860	6294	130.554	132.413	133.705	134.181	96.5835	94.8393	94.1822	98.1554
GLYMA_02G255500	6896.3	6739.39	7245.61	7285.51	2234.15	2116.26	2288.5	2814.43	1.57577	2.16363e-80	8.0663e-79	-	2	44240358	44242714	-	1358	protein_coding	hypothetical protein	-	1992	1766	1858	2101	9564	7932	8645	9339	60.5401	56.5645	55.3818	69.434	273.834	276.753	280.167	293.676
GLYMA_10G105200	462.205	393.386	537.239	428.284	1746.27	1940.11	2210.9	2229.04	-2.15737	2.85658e-80	1.06402e-78	-	10	23336995	23342523	-	3426	protein_coding	hypothetical protein	-	1557	1619	1795	1664	641	463	641	549	15.9804	17.5124	18.0689	18.5714	6.198	5.45553	7.01547	5.83025
GLYMA_03G247700	1059.25	914.219	1079.51	880.751	3297.39	3288.23	4083.09	3314.09	-1.8295	3.13898e-80	1.16818e-78	-	3	44444757	44447458	-	1890	protein_coding	hypothetical protein	-	2940	2744	3315	2474	1469	1076	1288	1129	64.6526	63.5949	71.4973	59.1604	30.4337	27.1648	30.2032	25.689
GLYMA_16G154000	2376.64	2260.06	2722.24	2409	6205.59	6202.59	7248.56	6870.65	-1.44131	3.64367e-80	1.35479e-78	-	16	31450077	31455500	+	1823	protein_coding	hypothetical protein	Tubulin	5533	5176	5885	5129	3296	2660	3248	3088	106.724	105.219	111.331	107.579	59.8938	58.9031	66.806	61.6301
GLYMA_18G056900	23.7953	16.9929	24.3057	21.0631	334.225	434.996	351.035	338.911	-4.0785	4.17847e-80	1.55226e-78	-	18	4979208	4982580	+	2340	protein_coding	hypothetical protein	Na_H_Exchanger	298	363	285	253	33	20	29	27	4.47804	5.74881	4.20033	4.13413	0.467174	0.345031	0.464695	0.419807
GLYMA_02G072300	184.594	162.282	191.093	173.186	869.209	817.265	796.91	716.669	-2.17015	4.26254e-80	1.58209e-78	-	2	6340141	6341458	+	929	protein_coding	hypothetical protein	-	775	682	647	535	256	191	228	222	29.3341	27.2054	24.0183	22.02	9.12862	8.29967	9.20248	8.69439
GLYMA_13G258300	145.656	106.206	155.892	123.258	870.331	728.588	934.861	877.417	-2.68211	4.89462e-80	1.81508e-78	-	13	36280581	36282092	-	1512	protein_coding	hypothetical protein	-	776	608	759	655	202	125	186	158	18.0467	14.9018	17.3119	16.5642	4.42569	3.33735	4.61261	3.80196
GLYMA_02G137900	320.155	259.992	301.726	238.716	1437.84	1312.18	1861.1	1608.82	-2.47171	5.00323e-80	1.85372e-78	-	2	14270263	14272222	+	1176	protein_coding	hypothetical protein	-	1282	1095	1511	1201	444	306	360	306	38.3326	34.5059	44.311	39.0495	12.5071	10.5041	11.4784	9.46708
GLYMA_09G261800	1277.01	998.334	1315.02	1057.84	3877.23	4242.11	4708.79	4048.18	-1.85995	5.26922e-80	1.95054e-78	-	9	47969101	47971369	+	1134	protein_coding	hypothetical protein	LIM	3457	3540	3823	3022	1771	1175	1569	1356	107.195	115.685	116.264	101.897	51.7352	41.8281	51.8795	43.506
GLYMA_11G085100	4723.72	4559.2	4537.62	4340.57	9283.15	9760.45	10868.5	10466	-1.15254	8.28694e-80	3.06492e-78	-	11	6403966	6411638	+	1803	protein_coding	hypothetical protein	-	8277	8145	8824	7813	6551	5366	5414	5564	161.423	167.41	168.781	165.692	120.363	120.143	112.592	112.278
GLYMA_18G220800	461.484	379.792	462.646	460.269	1570.18	1720.81	1845.09	1490.94	-1.90875	1.33956e-79	4.94999e-78	-	18	50782488	50785467	+	1176	protein_coding	hypothetical protein	-	1400	1436	1498	1113	640	447	552	590	41.8608	45.2516	43.9298	36.1883	18.0283	15.3442	17.6002	18.2535
GLYMA_13G298800	222.089	168.23	233.837	210.631	947.718	1140.82	1219.38	1066.3	-2.38823	1.34839e-79	4.97822e-78	-	13	39723376	39724074	-	699	protein_coding	hypothetical protein	-	845	952	990	796	308	198	279	270	42.5076	50.4716	48.8441	43.5427	14.5967	11.4349	14.9662	14.0536
GLYMA_13G240700	7832.25	7075	7734.24	7331.53	18558.5	17091.9	21611.4	20021.2	-1.3664	1.60548e-79	5.92219e-78	-	13	35060887	35063159	-	1537	protein_coding	hypothetical protein	-	16547	14263	17546	14946	10862	8327	9228	9398	378.558	343.893	393.694	371.818	234.108	218.705	225.123	222.466
GLYMA_18G037200	767.217	671.22	764.372	759.053	2127.6	2104.28	2523.75	2385.77	-1.62512	2.12023e-79	7.81407e-78	-	18	2907348	2912179	+	2868	protein_coding	hypothetical protein	-	1897	1756	2049	1781	1064	790	912	973	28.3126	27.6208	29.9931	28.9047	14.9605	13.5362	14.5146	15.0259
GLYMA_15G203300	308.618	293.128	292.506	273.041	1043.05	959.867	1099.91	1152.03	-1.86501	2.12979e-79	7.84239e-78	-	15	25837465	25842095	+	2389	protein_coding	hypothetical protein	Sugar_tr	930	801	893	860	428	345	349	350	16.6252	15.0909	15.6567	16.7176	7.20809	7.08041	6.65284	6.4739
GLYMA_15G037300	3657.98	3865.04	3934.17	3735.2	1627.38	1611.76	1790.89	1537.82	1.20945	2.56091e-79	9.4216e-78	-	15	2940192	2946115	-	4120	protein_coding	hypothetical protein	-	1451	1345	1454	1148	5073	4549	4694	4788	16.4799	16.0993	16.1964	14.1782	54.2806	59.3142	56.8497	56.2672
GLYMA_15G056900	8438.67	8151.5	9765.02	8409.65	23245.5	22255.5	27340.1	27157.1	-1.52425	2.64938e-79	9.73849e-78	-	15	4416473	4418569	+	2097	protein_coding	hypothetical protein	-	20726	18572	22197	20273	11703	9594	11651	10780	347.54	328.206	365.048	369.657	184.876	184.691	208.329	187.035
GLYMA_04G238500	28006.3	24234.5	28278.4	25235.2	60098.8	60974.9	69839.9	63758.1	-1.26789	2.76039e-79	1.01377e-77	-	4	50710044	50711197	+	587	protein_coding	hypothetical protein	-	53585	50883	56702	47596	38840	28523	33740	32348	3209.91	3212.34	3331.31	3100.36	2191.91	1961.55	2155.23	2004.99
GLYMA_04G205100	28.8428	29.7376	40.2301	35.1052	365.629	391.856	496.375	459.472	-3.67943	3.01329e-79	1.10567e-77	-	4	47774402	47776175	-	1337	protein_coding	hypothetical protein	Myb_DNA-binding	326	327	403	343	40	35	48	45	10.3739	10.9666	12.5776	11.8689	1.19916	1.27864	1.62879	1.48167
GLYMA_03G237900	1072.95	1052.71	1144.88	1072.66	243.379	300.782	311.62	283.989	1.93147	4.20086e-79	1.54008e-77	-	3	43759828	43762445	-	1317	protein_coding	hypothetical protein	DnaJ	217	251	253	212	1488	1239	1366	1375	5.79377	7.06277	6.62505	6.15503	37.4281	37.9777	38.8911	37.9856
GLYMA_09G048200	852.304	921.016	926.13	732.529	2974.38	2766.96	3397.03	3527.08	-1.88393	6.3371e-79	2.32122e-77	-	9	4163493	4168645	-	3584	protein_coding	hypothetical protein	-	2652	2309	2758	2633	1182	1084	1105	939	29.4079	26.9845	29.9952	31.7493	12.3482	13.7999	13.0663	10.7739
GLYMA_02G302100	2583.59	2395.15	2445.65	2438.64	1006.04	1006.6	996.446	1113.18	1.25967	6.34955e-79	2.32375e-77	-	2	47768469	47771819	-	1606	protein_coding	hypothetical protein	-	897	840	809	831	3583	2819	2918	3126	19.6397	19.383	17.3723	19.785	73.9064	70.8587	68.128	70.8183
GLYMA_02G261100	942.437	985.589	1115.55	1125.71	3294.02	3127.66	3658.15	3998.61	-1.75554	6.75275e-79	2.46915e-77	-	2	44726522	44728449	+	1928	protein_coding	hypothetical protein	-	2937	2610	2970	2985	1307	1160	1331	1443	53.5654	50.1673	53.1256	59.1994	22.4569	24.2881	25.8855	27.2309
GLYMA_11G128900	10676.1	10096.3	11318.9	10278	24223.5	23185.4	28003.9	26725.7	-1.26939	7.79754e-79	2.84869e-77	-	11	9788804	9793642	+	2250	protein_coding	hypothetical protein	Pkinase	21598	19348	22736	19951	14806	11883	13505	13175	337.535	318.669	348.486	339.049	217.99	213.2	225.06	213.044
GLYMA_20G224400	1466.65	1397.67	1410.57	1341.8	2902.6	3089.31	3138.37	3085.03	-1.12048	8.20914e-79	2.99644e-77	-	20	45900029	45903715	-	2838	protein_coding	hypothetical protein	Epimerase	2588	2578	2548	2303	2034	1645	1683	1720	53.6569	56.3305	51.8117	51.9216	39.7289	39.1547	37.2087	36.8982
GLYMA_12G048800	491.769	506.389	486.114	517.997	1410.92	1411.64	1628.31	1445.39	-1.55803	1.24522e-78	4.54125e-77	-	12	3515939	3520048	+	3492	protein_coding	hypothetical protein	-	1258	1178	1322	1079	682	596	580	664	20.0886	19.8251	20.7047	18.7363	10.26	10.9263	9.87635	10.9712
GLYMA_09G075900	101.671	68.8213	104.766	67.09	882.668	644.705	862.191	821.156	-3.22783	2.20884e-78	8.04852e-77	-	9	8277053	8278499	+	1447	protein_coding	hypothetical protein	F-box	787	538	700	613	141	81	125	86	19.1246	13.7785	16.6834	16.1984	3.22799	2.25975	3.23912	2.16238
GLYMA_13G143600	5788.02	5891.44	6078.1	5881.3	2219.57	2026.39	2006.44	2547.86	1.42604	3.07721e-78	1.12029e-76	-	13	25635213	25639540	+	2792	protein_coding	hypothetical protein	AAA	1979	1691	1629	1902	8027	6934	7252	7539	24.924	22.4448	20.1215	26.048	95.2399	100.256	97.3931	98.2427
GLYMA_10G1235001	551.618	419.725	535.563	525.018	1648.69	1781.93	1798.28	1781.63	-1.7854	3.3494e-78	1.21833e-76	-	10	32209622	32213265	+	1174	protein_coding	NA	-	1470	1487	1460	1330	765	494	639	673	65.3474	69.6661	63.6547	64.2917	32.038	25.2112	30.2908	30.9557
GLYMA_02G187500	114.65	103.657	134.938	101.415	646.019	654.291	586.29	628.258	-2.46849	3.73299e-78	1.35668e-76	-	2	34719148	34720085	-	784	protein_coding	hypothetical protein	-	576	546	476	469	159	122	161	130	25.8341	25.8085	20.9385	22.8737	6.71834	6.28184	7.70009	6.03294
GLYMA_17G000500	4067.55	3808.11	4385.08	3919.3	9487.28	10064.8	11643.3	11127.8	-1.38712	4.21955e-78	1.53217e-76	-	17	38903	42667	-	2865	protein_coding	hypothetical protein	-	8459	8399	9453	8307	5641	4482	5232	5024	104.624	109.481	114.669	111.724	65.7295	63.6412	69.0044	64.2946
GLYMA_02G091900	23307.1	21474	25003.8	22625.7	53679	50684.8	60438.3	59352.3	-1.27834	4.38638e-78	1.59138e-76	-	2	8146062	8149820	-	3181	protein_coding	hypothetical protein	Actin	47861	42296	49069	44307	32323	25274	29833	29003	529.061	492.745	531.983	532.584	336.612	320.74	351.657	331.727
GLYMA_01G142600	2051.44	2006.01	2124.65	1798.95	4986.46	5476.39	6236.1	5740.05	-1.49126	4.47784e-78	1.62315e-76	-	1	47583709	47601867	+	2409	protein_coding	hypothetical protein	Sec1	4446	4570	5063	4285	2845	2361	2535	2306	64.8963	70.3018	72.4812	68.0133	39.1225	39.5642	39.4573	34.8277
GLYMA_09G073300	535.033	369.596	559.031	549.982	2165.73	2268.45	2449.85	2475.52	-2.21564	5.27025e-78	1.90873e-76	-	9	7722911	7726082	+	2095	protein_coding	hypothetical protein	Auxin_inducible	1931	1893	1989	1848	742	435	667	705	32.4105	33.4852	32.742	33.7286	11.7328	8.38202	11.9379	12.2435
GLYMA_19G260900	1202.02	1137.68	1235.4	1069.54	327.496	312.766	360.888	328.194	1.80508	5.77353e-78	2.0892e-76	-	19	50395968	50409535	+	3673	protein_coding	hypothetical protein	Myb_DNA-binding	292	261	293	245	1667	1339	1474	1371	3.13037	2.94886	3.08069	2.85609	16.8362	16.4797	16.8504	15.2078
GLYMA_07G228900	1780.32	1647.46	1672.06	1575.05	3854.8	4128.27	4453.83	3882.07	-1.2895	6.69274e-78	2.41973e-76	-	7	40859599	40866697	+	2094	protein_coding	hypothetical protein	SRF-TF	3437	3445	3616	2898	2469	1939	1995	2019	57.7152	60.9677	59.5533	52.9178	39.0594	37.3804	35.7233	35.0802
GLYMA_06G067500	330.25	329.663	335.251	342.471	1204.56	1067.72	1347.48	1156.05	-1.83608	7.04222e-78	2.54389e-76	-	6	5151526	5154065	-	1463	protein_coding	hypothetical protein	-	1074	891	1094	863	458	388	400	439	33.7189	29.4813	33.6863	29.4627	13.5465	13.9848	13.3915	14.261
GLYMA_10G216100	285.543	279.534	268.201	261.339	940.989	974.247	1067.88	909.567	-1.83018	8.29397e-78	2.99348e-76	-	10	44783561	44785189	+	659	protein_coding	hypothetical protein	-	839	813	867	679	396	329	320	335	44.7676	45.7185	45.372	39.3971	19.9063	20.1537	18.2075	18.4953
GLYMA_06G161400	2719.15	2671.29	2561.32	2729.63	1002.67	975.445	1129.47	1126.58	1.33603	9.96898e-78	3.59493e-76	-	6	13340484	13353434	-	2343	protein_coding	hypothetical protein	-	894	814	917	841	3771	3144	3056	3499	13.4169	12.8748	13.4974	13.7247	53.3169	54.1694	48.9065	54.3343
GLYMA_11G105700	59.8487	40.783	60.3451	46.807	494.608	438.591	550.57	593.429	-3.31795	1.09879e-77	3.95895e-76	-	11	8024828	8026836	+	1540	protein_coding	hypothetical protein	PI-PLC-X	441	366	447	443	83	48	72	60	10.0694	8.80739	10.0102	10.9992	1.78541	1.25824	1.75306	1.41753
GLYMA_17G058500	3376.05	3214.21	3396.09	3128.27	7130.88	7937.78	8647.77	7552.49	-1.25347	1.23853e-77	4.45862e-76	-	17	4445157	4452670	-	2241	protein_coding	hypothetical protein	-	6358	6624	7021	5638	4682	3783	4052	4010	113.775	124.924	123.223	109.709	78.9314	77.7172	77.3202	74.2478
GLYMA_05G165400	3959.39	3890.53	3948.42	4151.78	7856.53	8510.58	9028.37	8064.2	-1.06877	2.96207e-77	1.06541e-75	-	5	35602204	35604491	+	1406	protein_coding	hypothetical protein	Usp	7005	7102	7330	6020	5491	4579	4711	5322	175.19	187.19	179.793	163.716	129.374	131.471	125.636	137.718
GLYMA_20G025200	26034.9	24971.1	28487.1	26745.5	59244.2	63191.8	73344.1	70537.7	-1.32582	6.11398e-77	2.1972e-75	-	20	2742491	2744681	-	1901	protein_coding	hypothetical protein	-	52823	52733	59547	52657	36106	29390	33989	34284	977.076	1027.99	1080.27	1059.14	629.185	624.11	670.413	656.163
GLYMA_07G0043001	443.457	482.599	543.944	434.525	1801.23	1671.68	2198.59	1918.26	-1.99529	6.71973e-77	2.41282e-75	-	7	328265	335104	-	5151	protein_coding	NA	-	1606	1395	1785	1432	615	568	649	557	23.0875	21.1351	25.1673	22.3855	8.32913	9.37422	9.94888	8.28516
GLYMA_01G080300	348.276	301.624	398.11	317.507	1352.6	1209.12	1413.99	1344.93	-1.96212	7.35578e-77	2.63894e-75	-	1	21959514	21961696	-	1127	protein_coding	hypothetical protein	Ras	1206	1009	1148	1004	483	355	475	407	37.628	33.1783	35.1295	34.0635	14.1973	12.7159	15.8036	13.1393
GLYMA_03G248100	1001.56	1048.46	1144.88	1029.75	2826.33	2770.55	3325.59	2861.32	-1.48023	1.40518e-76	5.03686e-75	-	3	44467490	44469173	+	819	protein_coding	hypothetical protein	-	2520	2312	2700	2136	1389	1234	1366	1320	108.194	104.614	113.693	99.7234	56.1823	60.824	62.5392	58.6397
GLYMA_16G051700	51.917	67.122	62.0214	46.807	630.317	493.714	512.388	463.491	-3.2092	1.74287e-76	6.24197e-75	-	16	4976323	4978065	-	1120	protein_coding	hypothetical protein	-	562	412	416	346	72	79	74	60	17.6443	13.6322	12.8094	11.8124	2.12959	2.84743	2.47742	1.94911
GLYMA_19G150900	43.2641	48.4298	66.212	46.807	444.138	493.714	456.961	567.977	-3.26479	1.94103e-76	6.94574e-75	-	19	41123400	41123975	-	576	protein_coding	hypothetical protein	-	396	412	371	424	60	57	79	60	24.1746	26.5071	22.2129	28.1464	3.45072	3.99481	5.14269	3.78993
GLYMA_06G120300	871.051	787.622	872.49	739.55	2237.51	2147.42	2428.91	2358.98	-1.48738	2.07665e-76	7.41835e-75	-	6	9778588	9785737	+	2073	protein_coding	hypothetical protein	-	1995	1792	1972	1761	1208	927	1041	948	40.2469	38.1002	39.0179	38.6315	22.9589	21.4697	22.3944	19.7885
GLYMA_16G099600	1801.95	1599.03	1789.4	1694.41	4496.33	4110.29	5053.67	4420.58	-1.39275	2.07631e-76	7.41835e-75	-	16	19187944	19189460	+	1517	protein_coding	hypothetical protein	-	4009	3430	4103	3300	2499	1882	2135	2172	124.641	112.388	125.11	111.566	73.1956	67.1739	70.7817	69.8714
GLYMA_19G175300	2187.72	1968.63	2247.86	2018.16	4865.33	5336.19	5843.19	5689.15	-1.36733	2.75041e-76	9.81684e-75	-	19	43532148	43535651	+	2095	protein_coding	hypothetical protein	-	4338	4453	4744	4247	3034	2317	2682	2587	72.8103	78.769	78.0935	77.5136	47.9747	44.6463	48.0021	44.9277
GLYMA_20G245600	2958.55	2605.86	3036.53	2838.06	5991.37	6250.52	6504.61	6352.23	-1.13339	3.77662e-76	1.34681e-74	-	20	47596189	47600780	+	2648	protein_coding	hypothetical protein	Pkinase_Tyr	5342	5216	5281	4742	4103	3067	3623	3638	70.9371	72.9973	68.7785	68.4736	51.3292	46.7562	51.3022	49.9858
GLYMA_10G046400	824.182	838.601	806.278	841.746	1884.22	2028.78	2154.24	2103.12	-1.30273	3.83776e-76	1.36745e-74	-	10	4155215	4164211	-	4132	protein_coding	hypothetical protein	-	1680	1693	1749	1570	1143	987	962	1079	17.3543	18.4312	17.7196	17.6356	11.1234	11.705	10.5967	11.5328
GLYMA_03G075600	390.819	401.883	406.492	379.137	11.2156	11.9834	17.2438	6.69784	5.05585	4.87828e-76	1.73672e-74	-	3	18753794	18756107	-	1431	protein_coding	hypothetical protein	-	10	10	14	5	542	473	485	486	0.245724	0.258969	0.337398	0.133601	12.547	13.3434	12.7083	12.3566
GLYMA_19G181100	600.651	611.745	691.455	659.198	1809.08	2129.44	2315.6	2164.74	-1.71571	5.10772e-76	1.81686e-74	-	19	43985048	43988793	-	1992	protein_coding	hypothetical protein	-	1613	1777	1880	1616	833	720	825	845	28.4729	33.0586	32.5479	31.0193	13.8528	14.591	15.5292	15.4337
GLYMA_08G148100	2018.99	1968.63	2293.12	2015.04	5176	5164.83	6120.32	5878.03	-1.42907	5.1465e-76	1.8291e-74	-	8	11290122	11297688	-	7487	protein_coding	hypothetical protein	-	4615	4310	4969	4388	2800	2317	2736	2583	21.6746	21.3332	22.8884	22.4098	12.3889	12.4929	13.7023	12.5522
GLYMA_18G264000	478.069	452.861	440.855	497.714	1416.53	1264.24	1380.74	1414.58	-1.54968	7.28161e-76	2.58574e-74	-	18	54933280	54938718	+	5439	protein_coding	hypothetical protein	-	1263	1055	1121	1056	663	533	526	638	11.4727	10.0999	9.98704	10.4309	5.67377	5.55837	5.09505	5.99652
GLYMA_14G033700	310.06	316.068	322.679	365.875	1034.08	1169.58	1118.38	1099.79	-1.74971	7.93419e-76	2.81509e-74	-	14	2472243	2477533	+	1863	protein_coding	hypothetical protein	DUF803	922	976	908	821	430	372	385	469	25.2495	28.169	24.3879	24.4488	11.0939	11.6956	11.243	13.2895
GLYMA_15G072400	206.226	250.646	204.503	219.213	897.248	1044.95	920.08	865.361	-2.08312	8.86024e-76	3.141e-74	-	15	5540911	5542834	-	1741	protein_coding	hypothetical protein	-	800	872	747	646	286	295	244	281	22.5044	25.852	20.6094	19.7607	7.57944	9.52698	7.31923	8.17897
GLYMA_01G191600	1287.11	1303.36	1299.93	1362.86	157.018	257.642	248.804	263.895	2.50566	1.08264e-75	3.83477e-74	-	1	52614248	52617447	-	1697	protein_coding	hypothetical protein	-	140	215	202	197	1785	1534	1551	1747	2.9009	4.69509	4.1051	4.43879	34.8448	36.4911	34.2701	37.4553
GLYMA_08G223300	3293.12	3234.6	3851.19	3271.03	9199.04	9844.33	11823.1	11567.2	-1.63627	1.09517e-75	3.87585e-74	-	8	18106281	18108988	-	2345	protein_coding	hypothetical protein	2-Hacid_dh_C	8202	8215	9599	8635	4567	3807	4595	4193	122.988	129.823	141.168	140.799	64.5163	65.5365	73.4731	65.0555
GLYMA_02G204200	483.116	527.63	512.934	473.531	1739.54	1561.43	2054.48	2014.71	-1.88379	1.18756e-75	4.19928e-74	-	2	38955462	38958364	+	1929	protein_coding	hypothetical protein	-	1551	1303	1668	1504	670	621	612	607	28.2727	25.0322	29.8207	29.8123	11.506	12.9958	11.8961	11.4488
GLYMA_17G059500	6928.03	6111.5	6684.9	6362.63	13301.7	13152.9	14594.4	14453.9	-1.08904	1.30161e-75	4.59871e-74	-	17	4509206	4514474	+	2052	protein_coding	hypothetical protein	-	11860	10976	11849	10790	9608	7193	7976	8156	203.233	198.223	199.14	201.059	155.109	141.506	145.745	144.611
GLYMA_08G081100	4107.21	3845.5	4373.35	3999.66	9923.56	9284.71	10866.1	11501.5	-1.34846	1.3641e-75	4.81542e-74	-	8	6137038	6140020	-	2053	protein_coding	hypothetical protein	Tubulin	8848	7748	8822	8586	5696	4526	5218	5127	207.97	191.931	203.371	219.452	126.13	122.131	130.785	124.691
GLYMA_10G217000	1266.92	1201.4	1406.38	1176.42	3113.45	3580.63	3613.81	3422.6	-1.4427	1.63384e-75	5.76277e-74	-	10	44851172	44856590	-	3463	protein_coding	hypothetical protein	Pkinase	2776	2988	2934	2555	1757	1414	1678	1508	44.6128	50.6081	46.2453	44.6502	26.6015	26.0883	28.7561	25.0759
GLYMA_17G105800	991.47	1109.64	1147.4	1041.46	190.665	173.759	137.95	234.424	2.54381	1.67497e-75	5.90285e-74	-	17	8293050	8296327	-	1597	protein_coding	hypothetical protein	PP2C	170	145	112	175	1375	1306	1369	1335	4.68474	4.21118	3.02706	5.24405	35.6971	41.3177	40.2289	38.0656
GLYMA_07G245300	47831.4	45988.8	53997.2	48251.8	116627	123722	148433	138268	-1.42657	1.74366e-75	6.13976e-74	-	7	42449567	42452236	+	2254	protein_coding	hypothetical protein	-	103986	103245	120511	103218	66334	54127	64426	61852	1622.21	1697.47	1843.86	1750.98	974.907	969.401	1071.75	998.394
GLYMA_02G166500	1168.85	1142.77	1293.23	1199.04	3281.69	3126.46	3943.91	3468.14	-1.52447	2.08544e-75	7.33708e-74	-	2	25302486	25306884	-	3081	protein_coding	hypothetical protein	-	2926	2609	3202	2589	1621	1345	1543	1537	37.5227	35.2609	40.2725	36.1031	19.5838	19.8015	21.1001	20.3943
GLYMA_08G089700	13.7003	11.895	9.2194	9.3614	348.805	260.039	375.669	341.59	-4.90144	2.69372e-75	9.46918e-74	-	8	6777521	6780488	+	1181	protein_coding	hypothetical protein	FKBP_C	311	217	305	255	19	14	11	12	9.25972	6.80921	8.90644	8.25601	0.532948	0.478544	0.349244	0.369686
GLYMA_11G249300	1400.32	1265.12	1458.34	1173.29	3759.47	3403.27	3733.28	3556.55	-1.4481	2.93522e-75	1.03095e-73	-	11	34152675	34155963	-	3126	protein_coding	hypothetical protein	Kelch_1	3352	2840	3031	2655	1942	1489	1740	1504	37.7053	33.6679	33.4389	32.4755	20.5798	19.2287	20.8711	17.505
GLYMA_06G076700	1027.52	948.205	996.533	885.432	2327.24	2580.02	2533.61	2688.51	-1.39213	3.63559e-75	1.27587e-73	-	6	5934111	5936867	+	2757	protein_coding	hypothetical protein	-	2075	2153	2057	2007	1425	1116	1189	1135	26.4648	28.9397	25.7307	27.8349	17.1222	16.3407	16.1708	14.9783
GLYMA_11G171500	1796.9	1569.3	1817.9	1632	285.998	215.7	371.974	334.892	2.49736	4.22619e-75	1.48189e-73	-	11	18629660	18631015	+	955	protein_coding	hypothetical protein	-	255	180	302	250	2492	1847	2169	2092	9.3891	6.98483	10.9058	10.0096	86.4422	78.0741	85.1613	79.7004
GLYMA_06G293700	1129.19	1047.61	1097.11	1130.39	2418.08	2699.85	2585.34	2467.49	-1.20705	7.70425e-75	2.6992e-73	-	6	48252826	48265237	+	1542	protein_coding	hypothetical protein	Tetraspannin	2156	2253	2099	1842	1566	1233	1309	1449	64.3563	70.8766	61.45	59.7894	44.038	42.2534	41.6658	44.7533
GLYMA_01G149300	9682.52	9188.07	10583	9557.99	20510	20471.2	23409.7	22135	-1.1492	7.72855e-75	2.70544e-73	-	1	48618286	48623408	-	4110	protein_coding	hypothetical protein	-	18287	17083	19006	16524	13428	10814	12627	12252	206.562	203.363	210.555	202.963	142.894	140.233	152.092	143.196
GLYMA_01G030200	573.25	531.878	648.71	570.265	1818.05	2076.72	2341.46	2387.11	-1.89116	7.94555e-75	2.77908e-73	-	1	3167272	3172978	-	3101	protein_coding	hypothetical protein	Pkinase_Tyr	1621	1733	1901	1782	795	626	774	731	18.381	20.7102	21.1414	21.9728	8.49271	8.14922	9.35891	8.57665
GLYMA_20G019100	153.588	157.184	168.464	120.138	843.413	884.372	1098.68	810.439	-2.60225	9.94366e-75	3.47505e-73	-	20	1984445	1988059	+	1360	protein_coding	Sulfiredoxin [Source:Projected from Arabidopsis thaliana (AT1G31170) UniProtKB/TrEMBL;Acc:F4I7W2]	ParBc	752	738	892	605	213	185	201	154	19.4431	20.1096	22.6194	17.0097	5.18826	5.49131	5.5417	4.11987
GLYMA_18G046000	2471.1	2197.18	2483.37	2341.13	5755.85	5756.81	6721.39	6863.95	-1.40231	1.02529e-74	3.58014e-73	-	18	3976764	3980543	+	1324	protein_coding	hypothetical protein	DJ-1_PfpI	5132	4804	5457	5124	3427	2586	2963	3001	136.297	134.463	142.141	147.979	85.7447	78.8468	83.9131	82.467
GLYMA_11G184400	1349.84	1357.73	1482.65	1474.42	3534.04	4127.07	4607.79	4354.94	-1.55301	1.68796e-74	5.88916e-73	-	11	25256684	25259757	+	1236	protein_coding	hypothetical protein	Epimerase	3151	3444	3741	3251	1872	1598	1769	1890	89.6432	103.26	104.382	100.572	50.1728	52.1917	53.6655	55.6347
GLYMA_10G221500	1196.97	1268.52	1161.64	1207.62	421.707	423.013	379.364	388.475	1.58288	1.81477e-74	6.3263e-73	-	10	45294735	45316121	+	4928	protein_coding	hypothetical protein	-	376	353	308	290	1660	1493	1386	1548	2.68672	2.65833	2.1585	2.25333	11.1747	12.2476	10.5608	11.4451
GLYMA_01G139000	97.3443	123.199	94.7083	108.436	768.269	588.383	832.63	683.18	-2.76277	1.89444e-74	6.59853e-73	-	1	46672805	46675995	+	2260	protein_coding	hypothetical protein	-	685	491	676	510	135	145	113	139	11.0439	8.34282	10.6892	8.94117	2.0505	2.68383	1.94271	2.31879
GLYMA_13G310100	7356.35	6925.46	7614.38	6910.27	1759.73	2013.2	1811.83	2541.16	1.82655	2.17533e-74	7.57061e-73	-	13	40564513	40567479	-	2269	protein_coding	hypothetical protein	WRKY	1569	1680	1471	1897	10202	8151	9085	8858	24.3151	27.4386	22.358	31.9678	148.947	145.017	150.133	142.038
GLYMA_08G323500	67.0594	37.3844	59.507	38.2257	591.062	553.631	699.606	531.809	-3.55052	2.23452e-74	7.77015e-73	-	8	44193477	44196906	-	3033	protein_coding	hypothetical protein	-	527	462	568	397	93	44	71	49	6.10978	5.6449	6.45848	5.00493	1.01576	0.58563	0.877752	0.587795
GLYMA_01G017200	370.629	379.792	397.272	314.387	1403.07	1289.41	1654.17	1596.77	-2.02341	2.29328e-74	7.96787e-73	-	1	1642862	1643728	+	867	protein_coding	hypothetical protein	-	1251	1076	1343	1192	514	447	474	403	50.7371	45.9918	53.4209	52.5699	19.6393	20.8129	20.4996	16.9117
GLYMA_10G252200	1379.41	1376.43	1305.8	1354.28	2909.33	2991.05	3332.98	3038.14	-1.17974	2.3472e-74	8.14844e-73	-	10	48006799	48010531	-	1479	protein_coding	hypothetical protein	DnaJ	2594	2496	2706	2268	1913	1620	1558	1736	61.6721	62.5408	63.0978	58.6347	42.8477	44.2171	39.4989	42.7055
GLYMA_12G235900	11256.6	10433.7	12884.5	10757	31680.7	30379	38110.1	38362.6	-1.6116	2.44112e-74	8.46748e-73	-	12	39477716	39481109	+	3394	protein_coding	hypothetical protein	Pkinase_Tyr	28247	25351	30941	28638	15611	12280	15373	13789	292.649	276.803	314.396	322.634	152.37	146.06	169.837	147.817
GLYMA_06G218900	1654.85	1609.23	1926.02	1579.74	4569.24	4859.25	5589.46	5602.08	-1.60679	2.58633e-74	8.96374e-73	-	6	23972838	23976562	-	2458	protein_coding	hypothetical protein	-	4074	4055	4538	4182	2295	1894	2298	2025	76.0374	79.7622	83.0688	84.8756	40.3537	40.5828	45.7357	39.1063
GLYMA_02G134300	1250.33	1207.35	1361.12	1206.06	3042.79	3052.16	3454.92	3501.63	-1.37682	3.42038e-74	1.18446e-72	-	2	13882473	13887471	+	2316	protein_coding	hypothetical protein	-	2713	2547	2805	2614	1734	1421	1624	1546	57.0901	56.4858	57.891	59.8148	34.3759	34.329	36.4414	33.6616
GLYMA_18G061000	137.724	132.545	173.492	137.3	1063.24	757.348	1187.36	1003.34	-2.78811	3.48094e-74	1.20443e-72	-	18	5498935	5501512	-	1513	protein_coding	hypothetical protein	PP2C	948	632	964	749	191	156	207	176	22.0321	15.4798	21.9732	18.9288	4.18192	4.16226	5.13	4.23229
GLYMA_05G148000	10585.3	10319.8	11225	11126.8	20858.8	21891.2	24267	22136.4	-1.04332	3.5695e-74	1.23406e-72	-	5	34217841	34220123	-	1747	protein_coding	hypothetical protein	-	18598	18268	19702	16525	14680	12146	13393	14263	374.335	387.512	388.93	361.683	278.365	280.662	287.456	297.043
GLYMA_12G039400	2070.91	2069.74	2045.87	2149.22	892.762	861.603	885.593	960.471	1.21199	3.95114e-74	1.36487e-72	-	12	2858971	2861833	-	1353	protein_coding	hypothetical protein	Peptidase_C1	796	719	719	717	2872	2436	2441	2755	20.6872	19.6933	18.3268	20.2629	70.3182	72.6813	67.6481	74.0842
GLYMA_16G153500	248.769	209.863	224.618	195.809	960.056	979.04	1176.27	918.944	-2.19732	4.93281e-74	1.70257e-72	-	16	31408142	31409499	+	799	protein_coding	hypothetical protein	-	856	817	955	686	345	247	268	251	37.6716	37.8933	41.2203	32.829	14.3039	12.4794	12.5769	11.4295
GLYMA_05G138600	3345.04	3505.64	3422.91	3219.54	1040.81	1113.25	1203.37	1362.34	1.51672	7.32296e-74	2.52546e-72	-	5	33089659	33095962	-	3050	protein_coding	hypothetical protein	-	928	929	977	1017	4639	4126	4084	4127	13.1155	13.8373	13.5425	15.6297	61.7668	66.9456	61.549	60.3512
GLYMA_02G219000	198.294	201.366	178.521	219.993	776.12	879.578	982.897	866.701	-2.13374	9.25894e-74	3.19049e-72	-	2	40696384	40700339	+	3698	protein_coding	hypothetical protein	-	692	734	798	647	275	237	213	282	6.58001	7.35557	7.44201	6.68986	2.46347	2.58717	2.15973	2.7745
GLYMA_11G226000	392.983	368.746	429.959	358.854	1963.85	1572.22	1676.34	1389.13	-2.09084	1.18689e-73	4.08649e-72	-	11	32124766	32128079	+	2268	protein_coding	hypothetical protein	Aa_trans	1751	1312	1361	1037	545	434	513	460	34.532	27.269	26.3246	22.2386	10.1257	9.82611	10.7883	9.3866
GLYMA_14G163800	134.84	177.576	141.643	132.62	720.042	768.133	905.3	904.209	-2.49222	1.36205e-73	4.6857e-72	-	14	40371079	40377115	+	584	protein_coding	hypothetical protein	-	642	641	735	675	187	209	169	170	38.6553	40.6754	43.4039	44.1948	10.6074	14.447	10.8507	10.591
GLYMA_14G048000	17.3057	18.6922	26.8201	14.0421	303.943	345.121	341.181	408.568	-4.19202	1.37932e-73	4.74121e-72	-	14	3712870	3717676	-	2634	protein_coding	hypothetical protein	Peptidase_S8	271	288	277	305	24	22	32	18	3.61777	4.05195	3.62676	4.42755	0.30184	0.337171	0.455533	0.248633
GLYMA_10G150700	258.864	166.531	315.974	202.83	1676.73	1493.13	1761.33	1752.16	-2.82292	1.45893e-73	5.01076e-72	-	10	38589620	38592758	+	2415	protein_coding	hypothetical protein	-	1495	1246	1430	1308	359	196	377	260	21.7676	19.12	20.4208	20.7095	4.92446	3.27629	5.85343	3.91704
GLYMA_07G002900	720.348	722.199	765.21	681.822	1733.93	1986.84	1915.29	1959.79	-1.39425	1.49751e-73	5.13904e-72	-	7	229069	236167	+	2423	protein_coding	hypothetical protein	Pkinase	1546	1658	1555	1463	999	850	913	874	22.4359	25.3582	22.1325	23.0872	13.6582	14.1615	14.1287	13.1238
GLYMA_08G211900	2832.36	2599.07	2863.88	2440.2	6040.72	6161.84	6831.01	6474.13	-1.24839	1.88018e-73	6.44696e-72	-	8	17111960	17114914	+	1707	protein_coding	hypothetical protein	-	5386	5142	5546	4833	3928	3059	3417	3128	131.065	131.872	132.363	127.888	90.0502	85.4585	88.6672	78.7591
GLYMA_17G184900	11852.2	11296	12817.5	10835.8	29143.7	31620.5	36919	37885.7	-1.53436	2.20033e-73	7.53857e-72	-	17	23521954	23528610	-	3316	protein_coding	hypothetical protein	-	25985	26387	29974	28282	16437	13295	15293	13890	275.547	294.892	311.734	326.118	164.206	161.852	172.927	152.402
GLYMA_16G220100	5668.32	5342.57	5871.92	5492.8	11745	11235.6	13251.9	12518.3	-1.1234	2.38498e-73	8.1645e-72	-	16	37724844	37732883	-	6359	protein_coding	hypothetical protein	E1-E2_ATPase	10472	9376	10759	9345	7861	6288	7006	7041	71.6676	67.6255	72.2158	69.5448	50.6833	49.404	51.1284	49.8589
GLYMA_13G206300	4255.75	3963.6	4173.87	4115.11	8034.86	7539.93	8472.87	8210.22	-0.966257	2.75958e-73	9.43916e-72	-	13	32007413	32010476	+	2152	protein_coding	hypothetical protein	Pkinase	7164	6292	6879	6129	5902	4665	4980	5275	117.058	108.351	110.24	108.9	90.8527	87.509	86.7707	89.183
GLYMA_05G192400	1049.88	994.935	1289.04	1071.88	3507.12	3357.74	4230.89	3748.11	-1.75251	3.012e-73	1.02942e-71	-	5	37770602	37773556	-	2508	protein_coding	hypothetical protein	Na_H_Exchanger	3127	2802	3435	2798	1456	1171	1538	1374	43.8417	41.4026	47.2339	42.6579	19.2316	18.8483	22.994	19.9325
GLYMA_02G206200	37.4956	39.0837	43.5826	31.2047	705.461	387.062	582.594	521.092	-3.86148	3.6043e-73	1.23084e-71	-	2	39117120	39120090	+	2782	protein_coding	hypothetical protein	-	629	323	473	389	52	46	52	40	7.95025	4.30261	5.86352	5.34653	0.619195	0.667489	0.700861	0.523124
GLYMA_14G200100	325.202	293.128	330.222	272.261	1142.87	1161.19	1447.25	1206.95	-2.0216	3.81349e-73	1.30122e-71	-	14	46512575	46516619	-	2730	protein_coding	hypothetical protein	Na_H_Exchanger	1019	969	1175	901	451	345	394	349	13.125	13.1537	14.8433	12.6195	5.47262	5.10152	5.41152	4.6512
GLYMA_17G016700	842.93	774.877	836.451	842.526	2174.71	2149.81	2480.65	2065.61	-1.42779	4.71855e-73	1.60872e-71	-	17	1234523	1237593	+	1226	protein_coding	hypothetical protein	DSPc	1939	1794	2014	1542	1169	912	998	1080	60.2308	58.7304	61.3575	52.0856	34.2097	32.5231	33.0575	34.712
GLYMA_20G232600	76.4333	72.2199	77.9458	65.5298	610.129	433.798	577.668	559.94	-2.90082	4.94812e-73	1.68562e-71	-	20	46597178	46598024	-	847	protein_coding	hypothetical protein	-	544	362	469	418	106	85	93	84	22.5841	15.8384	19.0961	18.87	4.14575	4.05116	4.11704	3.60826
GLYMA_06G050700	3046.52	3128.4	3187.4	3005.01	6145.03	6644.77	7237.47	7091.68	-1.13265	5.12245e-73	1.74359e-71	-	6	3850587	3855791	-	2013	protein_coding	hypothetical protein	-	5479	5545	5876	5294	4225	3682	3803	3852	95.7072	102.081	100.668	100.559	69.5287	73.8386	70.8383	69.6217
GLYMA_02G107700	1784.65	1681.45	1760.07	1599.24	4132.95	3746	4469.84	4321.45	-1.28806	5.17203e-73	1.75903e-71	-	2	10272280	10280457	-	4402	protein_coding	hypothetical protein	-	3685	3126	3629	3226	2475	1979	2100	2050	43.1776	38.602	41.7038	41.1034	27.3206	26.6209	26.2385	24.8536
GLYMA_04G048600	1060.69	1036.57	1030.06	1117.91	2364.25	2512.91	2709.74	2464.81	-1.24314	5.64896e-73	1.91968e-71	-	4	3909684	3913168	+	1523	protein_coding	hypothetical protein	-	2108	2097	2200	1840	1471	1220	1229	1433	48.6696	51.0253	49.817	46.1953	31.9959	32.3373	30.2578	34.2333
GLYMA_05G224200	848.698	872.586	951.274	927.558	2165.73	2073.12	2271.26	2300.04	-1.29119	5.76429e-73	1.95729e-71	-	5	40307329	40312025	+	1726	protein_coding	hypothetical protein	ESCRT-III	1931	1730	1844	1717	1177	1027	1135	1189	52.2307	49.3162	48.9184	50.5018	29.9926	31.8912	32.737	33.2767
GLYMA_08G104400	558.107	570.112	654.577	644.376	1942.54	1994.03	2054.48	1686.52	-1.66211	6.80974e-73	2.3104e-71	-	8	8015848	8017688	-	1646	protein_coding	hypothetical protein	zf-MYND	1732	1664	1668	1259	774	671	781	826	37.0003	37.4637	34.9479	29.2466	15.5773	16.4564	17.7913	18.258
GLYMA_04G256700	791.734	759.583	957.141	725.508	2596.41	2602.79	3062.01	2661.72	-1.75629	7.3081e-73	2.47748e-71	-	4	52268158	52280441	+	2361	protein_coding	hypothetical protein	-	2315	2172	2486	1987	1098	894	1142	930	34.478	34.0919	36.3128	32.1797	15.4059	15.2857	18.1366	14.3314
GLYMA_12G064000	4402.85	4820.04	4789.9	4504.39	2109.65	1950.89	2134.54	2239.76	1.13465	8.37376e-73	2.83644e-71	-	12	4707197	4709987	-	2285	protein_coding	hypothetical protein	HSP70	1881	1628	1733	1672	6106	5673	5715	5774	28.9461	26.4031	26.1557	27.9788	88.5221	100.224	93.7812	91.9375
GLYMA_11G245900	310.06	259.992	301.726	213.752	1214.65	1282.22	1277.27	1134.61	-2.1767	9.34083e-73	3.16146e-71	-	11	33918878	33920333	-	637	protein_coding	hypothetical protein	-	1083	1070	1037	847	430	306	360	274	59.7828	62.2488	56.1428	50.8421	22.362	19.3921	21.1909	15.65
GLYMA_13G215600	204.784	191.17	250.6	152.903	1044.17	1182.76	1184.9	1034.15	-2.4764	9.85908e-73	3.33417e-71	-	13	32896705	32900912	-	1881	protein_coding	hypothetical protein	zf-C3HC4	931	987	962	772	284	225	299	196	24.6327	27.5219	24.9634	22.2112	7.07904	6.83441	8.43591	5.36578
GLYMA_02G221700	489.606	449.463	523.829	570.265	1488.31	1571.02	1635.7	1618.2	-1.63403	1.00513e-72	3.39642e-71	-	2	40927646	40928737	+	1092	protein_coding	hypothetical protein	-	1327	1311	1328	1208	679	529	625	731	42.7303	44.4905	41.9401	42.2984	20.5981	19.5558	21.4607	24.3555
GLYMA_18G274000	219.205	178.426	210.37	177.867	855.75	961.065	1056.8	835.891	-2.23791	1.65203e-72	5.57788e-71	-	18	55663429	55669796	-	3045	protein_coding	hypothetical protein	-	763	802	858	624	304	210	251	228	14.4012	15.9532	15.8829	12.8071	5.40557	4.5504	5.05181	4.45271
GLYMA_08G200600	1752.2	1557.4	1834.66	1600.8	4310.16	4106.7	4936.66	4567.93	-1.40957	1.71228e-72	5.77665e-71	-	8	16222508	16228646	+	1624	protein_coding	hypothetical protein	-	3843	3427	4008	3410	2430	1833	2189	2052	83.2093	78.2015	85.113	80.2875	49.568	45.5638	50.5412	45.972
GLYMA_18G092200	2370.88	2079.93	2438.95	2235.03	568.631	588.383	645.411	771.591	1.82779	1.73818e-72	5.85929e-71	-	18	9262392	9267008	-	2581	protein_coding	hypothetical protein	-	507	491	524	576	3288	2448	2910	2865	7.75117	7.91117	7.85702	9.57579	47.3571	42.9662	47.4407	45.3209
GLYMA_05G211400	1509.2	1365.38	1749.17	1629.66	4187.91	4291.24	4884.93	4483.54	-1.51292	2.00692e-72	6.75975e-71	-	5	39296931	39298354	+	1424	protein_coding	hypothetical protein	-	3734	3581	3966	3347	2093	1607	2087	2089	92.2044	93.1926	96.0499	89.8722	48.6901	45.5564	54.9539	53.3741
GLYMA_07G062700	41.1009	39.0837	39.392	56.1684	440.773	379.872	454.498	527.79	-3.3561	2.05759e-72	6.92485e-71	-	7	5554480	5555702	-	1131	protein_coding	hypothetical protein	-	393	317	369	394	57	46	47	72	12.2185	10.3868	11.2517	13.3203	1.66953	1.64187	1.55819	2.31618
GLYMA_08G021300	103.834	77.3178	118.176	85.8128	629.195	579.995	671.277	600.127	-2.68652	2.08694e-72	7.01799e-71	-	8	1724176	1726005	+	1830	protein_coding	hypothetical protein	-	561	484	545	448	144	91	141	110	10.7795	9.80124	10.2707	9.36066	2.60671	2.0074	2.88904	2.18697
GLYMA_16G075400	841.488	797.818	880.033	964.224	2182.56	2336.75	2459.71	2321.47	-1.41636	2.1971e-72	7.38251e-71	-	16	7599961	7606068	-	1564	protein_coding	hypothetical protein	SNARE	1946	1950	1997	1733	1167	939	1050	1236	43.7515	46.2046	44.0348	42.3684	24.7181	24.2366	25.1732	28.753
GLYMA_10G298300	95.9022	78.1674	94.7083	67.8701	810.888	551.234	644.179	677.822	-2.99464	2.63761e-72	8.85556e-71	-	10	51490933	51492750	-	1818	protein_coding	hypothetical protein	Exo70	723	460	523	506	133	92	113	87	13.984	9.37672	9.92115	10.6423	2.42348	2.04285	2.33061	1.74111
GLYMA_16G122400	978.491	995.785	1036.76	1029.75	2425.93	2273.24	2475.72	2199.57	-1.21463	2.95969e-72	9.92896e-71	-	16	27128990	27130003	+	378	protein_coding	hypothetical protein	-	2163	1897	2010	1642	1357	1172	1237	1320	201.211	185.978	183.383	166.097	118.924	125.164	122.705	127.053
GLYMA_04G075400	2463.17	2126.66	2460.74	2205.39	5341.99	5204.37	5818.55	5334.16	-1.22896	3.15159e-72	1.05643e-70	-	4	6312796	6317260	-	3722	protein_coding	hypothetical protein	-	4763	4343	4724	3982	3416	2503	2936	2827	53.1014	51.0288	51.6538	48.2747	35.8787	32.0363	34.9044	32.6112
GLYMA_08G160400	572.529	560.766	639.491	478.211	1875.25	1983.25	2310.67	2317.45	-1.91459	3.28625e-72	1.10068e-70	-	8	12417979	12423130	+	3510	protein_coding	hypothetical protein	Pkinase	1672	1655	1876	1730	794	660	763	613	17.6767	18.4401	19.452	19.8886	7.90823	8.0106	8.60178	6.70564
GLYMA_10G249400	9328.47	8456.53	9649.36	8791.13	20136.5	19673.1	23181.8	23016.5	-1.24738	3.62245e-72	1.21232e-70	-	10	47760591	47763142	+	1867	protein_coding	hypothetical protein	Sugar_tr	17954	16417	18821	17182	12937	9953	11513	11269	338.146	325.864	347.658	351.892	229.546	215.205	231.222	219.605
GLYMA_10G155300	1689.46	1540.41	1853.94	1517.33	373.48	463.756	332.559	423.304	2.05139	5.37584e-72	1.79769e-70	-	10	39003461	39005098	+	1270	protein_coding	hypothetical protein	adh_short	333	387	270	316	2343	1813	2212	1945	9.21993	11.2926	7.33186	9.514	61.1153	57.6285	65.3081	55.7209
GLYMA_07G130700	2616.04	2704.42	2875.61	2800.62	6360.37	6246.92	7517.07	7387.72	-1.32291	6.70349e-72	2.23987e-70	-	7	15498406	15501300	+	2435	protein_coding	hypothetical protein	Pkinase	5671	5213	6103	5515	3628	3183	3431	3590	81.8932	79.337	86.4368	86.6017	49.3571	52.7693	52.8333	53.6411
GLYMA_06G202200	1775.99	2170.85	2125.49	1938.59	485.636	491.318	596.143	613.522	1.87463	1.03503e-71	3.45562e-70	-	6	18712543	18716545	+	2942	protein_coding	hypothetical protein	AAA	433	410	484	458	2463	2555	2536	2485	5.17526	5.1645	5.67358	5.95254	27.7334	35.0584	32.3216	30.7316
GLYMA_17G129000	1097.47	1062.91	1128.12	943.161	2717.54	2715.43	3059.54	2695.21	-1.40273	1.23532e-71	4.12104e-70	-	17	10334030	10340149	+	1809	protein_coding	hypothetical protein	-	2423	2266	2484	2012	1522	1251	1346	1209	47.098	46.4203	47.3552	42.5274	27.8713	27.9166	27.8992	24.3159
GLYMA_07G244400	276.891	197.118	207.017	160.704	1314.47	1267.84	1714.53	1375.74	-2.75075	1.43324e-71	4.77749e-70	-	7	42393093	42394469	-	1041	protein_coding	hypothetical protein	DnaJ	1172	1058	1392	1027	384	232	247	206	39.5881	37.6636	46.1151	37.7224	12.2197	8.99665	8.89676	7.19977
GLYMA_11G098300	2059.37	1853.08	1905.9	1951.85	4220.43	4014.43	4599.17	4249.11	-1.13612	1.53465e-71	5.11146e-70	-	11	7472737	7476551	+	1206	protein_coding	hypothetical protein	-	3763	3350	3734	3172	2856	2181	2274	2502	110.082	103.283	107.133	100.904	78.7109	73.2478	70.9368	75.733
GLYMA_13G160500	1154.43	1014.48	1281.5	1018.05	3267.1	3144.43	3640.91	3259.17	-1.57482	1.54873e-71	5.15425e-70	-	13	27619941	27624709	+	2028	protein_coding	hypothetical protein	-	2913	2624	2956	2433	1601	1194	1529	1305	50.508	47.9494	50.2679	45.8727	26.152	23.7673	28.27	23.4123
GLYMA_12G017300	2155.28	2113.07	2337.54	2012.7	4804.76	5019.83	5620.25	5485.53	-1.27997	1.83731e-71	6.10983e-70	-	12	1217529	1220237	+	1389	protein_coding	binding partner of acd11 1 [Source:Projected from Arabidopsis thaliana (AT5G16840) TAIR;Acc:AT5G16840]	-	4284	4189	4563	4095	2989	2487	2789	2580	111.419	114.821	116.393	115.813	73.237	74.2579	77.3495	69.4297
GLYMA_14G038800	411.73	299.925	398.11	413.462	1445.69	1549.45	1606.14	1403.87	-1.97786	2.02429e-71	6.72626e-70	-	14	2919502	2923525	-	3094	protein_coding	hypothetical protein	-	1289	1293	1304	1048	571	353	475	530	22.3939	23.6742	22.2188	19.7984	9.34559	7.04057	8.79972	9.52725
GLYMA_01G010400	1700.28	1679.75	1528.74	1589.1	517.039	511.689	525.936	620.22	1.58091	2.38317e-71	7.91246e-70	-	1	1009200	1013846	+	2098	protein_coding	hypothetical protein	DEAD	461	427	427	463	2358	1977	1824	2037	7.7265	7.5424	7.01902	8.43831	37.2323	38.0404	32.5991	35.3254
GLYMA_04G199600	62105.7	55075.7	57365.6	54694	128027	131064	146771	120021	-1.19787	2.75709e-71	9.14669e-70	-	4	47178532	47180407	-	1442	protein_coding	hypothetical protein	Lipase_GDSL	114151	109372	119161	89597	86130	64822	68445	70110	2783.57	2810.79	2849.86	2375.79	1978.66	1814.68	1779.76	1768.95
GLYMA_12G190100	5878.15	5956.02	6133.41	5749.46	2274.52	2443.41	2486.8	2835.87	1.24079	3.28587e-71	1.08923e-69	-	12	35168889	35171299	+	1707	protein_coding	hypothetical protein	DnaJ_C	2028	2039	2019	2117	8152	7010	7318	7370	53.9824	57.2007	52.7094	61.277	204.429	214.219	207.719	202.986
GLYMA_17G128400	861.678	897.226	805.44	869.05	244.5	254.047	234.023	253.178	1.80071	3.30732e-71	1.09547e-69	-	17	10267423	10270869	-	1958	protein_coding	hypothetical protein	-	218	212	190	189	1195	1056	961	1114	3.91499	4.01245	3.34653	3.69087	20.2179	21.7718	18.4033	20.7002
GLYMA_04G095100	39.6588	49.2795	48.6114	56.9485	402.64	535.656	620.777	472.868	-3.38687	6.26375e-71	2.07308e-69	-	4	8473339	8477847	+	3368	protein_coding	hypothetical protein	-	359	447	504	353	55	58	58	73	3.74809	4.91838	5.16075	4.00758	0.540968	0.695183	0.645716	0.788593
GLYMA_17G239700	1199.86	1257.48	1310.83	1241.17	2877.92	2615.97	2981.95	2908.2	-1.18457	6.6202e-71	2.18932e-69	-	17	39528463	39535244	+	2422	protein_coding	hypothetical protein	Aminotran_1_2	2566	2183	2421	2171	1664	1480	1564	1591	37.4703	33.5957	34.6731	34.4733	22.8917	24.8112	24.3538	24.039
GLYMA_13G088700	5266.69	4842.13	5625.51	5087.92	11208.9	11778.4	13254.3	13051.4	-1.24313	6.63518e-71	2.19254e-69	-	13	20296948	20300209	-	1331	protein_coding	hypothetical protein	-	9994	9829	10761	9743	7304	5699	6712	6522	264.027	273.664	278.823	279.895	181.787	172.848	189.086	178.281
GLYMA_06G133900	1403.2	1246.43	1501.92	1416.69	3507.12	3766.37	4280.16	4226.34	-1.50239	6.7827e-71	2.23952e-69	-	6	11011279	11012749	+	1471	protein_coding	hypothetical protein	-	3127	3143	3475	3155	1946	1467	1792	1816	74.7485	79.1806	81.4698	82.0099	43.8239	40.2588	45.6784	44.9164
GLYMA_06G054900	325.202	299.075	345.308	269.92	1301.01	1222.3	1431.24	1101.13	-2.02863	9.30253e-71	3.0691e-69	-	6	4148863	4151186	-	2212	protein_coding	hypothetical protein	RWP-RK	1160	1020	1162	822	451	352	412	346	18.44	17.0884	18.1165	14.2091	6.75418	6.42393	6.9839	5.69106
GLYMA_10G031400	1680.81	1555.7	1534.61	1607.82	3157.19	3183.98	3244.3	3165.4	-0.998672	9.46231e-71	3.11936e-69	-	10	2737231	2747801	+	2475	protein_coding	hypothetical protein	-	2815	2657	2634	2363	2331	1831	1831	2061	39.9936	39.7835	36.7024	36.5063	31.1995	29.8646	27.7395	30.2974
GLYMA_14G005100	1108.28	988.138	1237.08	996.989	2956.43	2968.28	3351.46	3221.66	-1.52893	1.23447e-70	4.06635e-69	-	14	420748	424499	+	2221	protein_coding	hypothetical protein	TBC	2636	2477	2721	2405	1537	1163	1476	1278	41.7334	41.3299	42.2507	41.4044	22.9248	21.1385	24.9186	20.9355
GLYMA_13G225900	107.439	129.146	136.615	128.719	654.991	564.416	607.228	605.485	-2.27953	1.41456e-70	4.65591e-69	-	13	33839206	33842428	-	3223	protein_coding	hypothetical protein	U-box	584	471	493	452	149	152	163	165	6.37147	5.41561	5.27523	5.36238	1.53146	1.90382	1.89633	1.86263
GLYMA_10G043600	2394.67	2264.31	2516.9	2470.63	5303.86	5767.59	6568.66	5836.5	-1.28298	1.87053e-70	6.15189e-69	-	10	3921005	3926061	-	3038	protein_coding	hypothetical protein	-	4729	4813	5333	4357	3321	2665	3003	3167	74.2681	79.6615	82.1432	74.4069	49.1355	48.0492	50.2906	51.4631
GLYMA_19G127300	65.6173	71.3703	59.507	50.7076	436.287	460.161	417.547	412.587	-2.80543	2.23037e-70	7.3296e-69	-	19	38587425	38591555	-	1164	protein_coding	hypothetical protein	Cyclin_C	389	384	339	308	91	84	71	65	11.7512	12.2255	10.0439	10.1176	2.58982	2.9132	2.28713	2.03171
GLYMA_20G066900	816.25	779.125	853.213	841.746	1840.48	1823.87	1890.66	1853.96	-1.17087	2.39581e-70	7.86709e-69	-	20	23920938	23925192	+	3481	protein_coding	hypothetical protein	Pkinase	1641	1522	1535	1384	1132	917	1018	1079	17.0971	16.712	15.6852	15.6799	11.111	10.9683	11.3099	11.6319
GLYMA_17G112400	94.46	59.4752	79.6221	85.0327	497.973	579.995	624.472	582.712	-2.83749	2.58851e-70	8.49319e-69	-	17	8864215	8866962	+	2748	protein_coding	hypothetical protein	-	444	484	507	435	131	70	95	109	5.9408	6.82507	6.6533	6.32912	1.6513	1.07527	1.35545	1.50905
GLYMA_05G238100	225.695	220.058	187.74	195.809	1142.87	878.38	1258.8	981.904	-2.36115	2.94729e-70	9.66282e-69	-	5	41429066	41430693	-	1046	protein_coding	hypothetical protein	NUDIX	1019	733	1022	733	313	259	224	251	39.4617	29.9161	38.8168	30.8672	11.4193	11.5148	9.25013	10.0575
GLYMA_14G099900	1248.89	1339.04	1314.18	1234.92	429.558	346.319	378.132	430.001	1.69746	3.50397e-70	1.14789e-68	-	14	9736779	9737754	+	976	protein_coding	hypothetical protein	-	383	289	307	321	1732	1576	1568	1583	13.7986	10.9732	10.8478	12.5758	58.7867	65.1853	60.2396	59.011
GLYMA_13G026700	347.555	332.212	369.614	273.041	1142.87	1201.93	1181.2	1214.99	-1.84221	4.81999e-70	1.57778e-68	-	13	6013023	6017074	+	2757	protein_coding	hypothetical protein	-	1019	1003	959	907	482	391	441	350	15.4912	16.0699	14.2987	14.9938	6.90323	6.82409	7.14906	5.50547
GLYMA_20G226600	6020.93	5601.72	6021.94	5416.35	12724.1	13921.1	16185.8	15078.2	-1.32823	5.31187e-70	1.73744e-68	-	20	46060661	46077606	+	5285	protein_coding	hypothetical protein	Myosin_head	11345	11617	13141	11256	8350	6593	7185	6943	75.4826	81.4584	85.7507	81.4365	52.3387	50.3595	50.9762	47.7974
GLYMA_06G159600	770.102	739.192	802.926	761.394	2042.36	2178.57	2538.54	2590.73	-1.60449	5.76803e-70	1.88517e-68	-	6	13160148	13170576	-	3611	protein_coding	hypothetical protein	-	1821	1818	2061	1934	1068	870	958	976	23.3013	24.5168	25.8652	26.9104	12.8747	12.7804	13.0718	12.9222
GLYMA_12G105700	731.164	745.139	728.332	708.346	1726.08	1980.85	2061.87	1853.96	-1.38772	5.90501e-70	1.92843e-68	-	12	9655505	9658776	+	1245	protein_coding	hypothetical protein	-	1539	1653	1674	1384	1014	877	869	908	43.4667	49.2029	46.3704	42.5056	26.9805	28.4363	26.172	26.535
GLYMA_18G262600	1710.38	1702.69	1720.67	1720.16	3366.92	3683.68	3922.97	3781.6	-1.10589	6.85767e-70	2.23607e-68	-	18	54815938	54827408	+	3903	protein_coding	hypothetical protein	-	3002	3074	3185	2823	2372	2004	2053	2205	27.5757	29.759	28.6941	28.198	20.5269	21.1334	20.1096	20.9575
GLYMA_12G050300	317.27	317.768	340.28	396.299	1101.37	1157.59	1226.77	1205.61	-1.77368	6.85771e-70	2.23607e-68	-	12	3606650	3611976	+	1270	protein_coding	hypothetical protein	-	982	966	996	900	440	374	406	508	27.2535	28.2545	27.1105	27.161	11.5042	11.9162	12.0153	14.5878
GLYMA_12G064500	3058.77	2969.51	3337.42	3015.93	6794.41	7263.11	7630.39	8400.43	-1.28082	7.47106e-70	2.43417e-68	-	12	4752366	4753273	-	716	protein_coding	hypothetical protein	-	6058	6061	6195	6271	4242	3495	3982	3866	297.511	313.703	298.389	334.891	196.263	197.05	208.533	196.449
GLYMA_19G123900	1692.35	1600.73	1601.66	1686.61	3632.73	3497.94	4075.7	3594.06	-1.1689	7.96682e-70	2.59368e-68	-	19	38172147	38179137	-	2930	protein_coding	hypothetical protein	-	3239	2919	3309	2683	2347	1884	1911	2162	38.8714	36.9193	38.9479	35.0133	26.5355	25.9571	24.4556	26.8467
GLYMA_01G226200	5075.6	4512.47	5258.41	4952.18	10862.3	10930	12788.7	12014.6	-1.23465	8.50714e-70	2.76743e-68	-	1	55471788	55474953	-	2777	protein_coding	hypothetical protein	PI3_PI4_kinase	9685	9121	10383	8969	7039	5311	6274	6348	122.634	121.718	128.944	123.495	83.9684	77.2047	84.7139	83.1693
GLYMA_12G030600	284.101	264.24	263.172	263.679	923.044	824.455	976.739	959.131	-1.77535	8.85674e-70	2.87892e-68	-	12	2274552	2276494	+	1559	protein_coding	hypothetical protein	PI-PLC-X	823	688	793	716	394	311	314	338	18.5627	16.3542	17.5421	17.5609	8.37204	8.053	7.55213	7.8881
GLYMA_12G095700	5509.69	5652.69	5564.32	5255.64	2815.12	2445.8	2501.58	2681.82	1.07344	9.48845e-70	3.08187e-68	-	12	8033041	8036166	+	1969	protein_coding	hypothetical protein	DnaJ_C	2510	2041	2031	2002	7641	6653	6639	6737	60.7847	52.0911	48.2389	52.7202	174.327	184.967	171.444	168.811
GLYMA_06G116500	895.568	1051.01	972.227	916.637	2287.98	2419.44	2561.94	2358.98	-1.32857	9.50845e-70	3.08597e-68	-	6	9481209	9486000	-	2305	protein_coding	hypothetical protein	-	2040	2019	2080	1761	1242	1237	1160	1175	31.1205	32.4603	31.1205	29.2125	17.8497	21.6642	18.87	18.5468
GLYMA_19G011400	724.674	702.657	784.487	782.457	188.422	178.552	178.597	203.614	2.00005	9.63967e-70	3.12613e-68	-	19	1099629	1100814	+	1186	protein_coding	hypothetical protein	-	168	149	145	152	1005	827	936	1003	4.98095	4.65574	4.21636	4.90048	28.0713	28.1491	29.5922	30.7693
GLYMA_12G099900	908.547	829.254	862.433	859.688	2342.94	2257.66	2538.54	2873.37	-1.53212	9.87193e-70	3.19898e-68	-	12	8675608	8677609	+	1015	protein_coding	hypothetical protein	-	2089	1884	2061	2145	1260	976	1029	1102	72.3702	68.7863	70.0271	80.8055	41.1231	38.8175	38.0133	39.5019
GLYMA_06G158800	1039.78	1057.81	983.961	1031.31	3089.9	3785.54	3945.14	4774.22	-1.92242	1.09194e-69	3.53567e-68	-	6	13085320	13087345	-	2026	protein_coding	hypothetical protein	-	2755	3159	3203	3564	1442	1245	1174	1322	47.8156	57.7826	54.522	67.2633	23.578	24.8069	21.7277	23.7407
GLYMA_07G263400	162.241	158.034	235.514	239.496	1231.47	1044.95	1262.49	1176.14	-2.56839	1.18748e-69	3.84206e-68	-	7	43776474	43780937	+	2220	protein_coding	hypothetical protein	-	1098	872	1025	878	225	186	281	307	17.3915	14.5563	15.923	15.1224	3.35746	3.38223	4.74613	5.03138
GLYMA_13G309200	2336.98	2197.18	2573.05	2110.99	5935.3	5897.01	7009.61	7042.11	-1.48939	1.21929e-69	3.94192e-68	-	13	40482889	40486840	-	2014	protein_coding	hypothetical protein	Myb_DNA-binding	5292	4921	5691	5257	3241	2586	3070	2706	92.3948	90.5484	97.4504	99.8064	53.309	51.8337	57.1564	48.8844
GLYMA_19G2530002	317.27	319.467	346.985	263.679	1234.84	1071.31	1101.14	1150.69	-1.87038	1.36065e-69	4.39556e-68	-	19	49838416	49839655	+	364	protein_coding	NA	-	1101	894	894	859	440	376	414	338	137.774	117.901	109.72	116.887	51.8713	54.0163	55.2433	43.7635
GLYMA_10G246700	14486.3	12805.9	15054.4	13725.4	30270.9	31492.3	35202	30263.5	-1.18205	1.519e-69	4.90333e-68	-	10	47505751	47506677	+	539	protein_coding	hypothetical protein	-	26990	26280	28580	22592	20090	15072	17962	17594	1760.77	1806.86	1828.64	1602.68	1234.73	1128.82	1249.54	1187.62
GLYMA_07G137200	1703.89	1746.02	1615.91	1708.45	459.84	615.945	495.144	537.167	1.6849	1.89568e-69	6.11452e-68	-	7	16278788	16280718	+	900	protein_coding	hypothetical protein	Aldo_ket_red	410	514	402	401	2363	2055	1928	2190	16.0188	21.1645	15.4042	17.0365	86.9766	92.1749	80.3249	88.5327
GLYMA_10G260400	860.956	870.037	928.645	972.805	2421.45	2341.55	2889.57	2720.66	-1.51362	3.24164e-69	1.04479e-67	-	10	48589338	48597741	+	4048	protein_coding	hypothetical protein	Homeobox	2159	1954	2346	2031	1194	1024	1108	1247	19.884	18.966	21.1908	20.3401	10.3598	10.827	10.8815	11.8832
GLYMA_13G178300	22746.8	19066.1	21030.3	21540.6	44608.9	42377.9	48069.6	46243.2	-1.10327	3.64607e-69	1.17423e-67	-	13	29206854	29207432	+	579	protein_coding	hypothetical protein	-	39774	35364	39027	34521	31546	22440	25092	27612	2415.51	2263.44	2324.56	2279.74	1804.87	1564.54	1624.96	1735.09
GLYMA_01G192000	816.971	815.66	757.667	798.839	1773.19	1795.11	1921.45	1872.72	-1.20645	4.23936e-69	1.36425e-67	-	1	52642521	52644285	+	852	protein_coding	hypothetical protein	-	1581	1498	1560	1398	1133	960	904	1024	65.2499	65.1567	63.1451	62.7404	44.0526	45.4857	39.7846	43.7283
GLYMA_12G109300	266.796	197.968	228.809	241.056	942.111	1194.74	1138.09	980.564	-2.18491	4.73015e-69	1.52102e-67	-	12	10278173	10279365	+	509	protein_coding	hypothetical protein	-	840	997	924	732	370	233	273	309	58.0295	72.5879	62.6049	54.9887	24.0805	18.4791	20.1109	22.0873
GLYMA_17G094400	423.268	409.529	420.74	365.875	1185.49	1277.43	1375.81	1192.22	-1.63538	5.08308e-69	1.63326e-67	-	17	7393359	7395553	+	1557	protein_coding	hypothetical protein	Myb_DNA-binding	1057	1066	1117	890	587	482	502	469	23.8712	25.372	24.7411	21.8565	12.4891	12.4969	12.0893	10.9594
GLYMA_11G066700	472.3	447.763	595.908	448.567	1654.3	1717.22	1901.75	1721.35	-1.83252	7.01541e-69	2.25241e-67	-	11	5007407	5009718	+	1406	protein_coding	hypothetical protein	-	1475	1433	1544	1285	655	527	711	575	36.8888	37.7701	37.8718	34.946	15.4325	15.131	18.9614	14.8794
GLYMA_17G048200	747.749	735.793	811.307	725.508	1827.02	2022.79	2176.42	2162.06	-1.43855	7.5619e-69	2.42601e-67	-	17	3649398	3655216	-	3171	protein_coding	hypothetical protein	-	1629	1688	1767	1614	1037	866	968	930	18.0639	19.7271	19.2174	19.462	10.8334	11.0247	11.4463	10.6706
GLYMA_02G225300	327.365	350.054	395.596	377.576	1184.37	1390.07	1583.97	1519.07	-1.9687	8.34175e-69	2.67415e-67	-	2	41259502	41266635	+	3045	protein_coding	hypothetical protein	AAA	1056	1160	1286	1134	454	412	472	484	12.3857	14.3388	14.7933	14.4631	5.01655	5.54765	5.90332	5.87375
GLYMA_02G257800	708.811	699.259	704.865	724.728	1604.95	1712.42	1836.47	1796.36	-1.29171	8.57436e-69	2.74662e-67	-	2	44429828	44442518	-	4713	protein_coding	hypothetical protein	-	1431	1429	1491	1341	983	823	841	929	12.5264	13.1831	12.8006	12.7646	8.10649	8.27068	7.85019	8.41426
GLYMA_04G148300	988.586	840.3	900.148	840.185	2231.9	2431.42	2662.94	2462.13	-1.45463	1.16388e-68	3.72539e-67	-	4	30359927	30366765	+	2271	protein_coding	hypothetical protein	Choline_kinase	1990	2029	2162	1838	1371	989	1074	1077	35.3943	38.0331	37.7141	35.5483	22.9727	20.1945	20.3696	19.8203
GLYMA_05G022200	1662.79	1818.24	1858.13	1827.81	530.498	523.673	454.498	632.276	1.74429	1.22506e-68	3.91823e-67	-	5	1940604	1944604	-	3525	protein_coding	hypothetical protein	AAA	473	437	369	472	2306	2140	2217	2343	4.71834	4.59419	3.61012	5.11991	21.6711	24.5074	23.5826	24.1833
GLYMA_14G000300	1034.01	1044.21	1124.77	1059.4	2577.35	2753.78	3106.35	3212.29	-1.45025	1.23033e-68	3.93207e-67	-	14	18693	38882	+	8913	protein_coding	hypothetical protein	Sec7	2298	2298	2522	2398	1434	1229	1342	1358	12.0263	12.6745	12.9448	13.6466	7.0701	7.38398	7.48917	7.35355
GLYMA_01G066300	349.718	215.81	314.298	288.643	3834.61	4420.66	6923.39	6237.03	-4.19535	1.53712e-68	4.9088e-67	-	1	10403999	10405863	-	1497	protein_coding	hypothetical protein	-	3419	3689	5621	4656	485	254	375	370	80.3091	91.3217	129.493	118.924	10.7325	6.84944	9.39281	8.99253
GLYMA_13G140000	3508	3133.49	3084.31	3220.32	1121.56	920.322	1223.08	979.225	1.6087	1.64837e-68	5.26007e-67	-	13	25264544	25265442	-	899	protein_coding	hypothetical protein	-	1000	768	993	731	4865	3688	3680	4128	39.1136	31.6584	38.0929	31.0912	179.269	165.605	153.488	167.064
GLYMA_01G131400	1042.67	1011.93	992.342	891.673	2353.03	2538.08	2770.09	2513.03	-1.36892	1.71352e-68	5.4638e-67	-	1	44778327	44783649	+	1591	protein_coding	hypothetical protein	-	2098	2118	2249	1876	1446	1191	1184	1143	52.0622	55.3915	54.7361	50.6224	33.8049	33.9301	31.3305	29.348
GLYMA_14G192100	729.722	656.776	790.354	698.204	1822.54	2007.21	2111.14	2115.18	-1.48598	1.79105e-68	5.70669e-67	-	14	45680613	45688731	+	3488	protein_coding	hypothetical protein	AAA	1625	1675	1714	1579	1012	773	943	895	16.3819	17.7961	16.9468	17.3095	9.61137	8.94636	10.1373	9.33574
GLYMA_08G257000	762.17	615.993	908.53	740.33	2711.93	3021	3496.8	3608.8	-2.08418	1.82371e-68	5.80633e-67	-	8	23075023	23077051	+	2029	protein_coding	hypothetical protein	-	2418	2521	2839	2694	1057	725	1084	949	41.9046	46.0445	48.2545	50.7686	17.2573	14.4245	20.0324	17.0171
GLYMA_04G228700	551.618	629.588	623.566	645.936	1699.16	1761.55	1986.73	1673.12	-1.5395	2.34165e-68	7.4497e-67	-	4	49786565	49789500	+	2242	protein_coding	hypothetical protein	-	1515	1470	1613	1249	765	741	744	828	23.761	24.2979	24.8115	21.3013	11.3033	13.3422	12.4429	13.4368
GLYMA_10G200700	1283.5	1322.9	1347.71	1347.26	2725.39	2681.88	2990.57	2876.05	-1.08848	2.38877e-68	7.59382e-67	-	10	43142100	43147237	-	2903	protein_coding	hypothetical protein	-	2430	2238	2428	2147	1780	1557	1608	1727	29.4338	28.5693	28.844	28.279	20.3121	21.6513	20.7694	21.6445
GLYMA_05G025200	74.2701	78.1674	82.9746	85.8128	509.188	427.806	477.9	439.378	-2.53075	3.3075e-68	1.05065e-66	-	5	2195402	2198898	+	1261	protein_coding	hypothetical protein	-	454	357	388	328	103	92	99	110	12.6598	10.4916	10.6114	9.94577	2.70585	2.94521	2.94378	3.1738
GLYMA_01G218400	12.9792	12.7447	13.41	20.283	335.346	280.411	254.962	316.138	-4.31828	3.49884e-68	1.11058e-66	-	1	54842372	54846615	+	2353	protein_coding	hypothetical protein	-	299	234	207	236	18	15	16	26	4.88331	4.02772	3.31574	4.19129	0.276955	0.281249	0.278652	0.439371
GLYMA_09G273800	42.5431	43.3319	36.0395	44.4666	458.718	662.68	454.498	393.833	-3.56491	3.73097e-68	1.18337e-66	-	9	48988268	48989387	+	925	protein_coding	hypothetical protein	-	409	553	369	294	59	51	43	57	15.5478	22.1549	13.7575	12.1531	2.11296	2.22573	1.74306	2.242
GLYMA_01G187500	657.615	672.92	678.883	700.544	1690.19	1693.25	1995.36	1789.66	-1.40324	3.79745e-68	1.20354e-66	-	1	52263944	52270297	-	1937	protein_coding	hypothetical protein	-	1507	1413	1620	1336	912	792	810	898	27.3572	27.0333	28.843	26.3728	15.5972	16.5059	15.6798	16.8674
GLYMA_05G053100	853.025	873.436	900.986	858.128	2330.6	2053.95	2464.63	2116.52	-1.36347	3.90039e-68	1.23523e-66	-	5	4766001	4780503	+	2678	protein_coding	hypothetical protein	Sec1	2078	1714	2001	1580	1183	1028	1075	1100	27.2849	23.7185	25.7686	22.5593	14.6337	15.4962	15.0516	14.9446
GLYMA_16G052500	544.407	514.036	573.279	507.856	1384.01	1454.78	1613.53	1552.56	-1.48836	7.0198e-68	2.22145e-66	-	16	5062379	5067988	-	2154	protein_coding	hypothetical protein	-	1234	1214	1310	1159	755	605	684	651	20.1445	20.8862	20.9739	20.5739	11.6113	11.3384	11.9068	10.9961
GLYMA_18G208100	191.083	202.216	211.208	200.49	722.285	965.859	904.068	847.947	-2.09575	9.46745e-68	2.99376e-66	-	18	49286980	49291000	-	2177	protein_coding	hypothetical protein	PP2C	644	806	734	633	265	238	252	257	12.6934	16.7428	14.1891	13.5671	4.92076	5.38549	5.29653	5.24132
GLYMA_05G208200	550.897	573.511	583.336	589.768	1450.18	1378.09	1364.72	1373.06	-1.27726	1.10123e-67	3.47963e-66	-	5	39025194	39029238	+	1841	protein_coding	hypothetical protein	-	1293	1150	1108	1025	764	675	696	756	30.2702	28.3736	25.4404	26.0936	16.8502	18.1417	17.375	18.3128
GLYMA_17G161100	497.538	432.47	533.887	514.877	1699.16	1473.95	1867.26	1607.48	-1.74802	1.19049e-67	3.75884e-66	-	17	13998595	14003720	-	2631	protein_coding	hypothetical protein	-	1515	1230	1516	1200	690	509	637	660	34.0615	29.1444	33.4285	29.3376	14.6148	13.1379	15.2717	15.3536
GLYMA_06G220500	1668.55	1671.25	1808.68	1763.06	3613.67	3996.45	4217.34	4314.75	-1.2235	1.254e-67	3.95638e-66	-	6	26235784	26247218	-	2737	protein_coding	hypothetical protein	-	3222	3335	3424	3221	2314	1967	2158	2260	51.498	56.1772	53.6742	55.9819	34.8435	36.0932	36.7802	37.3756
GLYMA_13G176000	623.725	635.535	636.138	624.873	78.5092	128.222	87.4508	109.845	2.64428	1.26708e-67	3.99463e-66	-	13	29041768	29042662	+	895	protein_coding	hypothetical protein	-	70	107	71	82	865	748	759	801	2.75019	4.43045	2.73583	3.50325	32.0165	33.7382	31.7984	32.562
GLYMA_10G045800	3099.88	2969.51	3408.66	3179.75	7155.55	7868.27	9104.73	8667.01	-1.37334	1.45103e-67	4.57113e-66	-	10	4089038	4094062	-	1749	protein_coding	hypothetical protein	-	6380	6566	7392	6470	4299	3495	4067	4076	128.268	139.123	145.756	141.447	81.4252	80.6679	87.1907	84.7903
GLYMA_16G163200	1961.31	1970.33	1920.99	1835.61	592.184	523.673	497.607	691.217	1.73933	1.60512e-67	5.05276e-66	-	16	32194131	32205240	+	3477	protein_coding	hypothetical protein	-	528	437	404	516	2720	2319	2292	2353	5.3397	4.65762	4.00711	5.67446	25.9146	26.924	24.717	24.6218
GLYMA_04G052000	752.075	949.904	895.958	865.929	209.732	176.155	213.084	191.558	2.13022	1.81273e-67	5.70198e-66	-	4	4216619	4218904	+	2201	protein_coding	hypothetical protein	HSF_DNA-bind	187	147	173	143	1043	1118	1069	1110	3.06693	2.54085	2.78276	2.5503	16.1154	21.0504	18.6956	18.8365
GLYMA_19G161900	754.959	726.447	818.85	756.713	1802.35	1862.21	1890.66	1730.72	-1.25334	2.00803e-67	6.31157e-66	-	19	42254000	42259488	-	1861	protein_coding	hypothetical protein	-	1607	1554	1535	1292	1047	855	977	970	33.0644	33.6974	30.9757	28.9068	20.2948	20.1961	21.4357	20.6506
GLYMA_07G033100	3213.08	3255.84	3316.47	3409.11	1203.43	1136.02	1306.83	1454.77	1.37215	2.08015e-67	6.53335e-66	-	7	2597537	2602263	+	3099	protein_coding	hypothetical protein	-	1073	948	1061	1086	4456	3832	3957	4370	12.1749	11.3364	11.8072	13.3995	47.6326	49.9169	47.8774	51.3053
GLYMA_08G124000	543.686	429.071	497.847	464.949	1511.86	1684.86	1870.95	1559.26	-1.77457	2.28407e-67	7.16844e-66	-	8	9518493	9524305	+	2344	protein_coding	hypothetical protein	C2	1348	1406	1519	1164	754	505	594	596	27.1011	29.7908	29.9518	25.4474	14.2811	11.6559	12.7345	12.3982
GLYMA_17G1582001	815.529	685.664	724.142	805.08	2062.55	2191.76	2419.06	2042.84	-1.52336	2.30389e-67	7.22523e-66	-	17	13583149	13587408	-	1990	protein_coding	NA	-	1839	1829	1964	1525	1131	807	864	1032	49.4003	51.7799	51.7436	44.5461	28.6223	24.8873	24.7491	28.6842
GLYMA_20G219300	576.134	562.466	613.509	518.777	1444.57	1609.37	1659.1	1642.31	-1.48454	3.15572e-67	9.88926e-66	-	20	45496126	45500288	-	1715	protein_coding	hypothetical protein	-	1288	1343	1347	1226	799	662	732	665	26.4082	29.0201	27.0868	27.3342	15.4335	15.5825	16.0042	14.1078
GLYMA_17G0006001	1912.28	1806.35	1953.67	1880.08	3843.59	3601	3915.58	4042.82	-1.02789	3.34486e-67	1.04741e-65	-	17	63241	67789	+	2026	protein_coding	NA	Exo_endo_phos	3427	3005	3179	3018	2652	2126	2331	2410	61.0147	56.3851	55.5108	58.4295	44.4823	43.455	44.2549	44.3968
GLYMA_20G105400	532.149	553.12	642.843	474.311	1721.59	2029.98	2144.39	2151.35	-1.86971	3.64738e-67	1.14129e-65	-	20	34794988	34807274	+	5459	protein_coding	hypothetical protein	-	1535	1694	1741	1606	738	651	767	608	9.88741	11.4997	10.9987	11.249	4.47841	4.81406	5.26827	4.05222
GLYMA_10G051100	3699.81	3803.02	4162.98	3803.07	1656.54	1539.86	1693.59	1821.81	1.20505	4.28514e-67	1.33985e-65	-	10	4575915	4577845	-	1931	protein_coding	hypothetical protein	ubiquitin	1477	1285	1375	1360	5131	4476	4967	4875	26.8959	24.6608	24.557	26.93	88.0239	93.5731	96.449	91.8532
GLYMA_18G141000	154.309	105.356	122.367	119.358	687.516	665.076	842.483	854.645	-2.60085	5.13673e-67	1.60492e-65	-	18	21509267	21510908	-	1642	protein_coding	hypothetical protein	-	613	555	684	638	214	124	146	153	13.1273	12.5258	14.366	14.8569	4.31739	3.04854	3.334	3.39016
GLYMA_06G093700	4704.25	4506.52	5448.66	4557.44	11219	11105	12767.8	12760.7	-1.31619	5.19447e-67	1.62175e-65	-	6	7388030	7388737	-	708	protein_coding	hypothetical protein	-	10003	9267	10366	9526	6524	5304	6501	5842	496.803	485.057	504.931	514.466	305.254	302.422	344.297	300.214
GLYMA_07G0882001	2453.08	2260.91	2448.17	2384.82	5104.22	4950.33	5867.82	5577.96	-1.17093	5.69508e-67	1.77672e-65	-	7	8187062	8188290	+	797	protein_coding	NA	STAS	4551	4131	4764	4164	3402	2661	2921	3057	200.787	192.081	206.143	199.771	141.402	134.781	137.423	139.553
GLYMA_08G048700	863.12	875.985	911.882	862.809	1969.46	1970.06	2238	2124.56	-1.24033	7.98464e-67	2.48915e-65	-	8	3793894	3797321	-	2914	protein_coding	hypothetical protein	Pkinase	1756	1644	1817	1586	1197	1031	1088	1106	21.1896	20.9074	21.504	20.811	13.6077	14.2828	13.9999	13.8092
GLYMA_07G033000	811.203	860.691	822.203	807.42	2125.36	1943.7	2409.21	2231.72	-1.39955	8.09264e-67	2.52094e-65	-	7	2581794	2587040	-	2770	protein_coding	hypothetical protein	-	1895	1622	1956	1666	1125	1013	981	1035	24.0556	21.6999	24.3525	22.9972	13.4541	14.7629	13.2793	13.5945
GLYMA_01G006200	325.923	283.782	314.298	333.11	1176.52	1146.81	984.129	1016.73	-1.78202	9.11192e-67	2.83635e-65	-	1	599475	602191	+	2717	protein_coding	hypothetical protein	-	1049	957	799	759	452	334	375	427	13.576	13.053	10.1417	10.6815	5.51099	4.9625	5.1752	5.71795
GLYMA_09G157900	661.941	623.64	732.523	619.412	1793.37	1896.97	2215.83	2068.29	-1.59598	1.24334e-66	3.86738e-65	-	9	38106791	38116859	-	3547	protein_coding	hypothetical protein	Voltage_CLC	1599	1583	1799	1544	918	734	874	794	20.5204	21.41	22.6431	21.5465	11.0987	10.8141	11.9604	10.5432
GLYMA_10G137800	174.499	157.184	180.197	138.861	698.732	959.867	915.154	821.156	-2.38286	1.39227e-66	4.32741e-65	-	10	37158326	37170155	+	3184	protein_coding	hypothetical protein	-	623	801	743	613	242	185	215	178	6.88022	9.3228	8.04767	7.36151	2.51781	2.34554	2.53193	2.03399
GLYMA_02G307900	2918.89	2772.39	3158.06	2817	6414.2	6539.32	7246.1	6132.54	-1.17456	1.45911e-66	4.53181e-65	-	2	48192586	48199055	+	2955	protein_coding	hypothetical protein	CH	5719	5457	5883	4578	4048	3263	3768	3611	71.8207	72.2242	72.4595	62.5169	47.8921	47.0438	50.459	46.9215
GLYMA_06G088300	1496.22	1607.53	1774.31	1481.44	365.629	491.318	466.815	413.927	1.87206	1.80461e-66	5.60071e-65	-	6	6838983	6846287	+	2114	protein_coding	hypothetical protein	Aa_trans	326	410	379	309	2075	1892	2117	1899	6.88479	9.1255	7.85018	7.09617	41.2843	45.8723	47.6752	41.4966
GLYMA_16G091900	1066.46	994.086	1128.12	1032.87	2554.91	2385.89	2782.41	2784.96	-1.31532	2.38688e-66	7.40234e-65	-	16	14537400	14541555	-	1690	protein_coding	hypothetical protein	SNARE	2278	1991	2259	2079	1479	1170	1346	1324	47.3974	43.6588	46.0982	47.0379	28.991	27.9475	29.8637	28.5038
GLYMA_05G068400	431.92	492.795	531.372	448.567	1496.16	1415.23	1714.53	1498.98	-1.68623	3.24922e-66	1.00692e-64	-	5	6978638	6980818	+	1884	protein_coding	hypothetical protein	-	1334	1181	1392	1119	599	580	634	575	33.5534	31.3061	34.3389	30.6057	14.1939	16.748	17.0047	14.9645
GLYMA_19G256200	256.701	191.17	221.266	213.752	915.193	822.058	838.788	869.38	-1.96227	4.66588e-66	1.44487e-64	-	19	50029192	50032935	-	1592	protein_coding	hypothetical protein	-	816	686	681	649	356	225	264	274	27.7765	24.6099	22.7353	24.0228	11.4164	8.79277	9.58273	9.65055
GLYMA_07G036400	348.276	290.579	349.499	329.989	1222.5	1358.91	1787.2	1446.73	-2.14024	4.71149e-66	1.45792e-64	-	7	2950584	2955646	-	2802	protein_coding	hypothetical protein	-	1090	1134	1451	1080	483	342	417	423	13.6787	14.9979	17.8589	14.7379	5.71031	4.92721	5.58025	5.49255
GLYMA_18G217900	697.995	687.364	779.458	737.99	1861.79	2043.16	2239.23	2350.94	-1.54877	6.32477e-66	1.95568e-64	-	18	50503692	50508948	+	3933	protein_coding	hypothetical protein	-	1660	1705	1818	1755	968	809	930	946	15.957	17.273	17.1398	18.3448	8.76623	8.92788	9.5329	9.40913
GLYMA_08G255900	37484.8	35808.3	43611.1	37028.2	91938.8	96049	116498	110915	-1.4322	6.3527e-66	1.96287e-64	-	8	22765573	22767568	-	1768	protein_coding	hypothetical protein	-	81974	80152	94583	82799	51985	42145	52034	47465	1630.35	1680.04	1844.95	1790.7	974.04	962.293	1103.55	976.772
GLYMA_02G010700	219.926	231.953	284.963	174.746	1142.87	1023.38	1198.44	1210.97	-2.32882	7.1412e-66	2.20487e-64	-	2	1016264	1019411	-	1574	protein_coding	hypothetical protein	-	1019	854	973	904	305	273	340	224	22.7644	20.1067	21.3188	21.9606	6.41913	7.00166	8.09953	5.1778
GLYMA_17G134900	1880.55	1716.28	1857.29	2072.77	4090.33	4444.63	4620.11	4620.17	-1.23927	8.02569e-66	2.47614e-64	-	17	10857033	10857476	-	444	protein_coding	hypothetical protein	-	3647	3709	3751	3449	2608	2020	2216	2657	288.829	309.571	291.352	297.023	194.583	183.659	187.143	217.726
GLYMA_08G261200	480.232	531.878	547.297	479.772	1671.12	1392.47	1555.64	1444.05	-1.57343	9.85269e-66	3.03758e-64	-	8	25080485	25085911	-	1314	protein_coding	hypothetical protein	-	1490	1162	1263	1078	666	626	653	615	48.3777	39.7617	40.2188	38.0601	20.3717	23.334	22.6084	20.6609
GLYMA_10G214900	379.282	389.138	460.132	394.739	1382.88	1193.54	1471.88	1332.87	-1.72977	1.04375e-65	3.21551e-64	-	10	44702714	44710178	+	2123	protein_coding	hypothetical protein	-	1233	996	1195	995	526	458	549	506	20.4221	17.3859	19.4121	17.9206	8.20761	8.70881	9.69635	8.67167
GLYMA_06G129000	1176.78	1073.95	1209.42	1072.66	2549.31	2457.79	2698.66	2613.5	-1.18659	1.1467e-65	3.53006e-64	-	6	10603834	10607138	-	1582	protein_coding	hypothetical protein	-	2273	2051	2191	1951	1632	1264	1443	1375	50.522	48.0448	47.7629	47.1553	34.1739	32.254	34.2015	31.6227
GLYMA_02G066800	1243.84	1150.42	1149.07	1227.9	2590.8	2756.17	3071.86	2811.75	-1.23433	1.21571e-65	3.73976e-64	-	2	5926127	5934128	+	3259	protein_coding	hypothetical protein	-	2310	2300	2494	2099	1725	1354	1371	1574	27.6847	29.0506	29.3151	27.3547	19.4765	18.6295	17.5212	19.5185
GLYMA_07G060600	653.289	610.895	698.998	693.523	1717.11	1829.86	2044.62	1746.8	-1.46565	1.49909e-65	4.60811e-64	-	7	5383913	5385579	-	1667	protein_coding	hypothetical protein	-	1531	1527	1660	1304	906	719	834	889	32.2944	33.9461	34.3421	29.9104	18.0042	17.4115	18.7593	19.403
GLYMA_12G063400	1292.16	1218.39	1325.92	1201.38	2965.41	2710.64	3192.57	3158.7	-1.25515	1.77495e-65	5.45207e-64	-	12	4648141	4651679	-	2928	protein_coding	hypothetical protein	Actin	2644	2262	2592	2358	1792	1434	1582	1540	46.3697	41.8086	44.5836	44.9686	29.6077	28.8721	29.5854	27.9453
GLYMA_01G014200	2159.6	2023.01	2033.3	1936.25	616.858	740.572	671.277	798.383	1.52958	1.78336e-65	5.4739e-64	-	1	1371903	1382029	-	2760	protein_coding	hypothetical protein	Acyltransferase	550	618	545	596	2995	2381	2426	2482	9.34737	11.0692	9.08428	11.0145	47.9532	46.4561	43.9659	43.6459
GLYMA_15G083800	1348.4	1418.91	1478.46	1191.24	3626	3506.33	3792.41	3249.79	-1.38296	2.05641e-65	6.30737e-64	-	15	6412945	6419216	+	2993	protein_coding	hypothetical protein	Pkinase_Tyr	3233	2926	3079	2426	1870	1670	1764	1527	37.9827	36.2288	35.4779	30.993	20.6974	22.5244	22.0993	18.5624
GLYMA_09G132800	142.772	136.793	147.51	145.882	713.312	588.383	721.777	590.75	-2.19039	2.59541e-65	7.95476e-64	-	9	33043078	33049785	-	1724	protein_coding	hypothetical protein	-	636	491	586	441	198	161	176	187	21.2988	17.3292	19.247	16.0594	6.24679	6.18985	6.28506	6.47969
GLYMA_11G255400	33106.4	31147.2	32205.9	31575.2	55854.8	54145.6	61109.6	57944.4	-0.839123	2.92676e-65	8.96377e-64	-	11	34547190	34550103	+	1601	protein_coding	hypothetical protein	DUF803	49801	45184	49614	43256	45913	36659	38426	40475	1093.79	1045.88	1068.73	1033.08	950.004	924.342	899.953	919.809
GLYMA_08G060700	343.229	302.474	274.068	307.366	1537.66	1230.69	1577.81	2017.39	-2.37316	3.09615e-65	9.47563e-64	-	8	4676458	4679112	-	1596	protein_coding	hypothetical protein	-	1371	1027	1281	1506	476	356	327	394	30.2059	23.8465	27.6803	36.0804	9.87996	9.00452	7.68247	8.98184
GLYMA_20G189900	2328.33	2200.58	2458.23	2273.26	1027.35	907.14	1011.23	1012.71	1.22622	3.28611e-65	1.00496e-63	-	20	42860808	42866473	+	5174	protein_coding	hypothetical protein	-	916	757	821	756	3229	2590	2933	2914	9.4152	8.2003	8.27646	8.44984	31.2677	30.5626	32.1473	30.9912
GLYMA_02G309900	760.007	745.139	796.221	663.099	1824.78	2139.03	2002.75	2020.07	-1.4298	3.82931e-65	1.17023e-63	-	2	48310526	48314114	+	1496	protein_coding	hypothetical protein	CTP_transf_2	1627	1785	1626	1508	1054	877	950	850	38.2422	44.2174	37.4838	38.5434	23.3394	23.6653	23.811	20.6723
GLYMA_17G090800	1784.65	1778.31	1904.22	1547.75	4325.86	4783.76	5535.26	4949.71	-1.48194	4.00527e-65	1.22311e-63	-	17	7074161	7076768	-	1034	protein_coding	hypothetical protein	-	3857	3992	4494	3695	2475	2093	2272	1984	197.128	215.025	225.268	205.355	119.17	122.807	123.824	104.919
GLYMA_11G220600	201.899	148.688	189.417	172.406	870.331	708.216	833.861	799.722	-2.17106	4.48916e-65	1.36988e-63	-	11	31595070	31596752	-	449	protein_coding	hypothetical protein	-	776	591	677	597	280	175	226	221	60.7719	48.7785	51.9992	50.8403	20.6582	15.7339	18.8733	17.908
GLYMA_20G150200	890.52	785.073	814.659	798.839	2469.68	1996.43	2193.66	2222.34	-1.43289	4.63053e-65	1.41199e-63	-	20	38908411	38912166	+	1509	protein_coding	hypothetical protein	-	2202	1666	1781	1659	1235	924	972	1024	73.532	58.6318	58.3297	60.2418	38.8526	35.4231	34.6118	35.3813
GLYMA_10G223400	5742.59	5677.33	5565.16	5657.4	2525.75	2527.29	2568.1	2985.9	1.09471	6.35243e-65	1.93564e-63	-	10	45440350	45443915	-	2230	protein_coding	hypothetical protein	-	2252	2109	2085	2229	7964	6682	6640	7252	35.51	35.0476	32.2445	38.2195	118.306	120.961	111.648	118.319
GLYMA_09G115700	1595	1428.25	1660.33	1651.51	4278.75	3668.11	4556.06	3993.25	-1.38059	6.93673e-65	2.11215e-63	-	9	25198179	25199212	-	821	protein_coding	hypothetical protein	-	3815	3061	3699	2981	2212	1681	1981	2117	201.12	170.069	191.255	170.89	109.86	101.738	111.364	115.477
GLYMA_12G093900	1336.14	1242.18	1383.75	1370.66	2959.8	2847.25	3187.64	3295.34	-1.20404	7.73328e-65	2.35297e-63	-	12	7694873	7698232	+	1855	protein_coding	hypothetical protein	Pyr_redox_2	2639	2376	2588	2460	1853	1462	1651	1757	50.0245	47.4667	48.1144	50.7074	33.0912	31.8161	33.3725	34.4612
GLYMA_05G002100	1109	1167.41	1200.2	1068.76	2640.15	3022.2	3353.92	3166.74	-1.42236	9.2816e-65	2.82202e-63	-	5	160812	167719	+	3519	protein_coding	hypothetical protein	-	2354	2522	2723	2364	1538	1374	1432	1370	23.522	26.5591	26.686	25.6867	14.4783	15.762	15.2584	14.1646
GLYMA_04G190200	266.796	197.118	315.974	245.737	1182.12	1297.8	1191.05	1107.82	-2.21993	9.56703e-65	2.9067e-63	-	4	46086487	46089320	-	1248	protein_coding	hypothetical protein	-	1054	1083	967	827	370	232	377	315	29.697	32.1589	26.7218	25.3379	9.82128	7.50441	11.3269	9.18328
GLYMA_19G019100	2217.29	2226.92	2297.31	2189.01	4228.28	4624.38	4942.82	4810.39	-1.05873	1.03117e-64	3.13067e-63	-	19	2014010	2036015	+	6946	protein_coding	hypothetical protein	Acid_phosphat_A	3770	3859	4013	3591	3075	2621	2741	2806	35.78	38.5988	37.3538	37.0601	27.494	28.5576	27.74	27.5551
GLYMA_16G105400	905.663	755.335	893.443	811.321	2056.94	2230.1	2346.39	2354.96	-1.41626	1.50208e-64	4.55706e-63	-	16	21357465	21364357	-	3269	protein_coding	hypothetical protein	-	1834	1861	1905	1758	1256	889	1066	1040	21.347	22.8288	21.747	22.2509	13.7727	11.8794	13.231	12.5252
GLYMA_18G296300	1014.54	972.845	1071.96	911.956	2291.35	2328.37	2585.34	2458.11	-1.28276	1.57407e-64	4.77201e-63	-	18	57374071	57378281	+	1905	protein_coding	hypothetical protein	-	2043	1943	2099	1835	1407	1145	1279	1169	37.7104	37.7976	37.999	36.8316	24.467	24.2635	25.1745	22.3265
GLYMA_11G143300	65.6173	50.9788	68.7264	72.5508	410.491	405.038	471.741	424.643	-2.72846	1.58145e-64	4.79092e-63	-	11	10947238	10949767	+	1234	protein_coding	hypothetical protein	-	366	338	383	317	91	60	82	93	10.4293	10.1505	10.7038	9.82254	2.44291	1.96282	2.49164	2.74202
GLYMA_12G177300	418.941	397.634	442.531	373.676	1421.02	1144.41	1348.71	1319.47	-1.68074	2.48603e-64	7.52586e-63	-	12	33594800	33605403	+	2586	protein_coding	hypothetical protein	-	1267	955	1095	985	581	468	528	479	21.7113	17.247	18.4031	18.3543	9.3795	9.20687	9.64811	8.49298
GLYMA_10G009300	83.644	85.8142	84.6508	77.2315	489	450.574	565.351	432.681	-2.54883	2.99453e-64	9.05867e-63	-	10	896609	897903	+	846	protein_coding	hypothetical protein	-	436	376	459	323	116	101	101	99	18.1219	16.4704	18.711	14.5986	4.54223	4.81942	4.47648	4.25762
GLYMA_20G239500	244.442	235.352	261.496	237.155	826.59	867.595	1067.88	943.056	-1.92057	4.5411e-64	1.37272e-62	-	20	47100212	47101900	+	1689	protein_coding	hypothetical protein	-	737	724	867	704	339	277	312	304	15.3435	15.8853	17.7029	15.9376	6.64892	6.62054	6.92645	6.54856
GLYMA_17G078600	447.063	400.183	475.218	319.848	1507.38	1702.84	1566.72	1733.4	-1.98689	6.6034e-64	1.99469e-62	-	17	6125517	6128160	+	2259	protein_coding	hypothetical protein	-	1344	1421	1272	1294	620	471	567	410	20.9204	23.3112	19.4189	21.9027	9.09194	8.41682	9.41137	6.60343
GLYMA_10G171600	873.936	778.276	887.576	856.568	1977.31	1923.33	1948.55	1871.38	-1.18453	8.0634e-64	2.43339e-62	-	10	40519258	40523745	+	3835	protein_coding	hypothetical protein	Ras	1763	1605	1582	1397	1212	916	1059	1098	22.5264	21.6129	19.825	19.4101	14.5893	13.4366	14.4289	14.5163
GLYMA_17G103700	10638.7	9500.74	11769.8	9987.83	24927.8	24657	29417.9	29384.8	-1.37123	8.06733e-64	2.43339e-62	-	17	8138957	8144091	+	3181	protein_coding	hypothetical protein	E1-E2_ATPase	22226	20576	23884	21936	14754	11182	14043	12803	245.689	239.709	258.939	263.678	153.648	141.905	165.532	146.437
GLYMA_04G207600	1569.77	1620.27	1734.08	1701.43	3392.72	3312.2	3605.19	3294	-1.03825	8.66037e-64	2.61039e-62	-	4	48004466	48009472	-	1972	protein_coding	hypothetical protein	CBS	3025	2764	2927	2459	2177	1907	2069	2181	60.1291	57.9025	57.0623	53.1509	40.7673	43.5177	43.8549	44.857
GLYMA_09G197700	2665.79	2222.67	2516.9	2332.55	6085.59	5368.54	6443.03	6384.38	-1.31784	1.01237e-63	3.04928e-62	-	9	42225708	42230535	-	2015	protein_coding	hypothetical protein	Pkinase	5426	4480	5231	4766	3697	2616	3003	2990	94.6874	82.3929	89.5291	90.4396	60.7793	52.409	55.8813	53.9881
GLYMA_19G186500	32.4481	16.9929	28.4963	13.262	366.75	354.707	486.522	482.245	-4.20529	1.70126e-63	5.12055e-62	-	19	44498067	44499338	+	1272	protein_coding	hypothetical protein	-	327	296	395	360	45	20	34	17	9.03957	8.62366	10.7094	10.8217	1.17194	0.634726	1.00225	0.486255
GLYMA_02G170300	571.808	681.416	647.872	676.361	1608.32	1840.64	1857.4	1835.21	-1.47074	1.72901e-63	5.20031e-62	-	2	26380159	26385905	+	896	protein_coding	hypothetical protein	-	1434	1536	1508	1370	793	802	773	867	56.2767	63.5287	58.0427	58.4645	29.3188	36.1335	32.3487	35.2057
GLYMA_01G036500	310.781	290.579	310.107	349.492	1018.38	1251.06	1383.2	1170.78	-1.93475	1.74672e-63	5.24982e-62	-	1	3821377	3825854	-	2011	protein_coding	hypothetical protein	-	908	1044	1123	874	431	342	370	448	21.3995	25.931	25.9576	22.3987	9.56951	9.25339	9.29863	10.9247
GLYMA_01G153100	500.422	460.508	507.905	425.163	1352.6	1270.24	1464.49	1415.92	-1.53849	2.17847e-63	6.54276e-62	-	1	49019844	49026899	-	2661	protein_coding	hypothetical protein	-	1206	1060	1189	1057	694	542	606	545	20.1745	18.6879	19.5076	19.2275	10.9372	10.409	10.81	9.43335
GLYMA_10G031000	2365.11	2345.02	2607.41	2231.13	537.227	606.358	706.996	791.685	1.85541	2.79913e-63	8.40079e-62	-	10	2691411	2694633	+	2504	protein_coding	hypothetical protein	-	479	506	574	591	3280	2760	3111	2860	6.72918	7.49163	7.90871	9.02831	43.4104	44.5135	46.6042	41.5726
GLYMA_02G010600	553.06	408.68	635.3	607.711	50.4702	20.3717	38.1827	30.8101	3.97188	2.99123e-63	8.9709e-62	-	2	1006942	1009796	-	2240	protein_coding	hypothetical protein	Acyltransferase	45	17	31	23	767	481	758	779	0.706402	0.281247	0.477274	0.392608	11.343	8.66843	12.6884	12.6529
GLYMA_15G206300	1393.83	1214.99	1387.1	1367.54	3380.38	3339.76	4207.49	3781.6	-1.45503	4.1689e-63	1.24939e-61	-	15	29167222	29171009	-	1498	protein_coding	hypothetical protein	-	3014	2787	3416	2823	1933	1430	1655	1753	98.3132	95.8087	109.283	100.132	59.4011	53.5501	57.5659	59.165
GLYMA_13G138600	3408.49	3373.94	3523.49	3526.91	1493.92	1604.57	1598.75	1776.27	1.09645	5.42543e-63	1.6248e-61	-	13	25113880	25115366	-	1487	protein_coding	Polyubiquitin 10 [Source:Projected from Arabidopsis thaliana (AT4G05320) UniProtKB/Swiss-Prot;Acc:Q8H159]	ubiquitin	1332	1339	1298	1326	4727	3971	4204	4521	31.4978	33.37	30.1036	34.0967	105.307	107.803	106.008	110.618
GLYMA_16G005800	309.339	291.429	282.449	282.402	856.872	837.637	937.324	888.134	-1.59346	6.28662e-63	1.88136e-61	-	16	430429	436410	-	2890	protein_coding	hypothetical protein	-	764	699	761	663	429	343	337	362	9.29571	8.96327	9.08116	8.77194	4.91746	4.79115	4.37238	4.55735
GLYMA_12G100700	4015.63	3667.92	3960.99	3682.15	7756.71	7675.34	8093.51	7082.3	-0.997883	7.00753e-63	2.0956e-61	-	12	8831022	8833937	-	2514	protein_coding	hypothetical protein	SUI1	6916	6405	6571	5287	5569	4317	4726	4720	96.7335	94.415	90.1406	80.4125	73.3826	69.3203	70.4879	68.3091
GLYMA_18G264700	1475.31	1268.52	1493.54	1384.71	3427.49	3231.91	3903.26	3606.12	-1.33314	7.55052e-63	2.25637e-61	-	18	54973306	54979374	-	2669	protein_coding	hypothetical protein	Glyco_transf_8	3056	2697	3169	2692	2046	1493	1782	1775	40.2617	37.4472	40.9476	38.5661	25.3944	22.5816	25.0348	24.1965
GLYMA_02G106900	3071.03	2975.46	3049.11	3181.31	5603.31	5597.43	6191.76	5717.28	-0.91238	7.67583e-63	2.29218e-61	-	2	10175610	10180687	-	3392	protein_coding	hypothetical protein	-	4996	4671	5027	4268	4259	3502	3638	4078	51.7909	51.0318	51.1102	48.1114	41.5942	41.6777	40.2154	43.7415
[truncated: 18,625 more rows]
