# Supplementary material for: Differential Expression Profiling Reveals Stress-Induced Cell Fate Divergence in Soybean Microspores
Source: Plants (Basel). 2020 Nov 7;9(11):1510. doi: 10.3390/plants9111510 (PMC7695151; doi:10.3390/plants9111510)
Supplement: Supplementary file 1 [file plants-09-01510-s001.zip › Plant_Revisions_Supp_Files/Supp_File_2.xlsx]

## Sheet: Up-reg GO
Enrich_Category	Category	GOID	Description	GeneRatio	BgRatio	pvalue	padj	geneID	geneName	Count
GO	BP	GO:0042254	ribosome biogenesis	49|2747	69|12655	2.3218e-18	1.43487e-15	GLYMA_02G255500|GLYMA_11G116800|GLYMA_14G061100|GLYMA_11G228200|GLYMA_13G167900|GLYMA_14G144100|GLYMA_04G200700|GLYMA_18G029200|GLYMA_08G184300|GLYMA_17G115500|GLYMA_15G048200|GLYMA_11G142700|GLYMA_05G038000|GLYMA_06G018400|GLYMA_11G125100|GLYMA_06G164800|GLYMA_12G167800|GLYMA_19G232500|GLYMA_13G103200|GLYMA_19G211500|GLYMA_08G359600|GLYMA_03G214900|GLYMA_16G041400|GLYMA_20G215000|GLYMA_06G122900…	-|-|-|-|-|-|-|-|-|-|-|-|-|-|-|-|-|-|-|-|-|-|-|-|-|-|-|-|-|-|-|-|-|-|-|-|-|-|-|-|-|-|-|-|-|-|-|-|-	49
GO	BP	GO:0022613	ribonucleoprotein complex biogenesis	50|2747	73|12655	1.20542e-17	3.72475e-15	GLYMA_02G255500|GLYMA_11G116800|GLYMA_14G061100|GLYMA_11G228200|GLYMA_13G167900|GLYMA_14G144100|GLYMA_04G200700|GLYMA_18G029200|GLYMA_08G184300|GLYMA_17G115500|GLYMA_15G048200|GLYMA_11G142700|GLYMA_05G038000|GLYMA_06G018400|GLYMA_11G125100|GLYMA_06G164800|GLYMA_12G167800|GLYMA_19G232500|GLYMA_13G103200|GLYMA_19G211500|GLYMA_08G359600|GLYMA_03G214900|GLYMA_16G041400|GLYMA_20G215000|GLYMA_06G122900…	-|-|-|-|-|-|-|-|-|-|-|-|-|-|-|-|-|-|-|-|-|-|-|-|-|-|-|-|-|-|-|-|-|-|-|-|-|-|-|-|-|-|-|-|-|-|-|-|-|-	50
GO	BP	GO:0034660	ncRNA metabolic process	89|2747	184|12655	7.58921e-16	1.56338e-13	GLYMA_11G116800|GLYMA_04G007400|GLYMA_10G272400|GLYMA_20G090100|GLYMA_08G031100|GLYMA_08G363700|GLYMA_14G144100|GLYMA_10G272800|GLYMA_04G200700|GLYMA_03G224500|GLYMA_17G223600|GLYMA_05G016400|GLYMA_05G224000|GLYMA_10G069800|GLYMA_05G038000|GLYMA_09G133200|GLYMA_01G032500|GLYMA_13G053100|GLYMA_06G164800|GLYMA_15G017900|GLYMA_01G208100|GLYMA_12G167800|GLYMA_10G155000|GLYMA_12G020700|GLYMA_11G102100…	-|-|-|-|-|-|-|-|-|-|-|-|-|-|-|-|-|-|-|-|-|-|-|-|-|-|-|-|-|-|-|-|-|-|-|-|-|-|-|-|-|-|-|-|-|-|-|-|-|-|-|-|-|-|-|-|-|-|-|-|-|-|-|-|-|-|-|-|-|-|-|-|-|-|-|-|-|-|-|-|-|-|-|-|-|-|-|-|-	89
GO	BP	GO:0044085	cellular component biogenesis	96|2747	221|12655	2.59154e-13	4.00392e-11	GLYMA_02G255500|GLYMA_08G251400|GLYMA_11G116800|GLYMA_14G061100|GLYMA_11G228200|GLYMA_09G064400|GLYMA_13G167900|GLYMA_06G036500|GLYMA_14G144100|GLYMA_07G218500|GLYMA_04G200700|GLYMA_15G170700|GLYMA_18G029200|GLYMA_08G184300|GLYMA_03G090100|GLYMA_11G103000|GLYMA_13G105600|GLYMA_17G115500|GLYMA_15G048200|GLYMA_11G142700|GLYMA_17G053800|GLYMA_14G036800|GLYMA_05G038000|GLYMA_06G018400|GLYMA_13G053300…	-|-|-|-|-|-|-|-|-|-|-|-|-|-|-|-|-|-|-|-|-|-|-|-|-|-|-|-|-|-|-|-|-|-|-|-|-|-|-|-|-|-|-|-|-|-|-|-|-|-|-|-|-|-|-|-|-|-|-|-|-|-|-|-|-|-|-|-|-|-|-|-|-|-|-|-|-|-|-|-|-|-|-|-|-|-|-|-|-|-|-|-|-|-|-|-	96
GO	BP	GO:0006396	RNA processing	98|2747	234|12655	2.12297e-12	2.62399e-10	GLYMA_11G116800|GLYMA_04G007400|GLYMA_17G187400|GLYMA_14G144100|GLYMA_04G200700|GLYMA_10G264400|GLYMA_15G007100|GLYMA_12G068100|GLYMA_05G038000|GLYMA_11G147200|GLYMA_13G366100|GLYMA_02G168900|GLYMA_19G005800|GLYMA_13G053100|GLYMA_06G164800|GLYMA_15G017900|GLYMA_12G167800|GLYMA_15G056100|GLYMA_12G059700|GLYMA_20G126000|GLYMA_13G103200|GLYMA_19G211500|GLYMA_14G218500|GLYMA_09G007700|GLYMA_09G023300…	-|-|-|-|-|-|-|-|-|-|-|-|-|-|-|-|-|-|-|-|-|-|-|-|-|-|-|-|-|-|-|-|-|-|-|-|-|-|-|-|-|-|-|-|-|-|-|-|-|-|-|-|-|-|-|-|-|-|-|-|-|-|-|-|-|-|-|-|-|-|-|-|-|-|-|-|-|-|-|-|-|-|-|-|-|-|-|-|-|-|-|-|-|-|-|-|-|-	98
GO	BP	GO:0006457	protein folding	85|2747	197|12655	9.37924e-12	9.66061e-10	GLYMA_16G178800|GLYMA_09G131500|GLYMA_12G190100|GLYMA_12G095700|GLYMA_13G311600|GLYMA_08G106700|GLYMA_08G032900|GLYMA_07G110200|GLYMA_04G202900|GLYMA_12G117900|GLYMA_18G074100|GLYMA_U012100|GLYMA_14G219700|GLYMA_17G258700|GLYMA_08G006500|GLYMA_08G332900|GLYMA_04G068700|GLYMA_06G289000|GLYMA_18G158100|GLYMA_14G011600|GLYMA_06G162600|GLYMA_02G302500|GLYMA_02G124500|GLYMA_13G366300|GLYMA_09G003500|G…	-|-|-|-|-|-|-|-|-|-|-|-|-|-|-|-|-|-|-|-|-|-|-|-|-|-|-|-|-|-|-|-|-|-|-|-|-|-|-|-|-|-|-|-|-|-|-|-|-|-|-|-|-|-|-|-|-|-|-|-|-|-|-|-|-|-|-|-|-|-|-|-|-|-|-|-|-|-|-|-|-|-|-|-|-	85
GO	BP	GO:0006399	tRNA metabolic process	68|2747	148|12655	3.80379e-11	3.35821e-09	GLYMA_04G007400|GLYMA_10G272400|GLYMA_20G090100|GLYMA_08G031100|GLYMA_08G363700|GLYMA_10G272800|GLYMA_04G200700|GLYMA_03G224500|GLYMA_17G223600|GLYMA_05G016400|GLYMA_05G224000|GLYMA_10G069800|GLYMA_09G133200|GLYMA_01G032500|GLYMA_13G053100|GLYMA_06G164800|GLYMA_15G017900|GLYMA_01G208100|GLYMA_10G155000|GLYMA_12G020700|GLYMA_11G1021002|GLYMA_20G233300|GLYMA_14G218500|GLYMA_11G034100|GLYMA_19G22140…	-|-|-|-|-|-|-|-|-|-|-|-|-|-|-|-|-|-|-|-|-|-|-|-|-|-|-|-|-|-|-|-|-|-|-|-|-|-|-|-|-|-|-|-|-|-|-|-|-|-|-|-|-|-|-|-|-|-|-|-|-|-|-|-|-|-|-|-	68
GO	BP	GO:1901135	carbohydrate derivative metabolic process	130|2747	358|12655	1.07771e-10	8.32531e-09	GLYMA_20G189900|GLYMA_13G346700|GLYMA_20G211200|GLYMA_16G077300|GLYMA_19G165800|GLYMA_10G217800|GLYMA_01G009300|GLYMA_10G210300|GLYMA_15G2621001|GLYMA_11G012000|GLYMA_03G164400|GLYMA_05G000700|GLYMA_10G255100|GLYMA_05G223100|GLYMA_19G190900|GLYMA_12G193600|GLYMA_06G015400|GLYMA_18G048400|GLYMA_16G204600|GLYMA_20G1803001|GLYMA_14G189400|GLYMA_09G222700|GLYMA_17G010100|GLYMA_03G190500|GLYMA_04G1628…	-|-|-|-|-|-|-|-|-|-|-|-|-|-|-|-|-|-|-|-|-|-|-|-|-|-|-|-|-|-|-|-|-|-|-|-|-|-|-|-|-|-|-|-|-|-|-|-|-|-|-|-|-|-|-|-|-|-|-|-|-|-|-|-|-|-|-|-|MGD A|-|-|-|-|-|-|-|-|-|-|-|-|-|-|-|-|-|-|-|-|-|-|-|-|-|-|-|-|-|-|-|-|-|-|-|-|-|-|-|-|-|-|-|-|-|-|-|-|-|-|-|-|-|-|-|-|-|-|-|-|-	130
GO	BP	GO:1901137	carbohydrate derivative biosynthetic process	101|2747	261|12655	2.42633e-10	1.66608e-08	GLYMA_20G189900|GLYMA_20G211200|GLYMA_16G077300|GLYMA_19G165800|GLYMA_10G217800|GLYMA_01G009300|GLYMA_10G210300|GLYMA_15G2621001|GLYMA_03G164400|GLYMA_05G000700|GLYMA_10G255100|GLYMA_05G223100|GLYMA_19G190900|GLYMA_12G193600|GLYMA_06G015400|GLYMA_16G204600|GLYMA_20G1803001|GLYMA_14G189400|GLYMA_17G010100|GLYMA_03G190500|GLYMA_04G162800|GLYMA_04G015300|GLYMA_08G022500|GLYMA_20G1803002|GLYMA_20G123…	-|-|-|-|-|-|-|-|-|-|-|-|-|-|-|-|-|-|-|-|-|-|-|-|-|-|-|-|-|-|-|-|-|-|-|-|-|-|-|-|-|-|-|-|-|-|-|-|-|-|-|-|-|MGD A|-|-|-|-|-|-|-|-|-|-|-|-|-|-|-|-|-|-|-|-|-|-|-|-|-|-|-|-|-|-|-|-|-|-|-|-|-|-|-|-|-|-|-|-|-|-|-	101
GO	BP	GO:0006364	rRNA processing	26|2747	40|12655	4.6359e-09	2.60453e-07	GLYMA_11G116800|GLYMA_14G144100|GLYMA_04G200700|GLYMA_05G038000|GLYMA_06G164800|GLYMA_12G167800|GLYMA_13G103200|GLYMA_19G211500|GLYMA_08G359600|GLYMA_03G214900|GLYMA_17G088200|GLYMA_07G082900|GLYMA_12G042600|GLYMA_16G003700|GLYMA_17G0558002|GLYMA_01G001600|GLYMA_05G122300|GLYMA_10G022600|GLYMA_01G219700|GLYMA_08G077300|GLYMA_11G237200|GLYMA_18G020000|GLYMA_05G038800|GLYMA_17G192300|GLYMA_02G15150…	-|-|-|-|-|-|-|-|-|-|-|-|-|-|-|-|-|-|-|-|-|-|-|-|-|-	26
GO	BP	GO:0016072	rRNA metabolic process	26|2747	40|12655	4.6359e-09	2.60453e-07	GLYMA_11G116800|GLYMA_14G144100|GLYMA_04G200700|GLYMA_05G038000|GLYMA_06G164800|GLYMA_12G167800|GLYMA_13G103200|GLYMA_19G211500|GLYMA_08G359600|GLYMA_03G214900|GLYMA_17G088200|GLYMA_07G082900|GLYMA_12G042600|GLYMA_16G003700|GLYMA_17G0558002|GLYMA_01G001600|GLYMA_05G122300|GLYMA_10G022600|GLYMA_01G219700|GLYMA_08G077300|GLYMA_11G237200|GLYMA_18G020000|GLYMA_05G038800|GLYMA_17G192300|GLYMA_02G15150…	-|-|-|-|-|-|-|-|-|-|-|-|-|-|-|-|-|-|-|-|-|-|-|-|-|-	26
GO	BP	GO:0034470	ncRNA processing	47|2747	98|12655	7.13319e-09	3.67359e-07	GLYMA_11G116800|GLYMA_04G007400|GLYMA_14G144100|GLYMA_04G200700|GLYMA_05G038000|GLYMA_13G053100|GLYMA_06G164800|GLYMA_15G017900|GLYMA_12G167800|GLYMA_13G103200|GLYMA_19G211500|GLYMA_14G218500|GLYMA_08G359600|GLYMA_03G214900|GLYMA_04G099000|GLYMA_17G088200|GLYMA_07G082900|GLYMA_15G078000|GLYMA_19G033700|GLYMA_12G042600|GLYMA_16G003700|GLYMA_17G0558002|GLYMA_13G234900|GLYMA_01G001600|GLYMA_05G22700…	-|-|-|-|-|-|-|-|-|-|-|-|-|-|-|-|-|-|-|-|-|-|-|-|-|-|-|-|-|-|-|-|-|-|-|-|-|-|-|-|-|-|-|-|-|-|-	47
GO	BP	GO:0006414	translational elongation	19|2747	25|12655	1.05976e-08	5.03795e-07	GLYMA_19G001300|GLYMA_05G024200|GLYMA_13G073200|GLYMA_17G103100|GLYMA_12G165500|GLYMA_06G170900|GLYMA_17G001400|GLYMA_04G165500|GLYMA_16G001900|GLYMA_14G039100|GLYMA_04G195100|GLYMA_07G273500|GLYMA_09G063800|GLYMA_02G276600|GLYMA_01G145400|GLYMA_18G213900|GLYMA_06G197300|GLYMA_05G001300|GLYMA_09G193300	-|-|-|-|-|-|-|-|-|-|-|-|-|-|-|-|-|-|-	19
GO	BP	GO:0055086	nucleobase-containing small molecule metabolic process	94|2747	253|12655	1.14312e-08	5.04606e-07	GLYMA_20G211200|GLYMA_15G266600|GLYMA_15G2621001|GLYMA_11G012000|GLYMA_05G000700|GLYMA_10G255100|GLYMA_19G091400|GLYMA_05G223100|GLYMA_19G190900|GLYMA_18G048400|GLYMA_16G204600|GLYMA_14G189400|GLYMA_09G222700|GLYMA_17G010100|GLYMA_03G190500|GLYMA_16G056300|GLYMA_04G162800|GLYMA_07G129300|GLYMA_08G022500|GLYMA_20G123600|GLYMA_08G030200|GLYMA_10G065000|GLYMA_02G212600|GLYMA_06G032500|GLYMA_02G03800…	-|-|-|-|-|-|-|-|-|-|-|-|-|-|-|-|-|-|-|-|-|-|-|-|-|-|-|-|-|-|-|-|-|-|-|-|-|-|-|-|-|-|-|-|-|-|-|-|-|-|-|-|-|-|-|-|-|-|-|-|-|-|-|-|-|-|-|-|-|-|-|-|-|-|-|-|-|-|-|-|-|-|-|-|-|-|-|-|-|-|-|-|-|-	94
GO	BP	GO:0006418	tRNA aminoacylation for protein translation	41|2747	82|12655	1.41892e-08	5.84594e-07	GLYMA_10G272400|GLYMA_20G090100|GLYMA_08G031100|GLYMA_08G363700|GLYMA_10G272800|GLYMA_03G224500|GLYMA_17G223600|GLYMA_05G016400|GLYMA_05G224000|GLYMA_10G069800|GLYMA_09G133200|GLYMA_01G032500|GLYMA_01G208100|GLYMA_10G155000|GLYMA_12G020700|GLYMA_11G1021002|GLYMA_20G233300|GLYMA_11G034100|GLYMA_19G221400|GLYMA_16G179800|GLYMA_10G289600|GLYMA_20G117600|GLYMA_01G006400|GLYMA_11G094300|GLYMA_12G01840…	-|-|-|-|-|-|-|-|-|-|-|-|-|-|-|-|-|-|-|-|-|-|-|-|-|-|-|-|-|-|-|-|-|-|-|-|-|-|-|-|-	41
GO	BP	GO:0090407	organophosphate biosynthetic process	87|2747	231|12655	1.91786e-08	7.40775e-07	GLYMA_20G211200|GLYMA_15G266600|GLYMA_15G2621001|GLYMA_05G000700|GLYMA_10G255100|GLYMA_05G223100|GLYMA_19G190900|GLYMA_16G204600|GLYMA_14G189400|GLYMA_11G238800|GLYMA_17G010100|GLYMA_03G190500|GLYMA_04G162800|GLYMA_08G022500|GLYMA_20G123600|GLYMA_08G030200|GLYMA_10G065000|GLYMA_02G212600|GLYMA_06G013600|GLYMA_20G122800|GLYMA_10G268300|GLYMA_06G032500|GLYMA_03G109500|GLYMA_08G165400|GLYMA_03G10530…	-|-|-|-|-|-|-|-|-|-|-|-|-|-|-|-|-|-|-|-|-|-|-|-|-|-|-|-|-|-|-|-|-|-|-|-|-|-|-|-|-|-|-|-|-|-|-|-|-|-|-|-|-|-|-|-|-|-|-|-|-|-|-|-|-|-|-|-|-|-|-|-|-|-|-|-|-|-|-|-|-|-|-|-|-|-|-	87
GO	BP	GO:0043038	amino acid activation	42|2747	88|12655	5.31548e-08	1.82498e-06	GLYMA_10G272400|GLYMA_20G090100|GLYMA_08G031100|GLYMA_08G363700|GLYMA_10G272800|GLYMA_03G224500|GLYMA_17G223600|GLYMA_05G016400|GLYMA_05G224000|GLYMA_10G069800|GLYMA_09G133200|GLYMA_01G032500|GLYMA_01G208100|GLYMA_10G155000|GLYMA_12G020700|GLYMA_11G1021002|GLYMA_20G233300|GLYMA_11G034100|GLYMA_19G221400|GLYMA_16G179800|GLYMA_10G289600|GLYMA_20G117600|GLYMA_01G006400|GLYMA_11G094300|GLYMA_12G01840…	-|-|-|-|-|-|-|-|-|-|-|-|-|-|-|-|-|-|-|-|-|-|-|-|-|-|-|-|-|-|-|-|-|-|-|-|-|-|-|-|-|-	42
GO	BP	GO:0043039	tRNA aminoacylation	42|2747	88|12655	5.31548e-08	1.82498e-06	GLYMA_10G272400|GLYMA_20G090100|GLYMA_08G031100|GLYMA_08G363700|GLYMA_10G272800|GLYMA_03G224500|GLYMA_17G223600|GLYMA_05G016400|GLYMA_05G224000|GLYMA_10G069800|GLYMA_09G133200|GLYMA_01G032500|GLYMA_01G208100|GLYMA_10G155000|GLYMA_12G020700|GLYMA_11G1021002|GLYMA_20G233300|GLYMA_11G034100|GLYMA_19G221400|GLYMA_16G179800|GLYMA_10G289600|GLYMA_20G117600|GLYMA_01G006400|GLYMA_11G094300|GLYMA_12G01840…	-|-|-|-|-|-|-|-|-|-|-|-|-|-|-|-|-|-|-|-|-|-|-|-|-|-|-|-|-|-|-|-|-|-|-|-|-|-|-|-|-|-	42
GO	BP	GO:0006753	nucleoside phosphate metabolic process	81|2747	217|12655	9.2262e-08	3.00094e-06	GLYMA_20G211200|GLYMA_15G266600|GLYMA_15G2621001|GLYMA_11G012000|GLYMA_05G000700|GLYMA_10G255100|GLYMA_19G091400|GLYMA_05G223100|GLYMA_19G190900|GLYMA_18G048400|GLYMA_16G204600|GLYMA_14G189400|GLYMA_17G010100|GLYMA_03G190500|GLYMA_16G056300|GLYMA_04G162800|GLYMA_08G022500|GLYMA_20G123600|GLYMA_08G030200|GLYMA_10G065000|GLYMA_02G212600|GLYMA_06G032500|GLYMA_03G109500|GLYMA_08G165400|GLYMA_03G10530…	-|-|-|-|-|-|-|-|-|-|-|-|-|-|-|-|-|-|-|-|-|-|-|-|-|-|-|-|-|-|-|-|-|-|-|-|-|-|-|-|-|-|-|-|-|-|-|-|-|-|-|-|-|-|-|-|-|-|-|-|-|-|-|-|-|-|-|-|-|-|-|-|-|-|-|-|-|-|-|-|-	81
GO	BP	GO:0044257	cellular protein catabolic process	47|2747	105|12655	1.04844e-07	3.0854e-06	GLYMA_04G220000|GLYMA_14G046100|GLYMA_18G138900|GLYMA_06G145900|GLYMA_19G072100|GLYMA_05G079000|GLYMA_16G123700|GLYMA_16G126200|GLYMA_06G254200|GLYMA_07G155700|GLYMA_02G046400|GLYMA_15G036700|GLYMA_17G252100|GLYMA_18G297400|GLYMA_20G245500|GLYMA_10G014300|GLYMA_11G125300|GLYMA_04G194700|GLYMA_10G279900|GLYMA_01G105500|GLYMA_08G286200|GLYMA_09G161300|GLYMA_13G031200|GLYMA_03G211400|GLYMA_15G237300…	-|-|-|-|-|-|-|-|-|-|-|-|-|-|-|-|-|-|-|-|-|-|-|-|-|-|-|-|-|-|-|-|-|-|-|-|-|-|-|-|-|-|-|-|-|-|-	47
GO	BP	GO:0051603	proteolysis involved in cellular protein catabolic process	47|2747	105|12655	1.04844e-07	3.0854e-06	GLYMA_04G220000|GLYMA_14G046100|GLYMA_18G138900|GLYMA_06G145900|GLYMA_19G072100|GLYMA_05G079000|GLYMA_16G123700|GLYMA_16G126200|GLYMA_06G254200|GLYMA_07G155700|GLYMA_02G046400|GLYMA_15G036700|GLYMA_17G252100|GLYMA_18G297400|GLYMA_20G245500|GLYMA_10G014300|GLYMA_11G125300|GLYMA_04G194700|GLYMA_10G279900|GLYMA_01G105500|GLYMA_08G286200|GLYMA_09G161300|GLYMA_13G031200|GLYMA_03G211400|GLYMA_15G237300…	-|-|-|-|-|-|-|-|-|-|-|-|-|-|-|-|-|-|-|-|-|-|-|-|-|-|-|-|-|-|-|-|-|-|-|-|-|-|-|-|-|-|-|-|-|-|-	47
GO	BP	GO:0030163	protein catabolic process	49|2747	112|12655	1.3584e-07	3.81586e-06	GLYMA_04G220000|GLYMA_14G046100|GLYMA_18G138900|GLYMA_06G145900|GLYMA_06G021600|GLYMA_19G072100|GLYMA_05G079000|GLYMA_16G123700|GLYMA_16G126200|GLYMA_06G254200|GLYMA_07G155700|GLYMA_02G046400|GLYMA_15G036700|GLYMA_17G252100|GLYMA_18G297400|GLYMA_17G260500|GLYMA_20G245500|GLYMA_10G014300|GLYMA_11G125300|GLYMA_04G194700|GLYMA_10G279900|GLYMA_01G105500|GLYMA_08G286200|GLYMA_09G161300|GLYMA_13G031200…	-|-|-|-|-|-|-|-|-|-|-|-|-|-|-|-|-|-|-|-|-|-|-|-|-|-|-|-|-|-|-|-|-|-|-|-|-|-|-|-|-|-|-|-|-|-|-|-|-	49
GO	BP	GO:0009117	nucleotide metabolic process	79|2747	213|12655	1.80807e-07	4.6422e-06	GLYMA_20G211200|GLYMA_15G266600|GLYMA_15G2621001|GLYMA_11G012000|GLYMA_05G000700|GLYMA_10G255100|GLYMA_05G223100|GLYMA_19G190900|GLYMA_18G048400|GLYMA_16G204600|GLYMA_14G189400|GLYMA_17G010100|GLYMA_03G190500|GLYMA_04G162800|GLYMA_08G022500|GLYMA_20G123600|GLYMA_08G030200|GLYMA_10G065000|GLYMA_02G212600|GLYMA_06G032500|GLYMA_03G109500|GLYMA_08G165400|GLYMA_03G105300|GLYMA_20G136200|GLYMA_09G15390…	-|-|-|-|-|-|-|-|-|-|-|-|-|-|-|-|-|-|-|-|-|-|-|-|-|-|-|-|-|-|-|-|-|-|-|-|-|-|-|-|-|-|-|-|-|-|-|-|-|-|-|-|-|-|-|-|-|-|-|-|-|-|-|-|-|-|-|-|-|-|-|-|-|-|-|-|-|-|-	79
GO	BP	GO:0009165	nucleotide biosynthetic process	67|2747	172|12655	1.87791e-07	4.6422e-06	GLYMA_20G211200|GLYMA_15G266600|GLYMA_15G2621001|GLYMA_05G000700|GLYMA_10G255100|GLYMA_05G223100|GLYMA_19G190900|GLYMA_16G204600|GLYMA_14G189400|GLYMA_17G010100|GLYMA_03G190500|GLYMA_04G162800|GLYMA_08G022500|GLYMA_20G123600|GLYMA_08G030200|GLYMA_10G065000|GLYMA_02G212600|GLYMA_06G032500|GLYMA_03G109500|GLYMA_08G165400|GLYMA_03G105300|GLYMA_20G136200|GLYMA_09G153900|GLYMA_05G216700|GLYMA_17G12510…	-|-|-|-|-|-|-|-|-|-|-|-|-|-|-|-|-|-|-|-|-|-|-|-|-|-|-|-|-|-|-|-|-|-|-|-|-|-|-|-|-|-|-|-|-|-|-|-|-|-|-|-|-|-|-|-|-|-|-|-|-|-|-|-|-|-|-	67
GO	BP	GO:1901293	nucleoside phosphate biosynthetic process	67|2747	172|12655	1.87791e-07	4.6422e-06	GLYMA_20G211200|GLYMA_15G266600|GLYMA_15G2621001|GLYMA_05G000700|GLYMA_10G255100|GLYMA_05G223100|GLYMA_19G190900|GLYMA_16G204600|GLYMA_14G189400|GLYMA_17G010100|GLYMA_03G190500|GLYMA_04G162800|GLYMA_08G022500|GLYMA_20G123600|GLYMA_08G030200|GLYMA_10G065000|GLYMA_02G212600|GLYMA_06G032500|GLYMA_03G109500|GLYMA_08G165400|GLYMA_03G105300|GLYMA_20G136200|GLYMA_09G153900|GLYMA_05G216700|GLYMA_17G12510…	-|-|-|-|-|-|-|-|-|-|-|-|-|-|-|-|-|-|-|-|-|-|-|-|-|-|-|-|-|-|-|-|-|-|-|-|-|-|-|-|-|-|-|-|-|-|-|-|-|-|-|-|-|-|-|-|-|-|-|-|-|-|-|-|-|-|-	67
GO	BP	GO:0046907	intracellular transport	75|2747	200|12655	2.20645e-07	5.05033e-06	GLYMA_19G165000|GLYMA_03G163600|GLYMA_10G220800|GLYMA_20G170700|GLYMA_08G187000|GLYMA_08G289100|GLYMA_15G013600|GLYMA_15G046000|GLYMA_07G119500|GLYMA_13G360300|GLYMA_10G297700|GLYMA_12G018500|GLYMA_11G182800|GLYMA_20G239200|GLYMA_03G103900|GLYMA_06G158300|GLYMA_03G104400|GLYMA_19G072000|GLYMA_10G199300|GLYMA_10G148800|GLYMA_19G226200|GLYMA_10G283400|GLYMA_12G013000|GLYMA_08G258700|GLYMA_03G232800…	-|-|-|-|-|-|-|-|-|-|-|-|-|-|-|-|-|-|-|-|-|-|-|-|-|-|-|-|-|-|-|-|-|-|-|-|-|-|-|-|-|-|-|-|-|-|-|-|-|-|-|-|-|-|-|-|-|-|-|-|-|-|-|-|-|-|-|-|-|-|-|-|-|-|-	75
GO	BP	GO:0051649	establishment of localization in cell	75|2747	200|12655	2.20645e-07	5.05033e-06	GLYMA_19G165000|GLYMA_03G163600|GLYMA_10G220800|GLYMA_20G170700|GLYMA_08G187000|GLYMA_08G289100|GLYMA_15G013600|GLYMA_15G046000|GLYMA_07G119500|GLYMA_13G360300|GLYMA_10G297700|GLYMA_12G018500|GLYMA_11G182800|GLYMA_20G239200|GLYMA_03G103900|GLYMA_06G158300|GLYMA_03G104400|GLYMA_19G072000|GLYMA_10G199300|GLYMA_10G148800|GLYMA_19G226200|GLYMA_10G283400|GLYMA_12G013000|GLYMA_08G258700|GLYMA_03G232800…	-|-|-|-|-|-|-|-|-|-|-|-|-|-|-|-|-|-|-|-|-|-|-|-|-|-|-|-|-|-|-|-|-|-|-|-|-|-|-|-|-|-|-|-|-|-|-|-|-|-|-|-|-|-|-|-|-|-|-|-|-|-|-|-|-|-|-|-|-|-|-|-|-|-|-	75
GO	BP	GO:0044248	cellular catabolic process	95|2747	273|12655	3.55932e-07	7.85594e-06	GLYMA_13G346700|GLYMA_04G220000|GLYMA_20G211200|GLYMA_14G046100|GLYMA_18G138900|GLYMA_06G145900|GLYMA_15G2621001|GLYMA_05G000700|GLYMA_10G255100|GLYMA_19G072100|GLYMA_05G079000|GLYMA_16G123700|GLYMA_16G126200|GLYMA_06G254200|GLYMA_19G190900|GLYMA_16G204600|GLYMA_07G155700|GLYMA_14G189400|GLYMA_11G123500|GLYMA_17G010100|GLYMA_03G190500|GLYMA_02G046400|GLYMA_15G036700|GLYMA_17G252100|GLYMA_18G29740…	-|-|-|-|-|-|-|-|-|-|-|-|-|-|-|-|-|-|-|-|-|-|-|-|-|-|-|-|-|-|-|-|-|-|-|-|-|-|-|-|-|-|-|-|-|-|-|-|-|-|-|-|-|-|-|-|-|-|-|-|-|-|-|-|-|-|-|-|-|-|-|-|-|-|-|-|-|-|-|-|-|-|-|-|-|-|-|-|-|-|-|-|-|-|-	95
GO	BP	GO:0009152	purine ribonucleotide biosynthetic process	55|2747	135|12655	4.25588e-07	8.48429e-06	GLYMA_20G211200|GLYMA_15G2621001|GLYMA_05G000700|GLYMA_10G255100|GLYMA_05G223100|GLYMA_19G190900|GLYMA_16G204600|GLYMA_14G189400|GLYMA_17G010100|GLYMA_03G190500|GLYMA_04G162800|GLYMA_08G022500|GLYMA_20G123600|GLYMA_08G030200|GLYMA_10G065000|GLYMA_02G212600|GLYMA_06G032500|GLYMA_03G109500|GLYMA_08G165400|GLYMA_03G105300|GLYMA_20G136200|GLYMA_09G153900|GLYMA_05G216700|GLYMA_16G152300|GLYMA_19G19010…	-|-|-|-|-|-|-|-|-|-|-|-|-|-|-|-|-|-|-|-|-|-|-|-|-|-|-|-|-|-|-|-|-|-|-|-|-|-|-|-|-|-|-|-|-|-|-|-|-|-|-|-|-|-|-	55
GO	BP	GO:0009260	ribonucleotide biosynthetic process	55|2747	135|12655	4.25588e-07	8.48429e-06	GLYMA_20G211200|GLYMA_15G2621001|GLYMA_05G000700|GLYMA_10G255100|GLYMA_05G223100|GLYMA_19G190900|GLYMA_16G204600|GLYMA_14G189400|GLYMA_17G010100|GLYMA_03G190500|GLYMA_04G162800|GLYMA_08G022500|GLYMA_20G123600|GLYMA_08G030200|GLYMA_10G065000|GLYMA_02G212600|GLYMA_06G032500|GLYMA_03G109500|GLYMA_08G165400|GLYMA_03G105300|GLYMA_20G136200|GLYMA_09G153900|GLYMA_05G216700|GLYMA_16G152300|GLYMA_19G19010…	-|-|-|-|-|-|-|-|-|-|-|-|-|-|-|-|-|-|-|-|-|-|-|-|-|-|-|-|-|-|-|-|-|-|-|-|-|-|-|-|-|-|-|-|-|-|-|-|-|-|-|-|-|-|-	55
GO	BP	GO:0046390	ribose phosphate biosynthetic process	55|2747	135|12655	4.25588e-07	8.48429e-06	GLYMA_20G211200|GLYMA_15G2621001|GLYMA_05G000700|GLYMA_10G255100|GLYMA_05G223100|GLYMA_19G190900|GLYMA_16G204600|GLYMA_14G189400|GLYMA_17G010100|GLYMA_03G190500|GLYMA_04G162800|GLYMA_08G022500|GLYMA_20G123600|GLYMA_08G030200|GLYMA_10G065000|GLYMA_02G212600|GLYMA_06G032500|GLYMA_03G109500|GLYMA_08G165400|GLYMA_03G105300|GLYMA_20G136200|GLYMA_09G153900|GLYMA_05G216700|GLYMA_16G152300|GLYMA_19G19010…	-|-|-|-|-|-|-|-|-|-|-|-|-|-|-|-|-|-|-|-|-|-|-|-|-|-|-|-|-|-|-|-|-|-|-|-|-|-|-|-|-|-|-|-|-|-|-|-|-|-|-|-|-|-|-	55
GO	BP	GO:0006164	purine nucleotide biosynthetic process	56|2747	139|12655	5.18705e-07	1.00175e-05	GLYMA_20G211200|GLYMA_15G2621001|GLYMA_05G000700|GLYMA_10G255100|GLYMA_05G223100|GLYMA_19G190900|GLYMA_16G204600|GLYMA_14G189400|GLYMA_17G010100|GLYMA_03G190500|GLYMA_04G162800|GLYMA_08G022500|GLYMA_20G123600|GLYMA_08G030200|GLYMA_10G065000|GLYMA_02G212600|GLYMA_06G032500|GLYMA_03G109500|GLYMA_08G165400|GLYMA_03G105300|GLYMA_20G136200|GLYMA_09G153900|GLYMA_05G216700|GLYMA_16G152300|GLYMA_19G19010…	-|-|-|-|-|-|-|-|-|-|-|-|-|-|-|-|-|-|-|-|-|-|-|-|-|-|-|-|-|-|-|-|-|-|-|-|-|-|-|-|-|-|-|-|-|-|-|-|-|-|-|-|-|-|-|-	56
GO	BP	GO:0009124	nucleoside monophosphate biosynthetic process	51|2747	123|12655	5.84599e-07	1.09479e-05	GLYMA_20G211200|GLYMA_15G2621001|GLYMA_05G000700|GLYMA_10G255100|GLYMA_05G223100|GLYMA_19G190900|GLYMA_16G204600|GLYMA_14G189400|GLYMA_17G010100|GLYMA_03G190500|GLYMA_04G162800|GLYMA_20G123600|GLYMA_08G030200|GLYMA_10G065000|GLYMA_02G212600|GLYMA_06G032500|GLYMA_08G165400|GLYMA_03G105300|GLYMA_20G136200|GLYMA_09G153900|GLYMA_16G152300|GLYMA_19G190100|GLYMA_07G263800|GLYMA_20G007400|GLYMA_04G01080…	-|-|-|-|-|-|-|-|-|-|-|-|-|-|-|-|-|-|-|-|-|-|-|-|-|-|-|-|-|-|-|-|-|-|-|-|-|-|-|-|-|-|-|-|-|-|-|-|-|-|-	51
GO	BP	GO:0009150	purine ribonucleotide metabolic process	62|2747	160|12655	6.58254e-07	1.16229e-05	GLYMA_20G211200|GLYMA_15G2621001|GLYMA_11G012000|GLYMA_05G000700|GLYMA_10G255100|GLYMA_05G223100|GLYMA_19G190900|GLYMA_16G204600|GLYMA_14G189400|GLYMA_17G010100|GLYMA_03G190500|GLYMA_04G162800|GLYMA_08G022500|GLYMA_20G123600|GLYMA_08G030200|GLYMA_10G065000|GLYMA_02G212600|GLYMA_06G032500|GLYMA_03G109500|GLYMA_08G165400|GLYMA_03G105300|GLYMA_20G136200|GLYMA_09G153900|GLYMA_05G216700|GLYMA_16G15230…	-|-|-|-|-|-|-|-|-|-|-|-|-|-|-|-|-|-|-|-|-|-|-|-|-|-|-|-|-|-|-|-|-|-|-|-|-|-|-|-|-|-|-|-|-|-|-|-|-|-|-|-|-|-|-|-|-|-|-|-|-|-	62
GO	BP	GO:0009259	ribonucleotide metabolic process	62|2747	160|12655	6.58254e-07	1.16229e-05	GLYMA_20G211200|GLYMA_15G2621001|GLYMA_11G012000|GLYMA_05G000700|GLYMA_10G255100|GLYMA_05G223100|GLYMA_19G190900|GLYMA_16G204600|GLYMA_14G189400|GLYMA_17G010100|GLYMA_03G190500|GLYMA_04G162800|GLYMA_08G022500|GLYMA_20G123600|GLYMA_08G030200|GLYMA_10G065000|GLYMA_02G212600|GLYMA_06G032500|GLYMA_03G109500|GLYMA_08G165400|GLYMA_03G105300|GLYMA_20G136200|GLYMA_09G153900|GLYMA_05G216700|GLYMA_16G15230…	-|-|-|-|-|-|-|-|-|-|-|-|-|-|-|-|-|-|-|-|-|-|-|-|-|-|-|-|-|-|-|-|-|-|-|-|-|-|-|-|-|-|-|-|-|-|-|-|-|-|-|-|-|-|-|-|-|-|-|-|-|-	62
GO	BP	GO:0072522	purine-containing compound biosynthetic process	56|2747	140|12655	6.83869e-07	1.17397e-05	GLYMA_20G211200|GLYMA_15G2621001|GLYMA_05G000700|GLYMA_10G255100|GLYMA_05G223100|GLYMA_19G190900|GLYMA_16G204600|GLYMA_14G189400|GLYMA_17G010100|GLYMA_03G190500|GLYMA_04G162800|GLYMA_08G022500|GLYMA_20G123600|GLYMA_08G030200|GLYMA_10G065000|GLYMA_02G212600|GLYMA_06G032500|GLYMA_03G109500|GLYMA_08G165400|GLYMA_03G105300|GLYMA_20G136200|GLYMA_09G153900|GLYMA_05G216700|GLYMA_16G152300|GLYMA_19G19010…	-|-|-|-|-|-|-|-|-|-|-|-|-|-|-|-|-|-|-|-|-|-|-|-|-|-|-|-|-|-|-|-|-|-|-|-|-|-|-|-|-|-|-|-|-|-|-|-|-|-|-|-|-|-|-|-	56
GO	BP	GO:0006163	purine nucleotide metabolic process	63|2747	164|12655	7.65704e-07	1.27893e-05	GLYMA_20G211200|GLYMA_15G2621001|GLYMA_11G012000|GLYMA_05G000700|GLYMA_10G255100|GLYMA_05G223100|GLYMA_19G190900|GLYMA_16G204600|GLYMA_14G189400|GLYMA_17G010100|GLYMA_03G190500|GLYMA_04G162800|GLYMA_08G022500|GLYMA_20G123600|GLYMA_08G030200|GLYMA_10G065000|GLYMA_02G212600|GLYMA_06G032500|GLYMA_03G109500|GLYMA_08G165400|GLYMA_03G105300|GLYMA_20G136200|GLYMA_09G153900|GLYMA_05G216700|GLYMA_16G15230…	-|-|-|-|-|-|-|-|-|-|-|-|-|-|-|-|-|-|-|-|-|-|-|-|-|-|-|-|-|-|-|-|-|-|-|-|-|-|-|-|-|-|-|-|-|-|-|-|-|-|-|-|-|-|-|-|-|-|-|-|-|-|-	63
GO	BP	GO:1901575	organic substance catabolic process	104|2747	311|12655	9.00164e-07	1.46395e-05	GLYMA_13G346700|GLYMA_04G220000|GLYMA_20G211200|GLYMA_14G046100|GLYMA_18G138900|GLYMA_18G219100|GLYMA_06G145900|GLYMA_13G215000|GLYMA_06G021600|GLYMA_15G2621001|GLYMA_09G270500|GLYMA_05G000700|GLYMA_10G255100|GLYMA_19G072100|GLYMA_05G079000|GLYMA_13G305200|GLYMA_16G123700|GLYMA_16G126200|GLYMA_06G254200|GLYMA_19G190900|GLYMA_16G204600|GLYMA_07G155700|GLYMA_14G189400|GLYMA_11G123500|GLYMA_17G01010…	-|-|-|-|-|-|-|-|-|-|-|-|-|-|-|-|-|-|-|-|-|-|-|-|-|-|-|-|-|-|-|-|-|-|-|-|-|-|-|-|-|-|-|-|-|-|-|-|-|-|-|-|-|-|-|-|-|-|-|-|-|-|-|-|-|-|-|-|-|-|-|-|-|-|-|-|-|-|-|-|-|-|-|-|-|-|-|-|-|-|-|-|-|-|-|-|-|-|-|-|-|-|-|-	104
GO	BP	GO:0072521	purine-containing compound metabolic process	63|2747	165|12655	9.79538e-07	1.55219e-05	GLYMA_20G211200|GLYMA_15G2621001|GLYMA_11G012000|GLYMA_05G000700|GLYMA_10G255100|GLYMA_05G223100|GLYMA_19G190900|GLYMA_16G204600|GLYMA_14G189400|GLYMA_17G010100|GLYMA_03G190500|GLYMA_04G162800|GLYMA_08G022500|GLYMA_20G123600|GLYMA_08G030200|GLYMA_10G065000|GLYMA_02G212600|GLYMA_06G032500|GLYMA_03G109500|GLYMA_08G165400|GLYMA_03G105300|GLYMA_20G136200|GLYMA_09G153900|GLYMA_05G216700|GLYMA_16G15230…	-|-|-|-|-|-|-|-|-|-|-|-|-|-|-|-|-|-|-|-|-|-|-|-|-|-|-|-|-|-|-|-|-|-|-|-|-|-|-|-|-|-|-|-|-|-|-|-|-|-|-|-|-|-|-|-|-|-|-|-|-|-|-	63
GO	BP	GO:0019693	ribose phosphate metabolic process	65|2747	172|12655	1.01388e-06	1.56645e-05	GLYMA_20G211200|GLYMA_15G2621001|GLYMA_11G012000|GLYMA_05G000700|GLYMA_10G255100|GLYMA_05G223100|GLYMA_19G190900|GLYMA_16G204600|GLYMA_14G189400|GLYMA_17G010100|GLYMA_03G190500|GLYMA_04G162800|GLYMA_08G022500|GLYMA_20G123600|GLYMA_08G030200|GLYMA_10G065000|GLYMA_02G212600|GLYMA_06G032500|GLYMA_03G109500|GLYMA_08G165400|GLYMA_03G105300|GLYMA_20G136200|GLYMA_09G153900|GLYMA_05G216700|GLYMA_16G15230…	-|-|-|-|-|-|-|-|-|-|-|-|-|-|-|-|-|-|-|-|-|-|-|-|-|-|-|-|-|-|-|-|-|-|-|-|-|-|-|-|-|-|-|-|-|-|-|-|-|-|-|-|-|-|-|-|-|-|-|-|-|-|-|-|-	65
GO	BP	GO:0071840	cellular component organization or biogenesis	144|2747	464|12655	1.19444e-06	1.733e-05	GLYMA_02G255500|GLYMA_08G251400|GLYMA_19G225700|GLYMA_11G116800|GLYMA_14G061100|GLYMA_11G228200|GLYMA_05G024200|GLYMA_09G064400|GLYMA_13G167900|GLYMA_02G124800|GLYMA_17G103100|GLYMA_06G036500|GLYMA_14G144100|GLYMA_07G218500|GLYMA_04G200700|GLYMA_15G170700|GLYMA_19G130000|GLYMA_18G029200|GLYMA_08G184300|GLYMA_03G090100|GLYMA_11G103000|GLYMA_13G105600|GLYMA_17G115500|GLYMA_15G048200|GLYMA_07G235200…	-|-|-|-|-|-|-|-|-|-|-|-|-|-|-|-|-|-|-|-|-|-|-|-|-|-|-|-|-|-|-|-|-|-|-|-|-|-|-|-|-|-|-|-|-|-|-|-|-|-|-|-|-|-|-|-|-|-|-|-|-|-|-|-|-|-|-|-|-|-|-|-|-|-|-|-|-|-|-|-|-|-|-|-|-|-|-|-|-|-|-|-|-|-|-|-|-|-|-|-|-|-|-|-|-|-|-|-|-|-|-|-|-|-|-|-|-|-|-|-|-|-|-|-|-|-|-|-|-|-|-|-|-|-|-|-|-|-|-|-|-|-|-|-	144
GO	BP	GO:0009127	purine nucleoside monophosphate biosynthetic process	49|2747	119|12655	1.23385e-06	1.733e-05	GLYMA_20G211200|GLYMA_15G2621001|GLYMA_05G000700|GLYMA_10G255100|GLYMA_05G223100|GLYMA_19G190900|GLYMA_16G204600|GLYMA_14G189400|GLYMA_17G010100|GLYMA_03G190500|GLYMA_04G162800|GLYMA_20G123600|GLYMA_08G030200|GLYMA_10G065000|GLYMA_02G212600|GLYMA_06G032500|GLYMA_08G165400|GLYMA_03G105300|GLYMA_20G136200|GLYMA_09G153900|GLYMA_16G152300|GLYMA_19G190100|GLYMA_07G263800|GLYMA_20G007400|GLYMA_07G26950…	-|-|-|-|-|-|-|-|-|-|-|-|-|-|-|-|-|-|-|-|-|-|-|-|-|-|-|-|-|-|-|-|-|-|-|-|-|-|-|-|-|-|-|-|-|-|-|-|-	49
GO	BP	GO:0009156	ribonucleoside monophosphate biosynthetic process	49|2747	119|12655	1.23385e-06	1.733e-05	GLYMA_20G211200|GLYMA_15G2621001|GLYMA_05G000700|GLYMA_10G255100|GLYMA_05G223100|GLYMA_19G190900|GLYMA_16G204600|GLYMA_14G189400|GLYMA_17G010100|GLYMA_03G190500|GLYMA_04G162800|GLYMA_20G123600|GLYMA_08G030200|GLYMA_10G065000|GLYMA_02G212600|GLYMA_06G032500|GLYMA_08G165400|GLYMA_03G105300|GLYMA_20G136200|GLYMA_09G153900|GLYMA_16G152300|GLYMA_19G190100|GLYMA_07G263800|GLYMA_20G007400|GLYMA_07G26950…	-|-|-|-|-|-|-|-|-|-|-|-|-|-|-|-|-|-|-|-|-|-|-|-|-|-|-|-|-|-|-|-|-|-|-|-|-|-|-|-|-|-|-|-|-|-|-|-|-	49
GO	BP	GO:0009168	purine ribonucleoside monophosphate biosynthetic process	49|2747	119|12655	1.23385e-06	1.733e-05	GLYMA_20G211200|GLYMA_15G2621001|GLYMA_05G000700|GLYMA_10G255100|GLYMA_05G223100|GLYMA_19G190900|GLYMA_16G204600|GLYMA_14G189400|GLYMA_17G010100|GLYMA_03G190500|GLYMA_04G162800|GLYMA_20G123600|GLYMA_08G030200|GLYMA_10G065000|GLYMA_02G212600|GLYMA_06G032500|GLYMA_08G165400|GLYMA_03G105300|GLYMA_20G136200|GLYMA_09G153900|GLYMA_16G152300|GLYMA_19G190100|GLYMA_07G263800|GLYMA_20G007400|GLYMA_07G26950…	-|-|-|-|-|-|-|-|-|-|-|-|-|-|-|-|-|-|-|-|-|-|-|-|-|-|-|-|-|-|-|-|-|-|-|-|-|-|-|-|-|-|-|-|-|-|-|-|-	49
GO	BP	GO:0019637	organophosphate metabolic process	112|2747	343|12655	1.30635e-06	1.79405e-05	GLYMA_20G211200|GLYMA_15G266600|GLYMA_15G2621001|GLYMA_11G012000|GLYMA_05G000700|GLYMA_10G255100|GLYMA_19G091400|GLYMA_05G132200|GLYMA_05G223100|GLYMA_19G190900|GLYMA_18G048400|GLYMA_16G204600|GLYMA_14G189400|GLYMA_11G238800|GLYMA_17G010100|GLYMA_03G190500|GLYMA_16G056300|GLYMA_04G162800|GLYMA_08G022500|GLYMA_20G123600|GLYMA_08G030200|GLYMA_10G065000|GLYMA_02G212600|GLYMA_08G086800|GLYMA_06G01360…	-|-|-|-|-|-|-|-|-|-|-|-|-|-|-|-|-|-|-|-|-|-|-|-|-|-|-|-|-|-|-|-|-|-|-|-|-|-|-|-|-|-|-|-|-|-|-|-|-|-|-|-|-|-|-|-|-|-|-|-|-|-|-|-|-|-|-|-|-|-|-|-|-|-|-|-|-|-|-|-|-|-|-|-|-|-|-|-|-|-|-|-|-|-|-|-|-|-|-|-|-|-|-|-|-|-|-|-|-|-|-|-	112
GO	BP	GO:0009056	catabolic process	106|2747	321|12655	1.38939e-06	1.83618e-05	GLYMA_13G346700|GLYMA_04G220000|GLYMA_20G211200|GLYMA_14G046100|GLYMA_18G138900|GLYMA_18G219100|GLYMA_06G145900|GLYMA_13G215000|GLYMA_06G021600|GLYMA_15G2621001|GLYMA_09G270500|GLYMA_05G000700|GLYMA_10G255100|GLYMA_19G072100|GLYMA_05G079000|GLYMA_13G305200|GLYMA_16G123700|GLYMA_16G126200|GLYMA_06G254200|GLYMA_19G190900|GLYMA_16G204600|GLYMA_07G155700|GLYMA_14G189400|GLYMA_11G123500|GLYMA_17G01010…	-|-|-|-|-|-|-|-|-|-|-|-|-|-|-|-|-|-|-|-|-|-|-|-|-|-|-|-|-|-|-|-|-|-|-|-|-|-|-|-|-|-|-|-|-|-|-|-|-|-|-|-|-|-|-|-|-|-|-|-|-|-|-|-|-|-|-|-|-|-|-|-|-|-|-|-|-|-|-|-|-|-|-|-|-|-|-|-|-|-|-|-|-|-|-|-|-|-|-|-|-|-|-|-|-|-	106
GO	BP	GO:0044265	cellular macromolecule catabolic process	51|2747	126|12655	1.39645e-06	1.83618e-05	GLYMA_04G220000|GLYMA_14G046100|GLYMA_18G138900|GLYMA_06G145900|GLYMA_19G072100|GLYMA_05G079000|GLYMA_16G123700|GLYMA_16G126200|GLYMA_06G254200|GLYMA_07G155700|GLYMA_11G123500|GLYMA_02G046400|GLYMA_15G036700|GLYMA_17G252100|GLYMA_18G297400|GLYMA_20G245500|GLYMA_10G014300|GLYMA_11G125300|GLYMA_04G194700|GLYMA_10G279900|GLYMA_01G105500|GLYMA_08G286200|GLYMA_09G161300|GLYMA_13G031200|GLYMA_03G211400…	-|-|-|-|-|-|-|-|-|-|-|-|-|-|-|-|-|-|-|-|-|-|-|-|-|-|-|-|-|-|-|-|-|-|-|-|-|-|-|-|-|-|-|-|-|-|-|-|-|-|-	51
GO	BP	GO:0006260	DNA replication	41|2747	94|12655	1.54327e-06	1.90968e-05	GLYMA_08G334900|GLYMA_18G067800|GLYMA_01G187400|GLYMA_06G148500|GLYMA_17G078700|GLYMA_11G113300|GLYMA_04G191200|GLYMA_09G047300|GLYMA_12G087000|GLYMA_04G217300|GLYMA_03G219200|GLYMA_12G039200|GLYMA_07G238500|GLYMA_05G020600|GLYMA_04G248900|GLYMA_05G186900|GLYMA_09G213500|GLYMA_02G289700|GLYMA_14G025300|GLYMA_13G156400|GLYMA_09G258700|GLYMA_17G104000|GLYMA_19G216100|GLYMA_16G218700|GLYMA_02G106600…	-|-|-|-|-|-|-|-|-|-|-|-|-|-|-|-|-|-|-|-|-|-|-|-|-|-|-|-|-|-|-|-|-|-|-|-|-|-|-|-|-	41
GO	BP	GO:0009123	nucleoside monophosphate metabolic process	53|2747	133|12655	1.54505e-06	1.90968e-05	GLYMA_20G211200|GLYMA_15G2621001|GLYMA_05G000700|GLYMA_10G255100|GLYMA_05G223100|GLYMA_19G190900|GLYMA_16G204600|GLYMA_14G189400|GLYMA_17G010100|GLYMA_03G190500|GLYMA_04G162800|GLYMA_20G123600|GLYMA_08G030200|GLYMA_10G065000|GLYMA_02G212600|GLYMA_06G032500|GLYMA_08G165400|GLYMA_03G105300|GLYMA_20G136200|GLYMA_09G153900|GLYMA_16G152300|GLYMA_19G190100|GLYMA_07G263800|GLYMA_20G007400|GLYMA_04G01080…	-|-|-|-|-|-|-|-|-|-|-|-|-|-|-|-|-|-|-|-|-|-|-|-|-|-|-|-|-|-|-|-|-|-|-|-|-|-|-|-|-|-|-|-|-|-|-|-|-|-|-|-|-	53
GO	BP	GO:0009141	nucleoside triphosphate metabolic process	53|2747	133|12655	1.54505e-06	1.90968e-05	GLYMA_20G211200|GLYMA_15G2621001|GLYMA_05G000700|GLYMA_10G255100|GLYMA_05G223100|GLYMA_19G190900|GLYMA_18G048400|GLYMA_16G204600|GLYMA_14G189400|GLYMA_17G010100|GLYMA_03G190500|GLYMA_04G162800|GLYMA_08G022500|GLYMA_20G123600|GLYMA_08G030200|GLYMA_10G065000|GLYMA_02G212600|GLYMA_06G032500|GLYMA_03G109500|GLYMA_08G165400|GLYMA_03G105300|GLYMA_20G136200|GLYMA_09G153900|GLYMA_05G216700|GLYMA_16G15230…	-|-|-|-|-|-|-|-|-|-|-|-|-|-|-|-|-|-|-|-|-|-|-|-|-|-|-|-|-|-|-|-|-|-|-|-|-|-|-|-|-|-|-|-|-|-|-|-|-|-|-|-|-	53
GO	BP	GO:0009057	macromolecule catabolic process	61|2747	162|12655	2.47891e-06	3.00386e-05	GLYMA_13G346700|GLYMA_04G220000|GLYMA_14G046100|GLYMA_18G138900|GLYMA_06G145900|GLYMA_13G215000|GLYMA_06G021600|GLYMA_19G072100|GLYMA_05G079000|GLYMA_13G305200|GLYMA_16G123700|GLYMA_16G126200|GLYMA_06G254200|GLYMA_07G155700|GLYMA_11G123500|GLYMA_02G046400|GLYMA_15G036700|GLYMA_17G252100|GLYMA_18G297400|GLYMA_17G260500|GLYMA_20G245500|GLYMA_10G014300|GLYMA_11G125300|GLYMA_04G194700|GLYMA_10G279900…	-|-|-|-|-|-|-|-|-|-|-|-|-|-|-|-|-|-|-|-|-|-|-|-|-|-|-|-|-|-|-|-|-|-|-|-|-|-|-|-|-|-|-|-|-|-|-|-|-|-|-|-|-|-|-|-|-|-|-|-|-	61
GO	BP	GO:0009126	purine nucleoside monophosphate metabolic process	51|2747	129|12655	3.18034e-06	3.63972e-05	GLYMA_20G211200|GLYMA_15G2621001|GLYMA_05G000700|GLYMA_10G255100|GLYMA_05G223100|GLYMA_19G190900|GLYMA_16G204600|GLYMA_14G189400|GLYMA_17G010100|GLYMA_03G190500|GLYMA_04G162800|GLYMA_20G123600|GLYMA_08G030200|GLYMA_10G065000|GLYMA_02G212600|GLYMA_06G032500|GLYMA_08G165400|GLYMA_03G105300|GLYMA_20G136200|GLYMA_09G153900|GLYMA_16G152300|GLYMA_19G190100|GLYMA_07G263800|GLYMA_20G007400|GLYMA_07G26950…	-|-|-|-|-|-|-|-|-|-|-|-|-|-|-|-|-|-|-|-|-|-|-|-|-|-|-|-|-|-|-|-|-|-|-|-|-|-|-|-|-|-|-|-|-|-|-|-|-|-|-	51
GO	BP	GO:0009161	ribonucleoside monophosphate metabolic process	51|2747	129|12655	3.18034e-06	3.63972e-05	GLYMA_20G211200|GLYMA_15G2621001|GLYMA_05G000700|GLYMA_10G255100|GLYMA_05G223100|GLYMA_19G190900|GLYMA_16G204600|GLYMA_14G189400|GLYMA_17G010100|GLYMA_03G190500|GLYMA_04G162800|GLYMA_20G123600|GLYMA_08G030200|GLYMA_10G065000|GLYMA_02G212600|GLYMA_06G032500|GLYMA_08G165400|GLYMA_03G105300|GLYMA_20G136200|GLYMA_09G153900|GLYMA_16G152300|GLYMA_19G190100|GLYMA_07G263800|GLYMA_20G007400|GLYMA_07G26950…	-|-|-|-|-|-|-|-|-|-|-|-|-|-|-|-|-|-|-|-|-|-|-|-|-|-|-|-|-|-|-|-|-|-|-|-|-|-|-|-|-|-|-|-|-|-|-|-|-|-|-	51
GO	BP	GO:0009167	purine ribonucleoside monophosphate metabolic process	51|2747	129|12655	3.18034e-06	3.63972e-05	GLYMA_20G211200|GLYMA_15G2621001|GLYMA_05G000700|GLYMA_10G255100|GLYMA_05G223100|GLYMA_19G190900|GLYMA_16G204600|GLYMA_14G189400|GLYMA_17G010100|GLYMA_03G190500|GLYMA_04G162800|GLYMA_20G123600|GLYMA_08G030200|GLYMA_10G065000|GLYMA_02G212600|GLYMA_06G032500|GLYMA_08G165400|GLYMA_03G105300|GLYMA_20G136200|GLYMA_09G153900|GLYMA_16G152300|GLYMA_19G190100|GLYMA_07G263800|GLYMA_20G007400|GLYMA_07G26950…	-|-|-|-|-|-|-|-|-|-|-|-|-|-|-|-|-|-|-|-|-|-|-|-|-|-|-|-|-|-|-|-|-|-|-|-|-|-|-|-|-|-|-|-|-|-|-|-|-|-|-	51
GO	BP	GO:0017144	drug metabolic process	77|2747	220|12655	3.48992e-06	3.9214e-05	GLYMA_02G128000|GLYMA_17G039000|GLYMA_13G346700|GLYMA_01G071300|GLYMA_20G211200|GLYMA_15G2621001|GLYMA_05G000700|GLYMA_10G255100|GLYMA_05G223100|GLYMA_19G190900|GLYMA_10G117200|GLYMA_16G204600|GLYMA_14G189400|GLYMA_18G278800|GLYMA_17G010100|GLYMA_03G190500|GLYMA_04G162800|GLYMA_18G065700|GLYMA_20G123600|GLYMA_08G030200|GLYMA_10G065000|GLYMA_02G212600|GLYMA_06G032500|GLYMA_18G242600|GLYMA_08G16540…	-|-|-|-|-|-|-|-|-|-|-|-|-|-|-|-|-|-|-|-|-|-|-|-|-|-|-|-|-|-|-|-|-|-|-|-|-|-|-|-|-|-|-|-|-|-|-|-|-|-|-|-|-|-|-|PPC1|-|-|-|-|-|-|-|-|-|-|-|-|-|-|-|-|-|-|-|-|-	77
GO	BP	GO:1901565	organonitrogen compound catabolic process	57|2747	150|12655	3.76413e-06	4.15398e-05	GLYMA_13G346700|GLYMA_04G220000|GLYMA_14G046100|GLYMA_18G138900|GLYMA_06G145900|GLYMA_06G021600|GLYMA_19G072100|GLYMA_05G079000|GLYMA_16G123700|GLYMA_16G126200|GLYMA_06G254200|GLYMA_07G155700|GLYMA_02G046400|GLYMA_15G036700|GLYMA_17G252100|GLYMA_18G297400|GLYMA_17G260500|GLYMA_07G129300|GLYMA_20G245500|GLYMA_10G014300|GLYMA_11G125300|GLYMA_04G194700|GLYMA_10G279900|GLYMA_01G105500|GLYMA_08G286200…	-|-|-|-|-|-|-|-|-|-|-|-|-|-|-|-|-|-|-|-|-|-|-|-|-|-|-|-|-|-|-|-|-|-|-|-|-|-|-|-|-|-|-|-|-|-|-|-|-|-|-|-|-|-|-|-|-	57
GO	BP	GO:0006886	intracellular protein transport	65|2747	178|12655	3.98257e-06	4.23686e-05	GLYMA_19G165000|GLYMA_03G163600|GLYMA_08G187000|GLYMA_08G289100|GLYMA_15G046000|GLYMA_07G119500|GLYMA_10G297700|GLYMA_12G018500|GLYMA_11G182800|GLYMA_20G239200|GLYMA_03G103900|GLYMA_03G104400|GLYMA_19G072000|GLYMA_10G199300|GLYMA_10G148800|GLYMA_19G226200|GLYMA_10G283400|GLYMA_12G013000|GLYMA_08G258700|GLYMA_03G232800|GLYMA_07G004100|GLYMA_19G221300|GLYMA_10G032800|GLYMA_08G008000|GLYMA_05G079100…	-|-|-|-|-|-|-|-|-|-|-|-|-|-|-|-|-|-|-|-|-|-|-|-|-|-|-|-|-|-|-|-|-|-|-|-|-|-|-|-|-|-|-|-|-|-|-|-|-|-|-|-|-|-|-|-|-|-|-|-|-|-|-|-|-	65
GO	BP	GO:0009142	nucleoside triphosphate biosynthetic process	48|2747	120|12655	4.18202e-06	4.23686e-05	GLYMA_20G211200|GLYMA_15G2621001|GLYMA_05G000700|GLYMA_10G255100|GLYMA_05G223100|GLYMA_19G190900|GLYMA_16G204600|GLYMA_14G189400|GLYMA_17G010100|GLYMA_03G190500|GLYMA_04G162800|GLYMA_08G022500|GLYMA_20G123600|GLYMA_08G030200|GLYMA_10G065000|GLYMA_02G212600|GLYMA_06G032500|GLYMA_03G109500|GLYMA_08G165400|GLYMA_03G105300|GLYMA_20G136200|GLYMA_09G153900|GLYMA_05G216700|GLYMA_16G152300|GLYMA_19G19010…	-|-|-|-|-|-|-|-|-|-|-|-|-|-|-|-|-|-|-|-|-|-|-|-|-|-|-|-|-|-|-|-|-|-|-|-|-|-|-|-|-|-|-|-|-|-|-|-	48
GO	BP	GO:0009145	purine nucleoside triphosphate biosynthetic process	48|2747	120|12655	4.18202e-06	4.23686e-05	GLYMA_20G211200|GLYMA_15G2621001|GLYMA_05G000700|GLYMA_10G255100|GLYMA_05G223100|GLYMA_19G190900|GLYMA_16G204600|GLYMA_14G189400|GLYMA_17G010100|GLYMA_03G190500|GLYMA_04G162800|GLYMA_08G022500|GLYMA_20G123600|GLYMA_08G030200|GLYMA_10G065000|GLYMA_02G212600|GLYMA_06G032500|GLYMA_03G109500|GLYMA_08G165400|GLYMA_03G105300|GLYMA_20G136200|GLYMA_09G153900|GLYMA_05G216700|GLYMA_16G152300|GLYMA_19G19010…	-|-|-|-|-|-|-|-|-|-|-|-|-|-|-|-|-|-|-|-|-|-|-|-|-|-|-|-|-|-|-|-|-|-|-|-|-|-|-|-|-|-|-|-|-|-|-|-	48
GO	BP	GO:0009201	ribonucleoside triphosphate biosynthetic process	48|2747	120|12655	4.18202e-06	4.23686e-05	GLYMA_20G211200|GLYMA_15G2621001|GLYMA_05G000700|GLYMA_10G255100|GLYMA_05G223100|GLYMA_19G190900|GLYMA_16G204600|GLYMA_14G189400|GLYMA_17G010100|GLYMA_03G190500|GLYMA_04G162800|GLYMA_08G022500|GLYMA_20G123600|GLYMA_08G030200|GLYMA_10G065000|GLYMA_02G212600|GLYMA_06G032500|GLYMA_03G109500|GLYMA_08G165400|GLYMA_03G105300|GLYMA_20G136200|GLYMA_09G153900|GLYMA_05G216700|GLYMA_16G152300|GLYMA_19G19010…	-|-|-|-|-|-|-|-|-|-|-|-|-|-|-|-|-|-|-|-|-|-|-|-|-|-|-|-|-|-|-|-|-|-|-|-|-|-|-|-|-|-|-|-|-|-|-|-	48
GO	BP	GO:0009206	purine ribonucleoside triphosphate biosynthetic process	48|2747	120|12655	4.18202e-06	4.23686e-05	GLYMA_20G211200|GLYMA_15G2621001|GLYMA_05G000700|GLYMA_10G255100|GLYMA_05G223100|GLYMA_19G190900|GLYMA_16G204600|GLYMA_14G189400|GLYMA_17G010100|GLYMA_03G190500|GLYMA_04G162800|GLYMA_08G022500|GLYMA_20G123600|GLYMA_08G030200|GLYMA_10G065000|GLYMA_02G212600|GLYMA_06G032500|GLYMA_03G109500|GLYMA_08G165400|GLYMA_03G105300|GLYMA_20G136200|GLYMA_09G153900|GLYMA_05G216700|GLYMA_16G152300|GLYMA_19G19010…	-|-|-|-|-|-|-|-|-|-|-|-|-|-|-|-|-|-|-|-|-|-|-|-|-|-|-|-|-|-|-|-|-|-|-|-|-|-|-|-|-|-|-|-|-|-|-|-	48
GO	BP	GO:0006511	ubiquitin-dependent protein catabolic process	38|2747	88|12655	4.93361e-06	4.76402e-05	GLYMA_04G220000|GLYMA_14G046100|GLYMA_06G145900|GLYMA_19G072100|GLYMA_05G079000|GLYMA_16G123700|GLYMA_16G126200|GLYMA_06G254200|GLYMA_07G155700|GLYMA_02G046400|GLYMA_15G036700|GLYMA_17G252100|GLYMA_18G297400|GLYMA_10G014300|GLYMA_11G125300|GLYMA_10G279900|GLYMA_01G105500|GLYMA_09G161300|GLYMA_03G211400|GLYMA_15G237300|GLYMA_15G260000|GLYMA_19G208600|GLYMA_01G124900|GLYMA_08G167600|GLYMA_14G073000…	-|-|-|-|-|-|-|-|-|-|-|-|-|-|-|-|-|-|-|-|-|-|-|-|-|-|-|-|-|-|-|-|-|-|-|-|-|-	38
GO	BP	GO:0019941	modification-dependent protein catabolic process	38|2747	88|12655	4.93361e-06	4.76402e-05	GLYMA_04G220000|GLYMA_14G046100|GLYMA_06G145900|GLYMA_19G072100|GLYMA_05G079000|GLYMA_16G123700|GLYMA_16G126200|GLYMA_06G254200|GLYMA_07G155700|GLYMA_02G046400|GLYMA_15G036700|GLYMA_17G252100|GLYMA_18G297400|GLYMA_10G014300|GLYMA_11G125300|GLYMA_10G279900|GLYMA_01G105500|GLYMA_09G161300|GLYMA_03G211400|GLYMA_15G237300|GLYMA_15G260000|GLYMA_19G208600|GLYMA_01G124900|GLYMA_08G167600|GLYMA_14G073000…	-|-|-|-|-|-|-|-|-|-|-|-|-|-|-|-|-|-|-|-|-|-|-|-|-|-|-|-|-|-|-|-|-|-|-|-|-|-	38
GO	BP	GO:0043632	modification-dependent macromolecule catabolic process	38|2747	88|12655	4.93361e-06	4.76402e-05	GLYMA_04G220000|GLYMA_14G046100|GLYMA_06G145900|GLYMA_19G072100|GLYMA_05G079000|GLYMA_16G123700|GLYMA_16G126200|GLYMA_06G254200|GLYMA_07G155700|GLYMA_02G046400|GLYMA_15G036700|GLYMA_17G252100|GLYMA_18G297400|GLYMA_10G014300|GLYMA_11G125300|GLYMA_10G279900|GLYMA_01G105500|GLYMA_09G161300|GLYMA_03G211400|GLYMA_15G237300|GLYMA_15G260000|GLYMA_19G208600|GLYMA_01G124900|GLYMA_08G167600|GLYMA_14G073000…	-|-|-|-|-|-|-|-|-|-|-|-|-|-|-|-|-|-|-|-|-|-|-|-|-|-|-|-|-|-|-|-|-|-|-|-|-|-	38
GO	BP	GO:0009144	purine nucleoside triphosphate metabolic process	51|2747	131|12655	5.36901e-06	4.95231e-05	GLYMA_20G211200|GLYMA_15G2621001|GLYMA_05G000700|GLYMA_10G255100|GLYMA_05G223100|GLYMA_19G190900|GLYMA_16G204600|GLYMA_14G189400|GLYMA_17G010100|GLYMA_03G190500|GLYMA_04G162800|GLYMA_08G022500|GLYMA_20G123600|GLYMA_08G030200|GLYMA_10G065000|GLYMA_02G212600|GLYMA_06G032500|GLYMA_03G109500|GLYMA_08G165400|GLYMA_03G105300|GLYMA_20G136200|GLYMA_09G153900|GLYMA_05G216700|GLYMA_16G152300|GLYMA_19G19010…	-|-|-|-|-|-|-|-|-|-|-|-|-|-|-|-|-|-|-|-|-|-|-|-|-|-|-|-|-|-|-|-|-|-|-|-|-|-|-|-|-|-|-|-|-|-|-|-|-|-|-	51
GO	BP	GO:0009199	ribonucleoside triphosphate metabolic process	51|2747	131|12655	5.36901e-06	4.95231e-05	GLYMA_20G211200|GLYMA_15G2621001|GLYMA_05G000700|GLYMA_10G255100|GLYMA_05G223100|GLYMA_19G190900|GLYMA_16G204600|GLYMA_14G189400|GLYMA_17G010100|GLYMA_03G190500|GLYMA_04G162800|GLYMA_08G022500|GLYMA_20G123600|GLYMA_08G030200|GLYMA_10G065000|GLYMA_02G212600|GLYMA_06G032500|GLYMA_03G109500|GLYMA_08G165400|GLYMA_03G105300|GLYMA_20G136200|GLYMA_09G153900|GLYMA_05G216700|GLYMA_16G152300|GLYMA_19G19010…	-|-|-|-|-|-|-|-|-|-|-|-|-|-|-|-|-|-|-|-|-|-|-|-|-|-|-|-|-|-|-|-|-|-|-|-|-|-|-|-|-|-|-|-|-|-|-|-|-|-|-	51
GO	BP	GO:0009205	purine ribonucleoside triphosphate metabolic process	51|2747	131|12655	5.36901e-06	4.95231e-05	GLYMA_20G211200|GLYMA_15G2621001|GLYMA_05G000700|GLYMA_10G255100|GLYMA_05G223100|GLYMA_19G190900|GLYMA_16G204600|GLYMA_14G189400|GLYMA_17G010100|GLYMA_03G190500|GLYMA_04G162800|GLYMA_08G022500|GLYMA_20G123600|GLYMA_08G030200|GLYMA_10G065000|GLYMA_02G212600|GLYMA_06G032500|GLYMA_03G109500|GLYMA_08G165400|GLYMA_03G105300|GLYMA_20G136200|GLYMA_09G153900|GLYMA_05G216700|GLYMA_16G152300|GLYMA_19G19010…	-|-|-|-|-|-|-|-|-|-|-|-|-|-|-|-|-|-|-|-|-|-|-|-|-|-|-|-|-|-|-|-|-|-|-|-|-|-|-|-|-|-|-|-|-|-|-|-|-|-|-	51
GO	BP	GO:0051641	cellular localization	82|2747	245|12655	1.20581e-05	0.000109586	GLYMA_19G165000|GLYMA_03G163600|GLYMA_10G220800|GLYMA_20G170700|GLYMA_08G187000|GLYMA_08G289100|GLYMA_15G013600|GLYMA_15G046000|GLYMA_07G119500|GLYMA_13G360300|GLYMA_10G297700|GLYMA_07G235200|GLYMA_12G018500|GLYMA_11G182800|GLYMA_20G239200|GLYMA_12G129300|GLYMA_03G103900|GLYMA_06G158300|GLYMA_03G104400|GLYMA_19G072000|GLYMA_10G199300|GLYMA_10G148800|GLYMA_19G226200|GLYMA_10G283400|GLYMA_12G013000…	-|-|-|-|-|-|-|-|-|-|-|-|-|-|-|-|-|-|-|-|-|-|-|-|-|-|-|-|-|-|-|-|-|-|-|-|-|-|-|-|-|-|-|-|-|-|-|-|-|-|-|-|-|-|-|-|-|-|-|-|-|-|-|-|-|-|-|-|-|-|-|-|-|-|-|-|-|-|-|-|-|-	82
GO	BP	GO:0034613	cellular protein localization	69|2747	199|12655	1.57393e-05	0.000138956	GLYMA_19G165000|GLYMA_03G163600|GLYMA_08G187000|GLYMA_08G289100|GLYMA_15G046000|GLYMA_07G119500|GLYMA_10G297700|GLYMA_07G235200|GLYMA_12G018500|GLYMA_11G182800|GLYMA_20G239200|GLYMA_03G103900|GLYMA_03G104400|GLYMA_19G072000|GLYMA_10G199300|GLYMA_10G148800|GLYMA_19G226200|GLYMA_10G283400|GLYMA_12G013000|GLYMA_08G258700|GLYMA_03G232800|GLYMA_07G004100|GLYMA_19G221300|GLYMA_10G032800|GLYMA_08G008000…	-|-|-|-|-|-|-|-|-|-|-|-|-|-|-|-|-|-|-|-|-|-|-|-|-|-|-|-|-|-|-|-|-|-|-|-|-|-|-|-|-|-|-|-|-|-|-|-|-|-|-|-|-|-|-|-|-|-|-|-|-|-|-|-|-|-|-|-|-	69
GO	BP	GO:0070727	cellular macromolecule localization	69|2747	199|12655	1.57393e-05	0.000138956	GLYMA_19G165000|GLYMA_03G163600|GLYMA_08G187000|GLYMA_08G289100|GLYMA_15G046000|GLYMA_07G119500|GLYMA_10G297700|GLYMA_07G235200|GLYMA_12G018500|GLYMA_11G182800|GLYMA_20G239200|GLYMA_03G103900|GLYMA_03G104400|GLYMA_19G072000|GLYMA_10G199300|GLYMA_10G148800|GLYMA_19G226200|GLYMA_10G283400|GLYMA_12G013000|GLYMA_08G258700|GLYMA_03G232800|GLYMA_07G004100|GLYMA_19G221300|GLYMA_10G032800|GLYMA_08G008000…	-|-|-|-|-|-|-|-|-|-|-|-|-|-|-|-|-|-|-|-|-|-|-|-|-|-|-|-|-|-|-|-|-|-|-|-|-|-|-|-|-|-|-|-|-|-|-|-|-|-|-|-|-|-|-|-|-|-|-|-|-|-|-|-|-|-|-|-|-	69
GO	BP	GO:0006754	ATP biosynthetic process	44|2747	112|12655	1.77463e-05	0.000154468	GLYMA_20G211200|GLYMA_15G2621001|GLYMA_05G000700|GLYMA_10G255100|GLYMA_05G223100|GLYMA_19G190900|GLYMA_16G204600|GLYMA_14G189400|GLYMA_17G010100|GLYMA_03G190500|GLYMA_04G162800|GLYMA_20G123600|GLYMA_08G030200|GLYMA_10G065000|GLYMA_02G212600|GLYMA_06G032500|GLYMA_08G165400|GLYMA_03G105300|GLYMA_20G136200|GLYMA_09G153900|GLYMA_16G152300|GLYMA_19G190100|GLYMA_07G263800|GLYMA_20G007400|GLYMA_07G26950…	-|-|-|-|-|-|-|-|-|-|-|-|-|-|-|-|-|-|-|-|-|-|-|-|-|-|-|-|-|-|-|-|-|-|-|-|-|-|-|-|-|-|-|-	44
GO	BP	GO:0006259	DNA metabolic process	82|2747	251|12655	3.25532e-05	0.000279415	GLYMA_08G334900|GLYMA_18G067800|GLYMA_01G187400|GLYMA_06G148500|GLYMA_19G130000|GLYMA_17G078700|GLYMA_11G113300|GLYMA_03G190800|GLYMA_04G191200|GLYMA_18G297400|GLYMA_13G151000|GLYMA_11G253100|GLYMA_09G047300|GLYMA_12G087000|GLYMA_04G217300|GLYMA_03G219200|GLYMA_12G039200|GLYMA_20G095300|GLYMA_07G238500|GLYMA_04G250400|GLYMA_05G020600|GLYMA_04G248900|GLYMA_10G141800|GLYMA_07G195700|GLYMA_03G127300…	-|-|-|-|-|-|-|-|-|-|-|-|-|-|-|-|-|-|-|-|-|-|-|-|-|-|-|-|-|-|-|-|-|-|-|-|-|-|-|-|-|-|-|-|-|-|-|-|-|-|-|-|-|-|-|-|-|-|-|-|-|-|-|-|-|-|-|-|-|-|-|-|-|-|-|-|-|-|-|-|-|-	82
GO	BP	GO:0046034	ATP metabolic process	46|2747	122|12655	3.9445e-05	0.000333931	GLYMA_20G211200|GLYMA_15G2621001|GLYMA_05G000700|GLYMA_10G255100|GLYMA_05G223100|GLYMA_19G190900|GLYMA_16G204600|GLYMA_14G189400|GLYMA_17G010100|GLYMA_03G190500|GLYMA_04G162800|GLYMA_20G123600|GLYMA_08G030200|GLYMA_10G065000|GLYMA_02G212600|GLYMA_06G032500|GLYMA_08G165400|GLYMA_03G105300|GLYMA_20G136200|GLYMA_09G153900|GLYMA_16G152300|GLYMA_19G190100|GLYMA_07G263800|GLYMA_20G007400|GLYMA_07G26950…	-|-|-|-|-|-|-|-|-|-|-|-|-|-|-|-|-|-|-|-|-|-|-|-|-|-|-|-|-|-|-|-|-|-|-|-|-|-|-|-|-|-|-|-|-|-	46
GO	BP	GO:0009132	nucleoside diphosphate metabolic process	39|2747	99|12655	4.84788e-05	0.000404863	GLYMA_20G211200|GLYMA_15G2621001|GLYMA_05G000700|GLYMA_10G255100|GLYMA_19G091400|GLYMA_19G190900|GLYMA_16G204600|GLYMA_14G189400|GLYMA_17G010100|GLYMA_03G190500|GLYMA_16G056300|GLYMA_08G022500|GLYMA_10G065000|GLYMA_02G212600|GLYMA_06G032500|GLYMA_03G109500|GLYMA_08G165400|GLYMA_20G136200|GLYMA_09G153900|GLYMA_05G216700|GLYMA_16G152300|GLYMA_19G190100|GLYMA_07G263800|GLYMA_20G007400|GLYMA_07G26950…	-|-|-|-|-|-|-|-|-|-|-|-|-|-|-|-|-|-|-|-|-|-|-|-|-|-|-|-|-|-|-|-|-|-|-|-|-|-|-	39
GO	BP	GO:0034404	nucleobase-containing small molecule biosynthetic process	40|2747	103|12655	5.7103e-05	0.000470529	GLYMA_20G211200|GLYMA_15G2621001|GLYMA_05G000700|GLYMA_10G255100|GLYMA_19G190900|GLYMA_16G204600|GLYMA_14G189400|GLYMA_17G010100|GLYMA_03G190500|GLYMA_08G022500|GLYMA_10G065000|GLYMA_02G212600|GLYMA_06G032500|GLYMA_03G109500|GLYMA_08G165400|GLYMA_20G136200|GLYMA_09G153900|GLYMA_05G216700|GLYMA_04G099000|GLYMA_16G152300|GLYMA_19G190100|GLYMA_07G263800|GLYMA_20G007400|GLYMA_07G269500|GLYMA_08G01500…	-|-|-|-|-|-|-|-|-|-|-|-|-|-|-|-|-|-|-|-|-|-|-|-|-|-|-|-|-|-|-|-|-|-|-|-|-|-|-|-	40
GO	BP	GO:0006333	chromatin assembly or disassembly	19|2747	37|12655	6.8921e-05	0.000560436	GLYMA_09G064400|GLYMA_07G218500|GLYMA_15G170700|GLYMA_13G105600|GLYMA_17G053800|GLYMA_10G163300|GLYMA_20G225900|GLYMA_17G099200|GLYMA_11G075500|GLYMA_08G189900|GLYMA_06G193200|GLYMA_04G170400|GLYMA_05G027300|GLYMA_02G140900|GLYMA_06G002300|GLYMA_07G007200|GLYMA_04G002500|GLYMA_10G015700|GLYMA_11G216300	-|-|-|-|-|-|-|-|-|-|-|-|-|-|-|-|-|-|-	19
GO	BP	GO:0006165	nucleoside diphosphate phosphorylation	37|2747	95|12655	9.94073e-05	0.000787612	GLYMA_20G211200|GLYMA_15G2621001|GLYMA_05G000700|GLYMA_10G255100|GLYMA_19G190900|GLYMA_16G204600|GLYMA_14G189400|GLYMA_17G010100|GLYMA_03G190500|GLYMA_08G022500|GLYMA_10G065000|GLYMA_02G212600|GLYMA_06G032500|GLYMA_03G109500|GLYMA_08G165400|GLYMA_20G136200|GLYMA_09G153900|GLYMA_05G216700|GLYMA_16G152300|GLYMA_19G190100|GLYMA_07G263800|GLYMA_20G007400|GLYMA_07G269500|GLYMA_10G227800|GLYMA_02G16940…	-|-|-|-|-|-|-|-|-|-|-|-|-|-|-|-|-|-|-|-|-|-|-|-|-|-|-|-|-|-|-|-|-|-|-|-|-	37
GO	BP	GO:0046939	nucleotide phosphorylation	37|2747	95|12655	9.94073e-05	0.000787612	GLYMA_20G211200|GLYMA_15G2621001|GLYMA_05G000700|GLYMA_10G255100|GLYMA_19G190900|GLYMA_16G204600|GLYMA_14G189400|GLYMA_17G010100|GLYMA_03G190500|GLYMA_08G022500|GLYMA_10G065000|GLYMA_02G212600|GLYMA_06G032500|GLYMA_03G109500|GLYMA_08G165400|GLYMA_20G136200|GLYMA_09G153900|GLYMA_05G216700|GLYMA_16G152300|GLYMA_19G190100|GLYMA_07G263800|GLYMA_20G007400|GLYMA_07G269500|GLYMA_10G227800|GLYMA_02G16940…	-|-|-|-|-|-|-|-|-|-|-|-|-|-|-|-|-|-|-|-|-|-|-|-|-|-|-|-|-|-|-|-|-|-|-|-|-	37
GO	BP	GO:0000413	protein peptidyl-prolyl isomerization	25|2747	57|12655	0.000147785	0.00114164	GLYMA_04G068700|GLYMA_03G198200|GLYMA_05G080800|GLYMA_03G157900|GLYMA_03G251600|GLYMA_20G249300|GLYMA_06G070300|GLYMA_19G249000|GLYMA_19G160200|GLYMA_19G196100|GLYMA_12G031500|GLYMA_02G134800|GLYMA_17G177600|GLYMA_01G194100|GLYMA_04G005300|GLYMA_01G144800|GLYMA_19G004200|GLYMA_11G175200|GLYMA_13G318300|GLYMA_06G004000|GLYMA_12G182700|GLYMA_09G090900|GLYMA_10G298200|GLYMA_11G047800|GLYMA_12G148600	-|-|-|-|-|-|-|-|-|-|-|-|-|-|-|-|-|-|-|-|-|-|-|-|-	25
GO	BP	GO:0018208	peptidyl-proline modification	25|2747	57|12655	0.000147785	0.00114164	GLYMA_04G068700|GLYMA_03G198200|GLYMA_05G080800|GLYMA_03G157900|GLYMA_03G251600|GLYMA_20G249300|GLYMA_06G070300|GLYMA_19G249000|GLYMA_19G160200|GLYMA_19G196100|GLYMA_12G031500|GLYMA_02G134800|GLYMA_17G177600|GLYMA_01G194100|GLYMA_04G005300|GLYMA_01G144800|GLYMA_19G004200|GLYMA_11G175200|GLYMA_13G318300|GLYMA_06G004000|GLYMA_12G182700|GLYMA_09G090900|GLYMA_10G298200|GLYMA_11G047800|GLYMA_12G148600	-|-|-|-|-|-|-|-|-|-|-|-|-|-|-|-|-|-|-|-|-|-|-|-|-	25
GO	BP	GO:0009116	nucleoside metabolic process	23|2747	51|12655	0.000161889	0.00122009	GLYMA_11G012000|GLYMA_09G222700|GLYMA_07G129300|GLYMA_08G022500|GLYMA_02G038000|GLYMA_06G005600|GLYMA_03G109500|GLYMA_01G026800|GLYMA_05G216700|GLYMA_04G099000|GLYMA_03G216400|GLYMA_20G171100|GLYMA_08G015000|GLYMA_10G220400|GLYMA_04G005900|GLYMA_19G212900|GLYMA_07G115900|GLYMA_05G222300|GLYMA_13G119600|GLYMA_06G067200|GLYMA_11G154200|GLYMA_13G000800|GLYMA_02G272700	-|-|-|-|-|-|-|-|-|-|-|-|-|-|-|-|-|-|-|-|-|-|-	23
GO	BP	GO:1901657	glycosyl compound metabolic process	23|2747	51|12655	0.000161889	0.00122009	GLYMA_11G012000|GLYMA_09G222700|GLYMA_07G129300|GLYMA_08G022500|GLYMA_02G038000|GLYMA_06G005600|GLYMA_03G109500|GLYMA_01G026800|GLYMA_05G216700|GLYMA_04G099000|GLYMA_03G216400|GLYMA_20G171100|GLYMA_08G015000|GLYMA_10G220400|GLYMA_04G005900|GLYMA_19G212900|GLYMA_07G115900|GLYMA_05G222300|GLYMA_13G119600|GLYMA_06G067200|GLYMA_11G154200|GLYMA_13G000800|GLYMA_02G272700	-|-|-|-|-|-|-|-|-|-|-|-|-|-|-|-|-|-|-|-|-|-|-	23
GO	BP	GO:0019752	carboxylic acid metabolic process	141|2747	495|12655	0.000177505	0.00132166	GLYMA_04G104900|GLYMA_10G272400|GLYMA_20G211200|GLYMA_20G090100|GLYMA_16G046900|GLYMA_15G2621001|GLYMA_05G000700|GLYMA_10G255100|GLYMA_08G031100|GLYMA_08G363700|GLYMA_10G272800|GLYMA_19G190900|GLYMA_16G204600|GLYMA_03G224500|GLYMA_14G189400|GLYMA_17G223600|GLYMA_05G016400|GLYMA_17G010100|GLYMA_06G315600|GLYMA_05G224000|GLYMA_10G069800|GLYMA_03G190500|GLYMA_09G133200|GLYMA_01G032500|GLYMA_01G20810…	-|-|-|-|-|-|-|-|-|-|-|-|-|-|-|-|-|-|-|-|-|-|-|-|-|-|-|-|-|-|-|-|-|-|-|-|-|-|-|-|-|-|-|-|-|-|-|-|-|-|-|-|-|-|-|-|-|-|-|-|-|-|-|-|-|-|-|-|-|-|-|-|-|-|-|-|-|-|-|-|-|-|-|-|-|-|-|-|-|-|-|PPC1|-|-|-|-|-|-|-|-|-|-|-|-|-|-|-|-|-|-|-|-|-|-|-|-|-|-|-|-|-|-|-|-|-|-|-|-|-|-|-|-|-|-|-|-|-|-|-|-|-	141
GO	BP	GO:0009119	ribonucleoside metabolic process	14|2747	25|12655	0.00019073	0.00140323	GLYMA_11G012000|GLYMA_07G129300|GLYMA_08G022500|GLYMA_03G109500|GLYMA_05G216700|GLYMA_04G099000|GLYMA_03G216400|GLYMA_08G015000|GLYMA_19G212900|GLYMA_07G115900|GLYMA_05G222300|GLYMA_13G119600|GLYMA_13G000800|GLYMA_02G272700	-|-|-|-|-|-|-|-|-|-|-|-|-|-	14
GO	BP	GO:0006520	cellular amino acid metabolic process	77|2747	244|12655	0.000197019	0.00143245	GLYMA_10G272400|GLYMA_20G090100|GLYMA_16G046900|GLYMA_08G031100|GLYMA_08G363700|GLYMA_10G272800|GLYMA_03G224500|GLYMA_17G223600|GLYMA_05G016400|GLYMA_05G224000|GLYMA_10G069800|GLYMA_09G133200|GLYMA_01G032500|GLYMA_01G208100|GLYMA_10G155000|GLYMA_18G017200|GLYMA_12G020700|GLYMA_11G1021002|GLYMA_20G233300|GLYMA_11G034100|GLYMA_13G131900|GLYMA_19G221400|GLYMA_16G179800|GLYMA_10G289600|GLYMA_20G11760…	-|-|-|-|-|-|-|-|-|-|-|-|-|-|-|-|-|-|-|-|-|-|-|-|-|-|-|-|-|-|-|-|-|-|-|-|-|-|-|-|-|-|-|-|-|-|-|-|-|-|-|-|-|-|-|-|-|-|-|-|-|-|-|-|-|-|-|-|-|-|-|-|-|-|-|-|-	77
GO	BP	GO:0071702	organic substance transport	98|2747	326|12655	0.000220749	0.00158631	GLYMA_19G165000|GLYMA_03G163600|GLYMA_09G210800|GLYMA_08G113400|GLYMA_08G187000|GLYMA_10G182600|GLYMA_08G289100|GLYMA_10G296000|GLYMA_15G046000|GLYMA_07G119500|GLYMA_08G336000|GLYMA_08G135800|GLYMA_10G297700|GLYMA_09G084700|GLYMA_12G018500|GLYMA_11G182800|GLYMA_14G000600|GLYMA_20G239200|GLYMA_03G103900|GLYMA_05G089200|GLYMA_10G280800|GLYMA_03G104400|GLYMA_19G072000|GLYMA_10G199300|GLYMA_01G010300…	-|-|-|-|-|-|-|-|-|-|-|-|-|-|-|-|-|-|-|-|-|-|-|-|-|-|-|-|-|-|-|-|-|-|-|-|-|-|-|-|-|-|-|-|-|-|-|-|-|-|-|-|-|-|-|-|-|-|-|-|-|-|-|-|-|-|-|-|-|-|-|-|-|-|-|-|-|-|-|-|-|-|-|-|-|-|-|-|-|-|-|-|-|-|-|-|-|-	98
GO	BP	GO:0045184	establishment of protein localization	80|2747	257|12655	0.000244302	0.00173539	GLYMA_19G165000|GLYMA_03G163600|GLYMA_09G210800|GLYMA_08G187000|GLYMA_08G289100|GLYMA_15G046000|GLYMA_07G119500|GLYMA_08G336000|GLYMA_10G297700|GLYMA_07G235200|GLYMA_12G018500|GLYMA_11G182800|GLYMA_20G239200|GLYMA_03G103900|GLYMA_03G104400|GLYMA_19G072000|GLYMA_10G199300|GLYMA_01G010300|GLYMA_12G203000|GLYMA_10G148800|GLYMA_12G108200|GLYMA_19G226200|GLYMA_10G283400|GLYMA_12G013000|GLYMA_08G258700…	-|-|-|-|-|-|-|-|-|-|-|-|-|-|-|-|-|-|-|-|-|-|-|-|-|-|-|-|-|-|-|-|-|-|-|-|-|-|-|-|-|-|-|-|-|-|-|-|-|-|-|-|-|-|-|-|-|-|-|-|-|-|-|-|-|-|-|-|-|-|-|-|-|-|-|-|-|-|-|-	80
GO	BP	GO:0008033	tRNA processing	26|2747	62|12655	0.000265462	0.00186427	GLYMA_04G007400|GLYMA_04G200700|GLYMA_13G053100|GLYMA_06G164800|GLYMA_15G017900|GLYMA_14G218500|GLYMA_04G099000|GLYMA_15G078000|GLYMA_19G033700|GLYMA_13G234900|GLYMA_05G227000|GLYMA_10G072100|GLYMA_11G237200|GLYMA_18G020000|GLYMA_16G071100|GLYMA_03G136900|GLYMA_04G078700|GLYMA_17G254400|GLYMA_07G170000|GLYMA_15G216400|GLYMA_01G097500|GLYMA_05G249100|GLYMA_13G000800|GLYMA_17G169000|GLYMA_15G103800…	-|-|-|-|-|-|-|-|-|-|-|-|-|-|-|-|-|-|-|-|-|-|-|-|-|-	26
GO	BP	GO:0006090	pyruvate metabolic process	34|2747	89|12655	0.000288079	0.00200037	GLYMA_20G211200|GLYMA_15G2621001|GLYMA_05G000700|GLYMA_10G255100|GLYMA_19G190900|GLYMA_16G204600|GLYMA_14G189400|GLYMA_17G010100|GLYMA_03G190500|GLYMA_10G065000|GLYMA_02G212600|GLYMA_06G032500|GLYMA_08G165400|GLYMA_20G136200|GLYMA_09G153900|GLYMA_16G152300|GLYMA_19G190100|GLYMA_07G263800|GLYMA_20G007400|GLYMA_07G269500|GLYMA_10G227800|GLYMA_02G169400|GLYMA_14G010900|GLYMA_20G122500|GLYMA_14G00960…	-|-|-|-|-|-|-|-|-|-|-|-|-|-|-|-|-|-|-|-|-|-|-|-|-|-|-|-|-|-|-|-|-|-	34
GO	BP	GO:0006334	nucleosome assembly	17|2747	35|12655	0.000391371	0.00252822	GLYMA_09G064400|GLYMA_07G218500|GLYMA_15G170700|GLYMA_13G105600|GLYMA_17G053800|GLYMA_10G163300|GLYMA_20G225900|GLYMA_17G099200|GLYMA_11G075500|GLYMA_08G189900|GLYMA_06G193200|GLYMA_04G170400|GLYMA_05G027300|GLYMA_02G140900|GLYMA_07G007200|GLYMA_10G015700|GLYMA_11G216300	-|-|-|-|-|-|-|-|-|-|-|-|-|-|-|-|-	17
GO	BP	GO:0031497	chromatin assembly	17|2747	35|12655	0.000391371	0.00252822	GLYMA_09G064400|GLYMA_07G218500|GLYMA_15G170700|GLYMA_13G105600|GLYMA_17G053800|GLYMA_10G163300|GLYMA_20G225900|GLYMA_17G099200|GLYMA_11G075500|GLYMA_08G189900|GLYMA_06G193200|GLYMA_04G170400|GLYMA_05G027300|GLYMA_02G140900|GLYMA_07G007200|GLYMA_10G015700|GLYMA_11G216300	-|-|-|-|-|-|-|-|-|-|-|-|-|-|-|-|-	17
GO	BP	GO:0034728	nucleosome organization	17|2747	35|12655	0.000391371	0.00252822	GLYMA_09G064400|GLYMA_07G218500|GLYMA_15G170700|GLYMA_13G105600|GLYMA_17G053800|GLYMA_10G163300|GLYMA_20G225900|GLYMA_17G099200|GLYMA_11G075500|GLYMA_08G189900|GLYMA_06G193200|GLYMA_04G170400|GLYMA_05G027300|GLYMA_02G140900|GLYMA_07G007200|GLYMA_10G015700|GLYMA_11G216300	-|-|-|-|-|-|-|-|-|-|-|-|-|-|-|-|-	17
GO	BP	GO:0043933	protein-containing complex subunit organization	43|2747	122|12655	0.000396433	0.00252822	GLYMA_05G024200|GLYMA_09G064400|GLYMA_17G103100|GLYMA_06G036500|GLYMA_07G218500|GLYMA_15G170700|GLYMA_03G090100|GLYMA_13G105600|GLYMA_17G053800|GLYMA_14G036800|GLYMA_10G163300|GLYMA_20G225900|GLYMA_04G165500|GLYMA_17G099200|GLYMA_08G015700|GLYMA_20G215000|GLYMA_17G135200|GLYMA_05G153800|GLYMA_15G188800|GLYMA_11G075500|GLYMA_03G146200|GLYMA_08G189900|GLYMA_06G193200|GLYMA_11G132200|GLYMA_16G066000…	-|-|-|-|-|-|-|-|-|-|-|-|-|-|-|-|-|-|-|-|-|-|-|-|-|-|-|-|-|-|-|-|-|-|-|-|-|-|-|-|-|-|-	43
GO	BP	GO:0006096	glycolytic process	33|2747	87|12655	0.000409098	0.00252822	GLYMA_20G211200|GLYMA_15G2621001|GLYMA_05G000700|GLYMA_10G255100|GLYMA_19G190900|GLYMA_16G204600|GLYMA_14G189400|GLYMA_17G010100|GLYMA_03G190500|GLYMA_10G065000|GLYMA_02G212600|GLYMA_06G032500|GLYMA_08G165400|GLYMA_20G136200|GLYMA_09G153900|GLYMA_16G152300|GLYMA_19G190100|GLYMA_07G263800|GLYMA_20G007400|GLYMA_07G269500|GLYMA_10G227800|GLYMA_02G169400|GLYMA_14G010900|GLYMA_20G122500|GLYMA_14G00960…	-|-|-|-|-|-|-|-|-|-|-|-|-|-|-|-|-|-|-|-|-|-|-|-|-|-|-|-|-|-|-|-|-	33
GO	BP	GO:0006757	ATP generation from ADP	33|2747	87|12655	0.000409098	0.00252822	GLYMA_20G211200|GLYMA_15G2621001|GLYMA_05G000700|GLYMA_10G255100|GLYMA_19G190900|GLYMA_16G204600|GLYMA_14G189400|GLYMA_17G010100|GLYMA_03G190500|GLYMA_10G065000|GLYMA_02G212600|GLYMA_06G032500|GLYMA_08G165400|GLYMA_20G136200|GLYMA_09G153900|GLYMA_16G152300|GLYMA_19G190100|GLYMA_07G263800|GLYMA_20G007400|GLYMA_07G269500|GLYMA_10G227800|GLYMA_02G169400|GLYMA_14G010900|GLYMA_20G122500|GLYMA_14G00960…	-|-|-|-|-|-|-|-|-|-|-|-|-|-|-|-|-|-|-|-|-|-|-|-|-|-|-|-|-|-|-|-|-	33
GO	BP	GO:0009135	purine nucleoside diphosphate metabolic process	33|2747	87|12655	0.000409098	0.00252822	GLYMA_20G211200|GLYMA_15G2621001|GLYMA_05G000700|GLYMA_10G255100|GLYMA_19G190900|GLYMA_16G204600|GLYMA_14G189400|GLYMA_17G010100|GLYMA_03G190500|GLYMA_10G065000|GLYMA_02G212600|GLYMA_06G032500|GLYMA_08G165400|GLYMA_20G136200|GLYMA_09G153900|GLYMA_16G152300|GLYMA_19G190100|GLYMA_07G263800|GLYMA_20G007400|GLYMA_07G269500|GLYMA_10G227800|GLYMA_02G169400|GLYMA_14G010900|GLYMA_20G122500|GLYMA_14G00960…	-|-|-|-|-|-|-|-|-|-|-|-|-|-|-|-|-|-|-|-|-|-|-|-|-|-|-|-|-|-|-|-|-	33
GO	BP	GO:0009179	purine ribonucleoside diphosphate metabolic process	33|2747	87|12655	0.000409098	0.00252822	GLYMA_20G211200|GLYMA_15G2621001|GLYMA_05G000700|GLYMA_10G255100|GLYMA_19G190900|GLYMA_16G204600|GLYMA_14G189400|GLYMA_17G010100|GLYMA_03G190500|GLYMA_10G065000|GLYMA_02G212600|GLYMA_06G032500|GLYMA_08G165400|GLYMA_20G136200|GLYMA_09G153900|GLYMA_16G152300|GLYMA_19G190100|GLYMA_07G263800|GLYMA_20G007400|GLYMA_07G269500|GLYMA_10G227800|GLYMA_02G169400|GLYMA_14G010900|GLYMA_20G122500|GLYMA_14G00960…	-|-|-|-|-|-|-|-|-|-|-|-|-|-|-|-|-|-|-|-|-|-|-|-|-|-|-|-|-|-|-|-|-	33
GO	BP	GO:0009185	ribonucleoside diphosphate metabolic process	33|2747	87|12655	0.000409098	0.00252822	GLYMA_20G211200|GLYMA_15G2621001|GLYMA_05G000700|GLYMA_10G255100|GLYMA_19G190900|GLYMA_16G204600|GLYMA_14G189400|GLYMA_17G010100|GLYMA_03G190500|GLYMA_10G065000|GLYMA_02G212600|GLYMA_06G032500|GLYMA_08G165400|GLYMA_20G136200|GLYMA_09G153900|GLYMA_16G152300|GLYMA_19G190100|GLYMA_07G263800|GLYMA_20G007400|GLYMA_07G269500|GLYMA_10G227800|GLYMA_02G169400|GLYMA_14G010900|GLYMA_20G122500|GLYMA_14G00960…	-|-|-|-|-|-|-|-|-|-|-|-|-|-|-|-|-|-|-|-|-|-|-|-|-|-|-|-|-|-|-|-|-	33
GO	BP	GO:0042866	pyruvate biosynthetic process	33|2747	87|12655	0.000409098	0.00252822	GLYMA_20G211200|GLYMA_15G2621001|GLYMA_05G000700|GLYMA_10G255100|GLYMA_19G190900|GLYMA_16G204600|GLYMA_14G189400|GLYMA_17G010100|GLYMA_03G190500|GLYMA_10G065000|GLYMA_02G212600|GLYMA_06G032500|GLYMA_08G165400|GLYMA_20G136200|GLYMA_09G153900|GLYMA_16G152300|GLYMA_19G190100|GLYMA_07G263800|GLYMA_20G007400|GLYMA_07G269500|GLYMA_10G227800|GLYMA_02G169400|GLYMA_14G010900|GLYMA_20G122500|GLYMA_14G00960…	-|-|-|-|-|-|-|-|-|-|-|-|-|-|-|-|-|-|-|-|-|-|-|-|-|-|-|-|-|-|-|-|-	33
GO	BP	GO:0046031	ADP metabolic process	33|2747	87|12655	0.000409098	0.00252822	GLYMA_20G211200|GLYMA_15G2621001|GLYMA_05G000700|GLYMA_10G255100|GLYMA_19G190900|GLYMA_16G204600|GLYMA_14G189400|GLYMA_17G010100|GLYMA_03G190500|GLYMA_10G065000|GLYMA_02G212600|GLYMA_06G032500|GLYMA_08G165400|GLYMA_20G136200|GLYMA_09G153900|GLYMA_16G152300|GLYMA_19G190100|GLYMA_07G263800|GLYMA_20G007400|GLYMA_07G269500|GLYMA_10G227800|GLYMA_02G169400|GLYMA_14G010900|GLYMA_20G122500|GLYMA_14G00960…	-|-|-|-|-|-|-|-|-|-|-|-|-|-|-|-|-|-|-|-|-|-|-|-|-|-|-|-|-|-|-|-|-	33
GO	BP	GO:0051188	cofactor biosynthetic process	58|2747	178|12655	0.00047189	0.00288741	GLYMA_17G039000|GLYMA_20G211200|GLYMA_04G050400|GLYMA_15G2621001|GLYMA_05G000700|GLYMA_10G255100|GLYMA_19G190900|GLYMA_10G117200|GLYMA_16G204600|GLYMA_14G189400|GLYMA_17G010100|GLYMA_06G315600|GLYMA_03G190500|GLYMA_14G003200|GLYMA_10G065000|GLYMA_02G212600|GLYMA_06G032500|GLYMA_08G165400|GLYMA_20G136200|GLYMA_09G153900|GLYMA_19G210300|GLYMA_17G125100|GLYMA_16G152300|GLYMA_19G190100|GLYMA_07G26380…	-|-|-|-|-|-|-|-|-|-|-|-|-|-|-|-|-|-|-|-|-|-|-|-|-|-|-|-|-|-|-|-|-|-|-|-|-|-|-|-|-|-|-|-|-|-|-|-|-|-|-|-|-|-|-|-|-|-	58
GO	BP	GO:0015031	protein transport	76|2747	247|12655	0.000506802	0.00301158	GLYMA_19G165000|GLYMA_03G163600|GLYMA_09G210800|GLYMA_08G187000|GLYMA_08G289100|GLYMA_15G046000|GLYMA_07G119500|GLYMA_08G336000|GLYMA_10G297700|GLYMA_12G018500|GLYMA_11G182800|GLYMA_20G239200|GLYMA_03G103900|GLYMA_03G104400|GLYMA_19G072000|GLYMA_10G199300|GLYMA_01G010300|GLYMA_12G203000|GLYMA_10G148800|GLYMA_12G108200|GLYMA_19G226200|GLYMA_10G283400|GLYMA_12G013000|GLYMA_08G258700|GLYMA_03G232800…	-|-|-|-|-|-|-|-|-|-|-|-|-|-|-|-|-|-|-|-|-|-|-|-|-|-|-|-|-|-|-|-|-|-|-|-|-|-|-|-|-|-|-|-|-|-|-|-|-|-|-|-|-|-|-|-|-|-|-|-|-|-|-|-|-|-|-|-|-|-|-|-|-|-|-|-	76
GO	BP	GO:0015833	peptide transport	76|2747	247|12655	0.000506802	0.00301158	GLYMA_19G165000|GLYMA_03G163600|GLYMA_09G210800|GLYMA_08G187000|GLYMA_08G289100|GLYMA_15G046000|GLYMA_07G119500|GLYMA_08G336000|GLYMA_10G297700|GLYMA_12G018500|GLYMA_11G182800|GLYMA_20G239200|GLYMA_03G103900|GLYMA_03G104400|GLYMA_19G072000|GLYMA_10G199300|GLYMA_01G010300|GLYMA_12G203000|GLYMA_10G148800|GLYMA_12G108200|GLYMA_19G226200|GLYMA_10G283400|GLYMA_12G013000|GLYMA_08G258700|GLYMA_03G232800…	-|-|-|-|-|-|-|-|-|-|-|-|-|-|-|-|-|-|-|-|-|-|-|-|-|-|-|-|-|-|-|-|-|-|-|-|-|-|-|-|-|-|-|-|-|-|-|-|-|-|-|-|-|-|-|-|-|-|-|-|-|-|-|-|-|-|-|-|-|-|-|-|-|-|-|-	76
GO	BP	GO:0042886	amide transport	76|2747	247|12655	0.000506802	0.00301158	GLYMA_19G165000|GLYMA_03G163600|GLYMA_09G210800|GLYMA_08G187000|GLYMA_08G289100|GLYMA_15G046000|GLYMA_07G119500|GLYMA_08G336000|GLYMA_10G297700|GLYMA_12G018500|GLYMA_11G182800|GLYMA_20G239200|GLYMA_03G103900|GLYMA_03G104400|GLYMA_19G072000|GLYMA_10G199300|GLYMA_01G010300|GLYMA_12G203000|GLYMA_10G148800|GLYMA_12G108200|GLYMA_19G226200|GLYMA_10G283400|GLYMA_12G013000|GLYMA_08G258700|GLYMA_03G232800…	-|-|-|-|-|-|-|-|-|-|-|-|-|-|-|-|-|-|-|-|-|-|-|-|-|-|-|-|-|-|-|-|-|-|-|-|-|-|-|-|-|-|-|-|-|-|-|-|-|-|-|-|-|-|-|-|-|-|-|-|-|-|-|-|-|-|-|-|-|-|-|-|-|-|-|-	76
GO	BP	GO:0019359	nicotinamide nucleotide biosynthetic process	37|2747	102|12655	0.000523029	0.00304936	GLYMA_20G211200|GLYMA_15G2621001|GLYMA_05G000700|GLYMA_10G255100|GLYMA_19G190900|GLYMA_16G204600|GLYMA_14G189400|GLYMA_17G010100|GLYMA_03G190500|GLYMA_10G065000|GLYMA_02G212600|GLYMA_06G032500|GLYMA_08G165400|GLYMA_20G136200|GLYMA_09G153900|GLYMA_17G125100|GLYMA_16G152300|GLYMA_19G190100|GLYMA_07G263800|GLYMA_20G007400|GLYMA_07G269500|GLYMA_10G227800|GLYMA_02G169400|GLYMA_14G010900|GLYMA_02G23810…	-|-|-|-|-|-|-|-|-|-|-|-|-|-|-|-|-|-|-|-|-|-|-|-|-|-|-|-|-|-|-|-|-|-|-|-|-	37
GO	BP	GO:0019363	pyridine nucleotide biosynthetic process	37|2747	102|12655	0.000523029	0.00304936	GLYMA_20G211200|GLYMA_15G2621001|GLYMA_05G000700|GLYMA_10G255100|GLYMA_19G190900|GLYMA_16G204600|GLYMA_14G189400|GLYMA_17G010100|GLYMA_03G190500|GLYMA_10G065000|GLYMA_02G212600|GLYMA_06G032500|GLYMA_08G165400|GLYMA_20G136200|GLYMA_09G153900|GLYMA_17G125100|GLYMA_16G152300|GLYMA_19G190100|GLYMA_07G263800|GLYMA_20G007400|GLYMA_07G269500|GLYMA_10G227800|GLYMA_02G169400|GLYMA_14G010900|GLYMA_02G23810…	-|-|-|-|-|-|-|-|-|-|-|-|-|-|-|-|-|-|-|-|-|-|-|-|-|-|-|-|-|-|-|-|-|-|-|-|-	37
GO	BP	GO:0033036	macromolecule localization	85|2747	283|12655	0.000575963	0.00324041	GLYMA_19G165000|GLYMA_03G163600|GLYMA_09G210800|GLYMA_08G187000|GLYMA_10G182600|GLYMA_08G289100|GLYMA_15G046000|GLYMA_07G119500|GLYMA_08G336000|GLYMA_10G297700|GLYMA_07G235200|GLYMA_12G018500|GLYMA_11G182800|GLYMA_20G239200|GLYMA_03G103900|GLYMA_03G104400|GLYMA_19G072000|GLYMA_10G199300|GLYMA_01G010300|GLYMA_12G203000|GLYMA_10G148800|GLYMA_12G108200|GLYMA_19G226200|GLYMA_10G283400|GLYMA_12G013000…	-|-|-|-|-|-|-|-|-|-|-|-|-|-|-|-|-|-|-|-|-|-|-|-|-|-|-|-|-|-|-|-|-|-|-|-|-|-|-|-|-|-|-|-|-|-|-|-|-|-|-|-|-|-|-|-|-|-|-|-|-|-|-|-|-|-|-|-|-|-|-|-|-|-|-|-|-|-|-|-|-|-|-|-|-	85
GO	BP	GO:0072525	pyridine-containing compound biosynthetic process	38|2747	106|12655	0.000577382	0.00324041	GLYMA_20G211200|GLYMA_15G2621001|GLYMA_05G000700|GLYMA_10G255100|GLYMA_19G190900|GLYMA_16G204600|GLYMA_14G189400|GLYMA_17G010100|GLYMA_03G190500|GLYMA_10G065000|GLYMA_02G212600|GLYMA_06G032500|GLYMA_08G165400|GLYMA_20G136200|GLYMA_09G153900|GLYMA_17G125100|GLYMA_16G152300|GLYMA_19G190100|GLYMA_07G263800|GLYMA_20G007400|GLYMA_07G269500|GLYMA_10G227800|GLYMA_02G169400|GLYMA_14G010900|GLYMA_02G23810…	-|-|-|-|-|-|-|-|-|-|-|-|-|-|-|-|-|-|-|-|-|-|-|-|-|-|-|-|-|-|-|-|-|-|-|-|-|-	38
GO	BP	GO:0006413	translational initiation	18|2747	39|12655	0.000582015	0.00324041	GLYMA_03G206400|GLYMA_02G090800|GLYMA_08G052900|GLYMA_05G245100|GLYMA_09G001900|GLYMA_04G154000|GLYMA_13G222400|GLYMA_19G252400|GLYMA_05G019600|GLYMA_06G141500|GLYMA_08G316700|GLYMA_18G292300|GLYMA_02G072700|GLYMA_15G089800|GLYMA_06G269500|GLYMA_17G072300|GLYMA_14G205500|GLYMA_20G085800	-|-|-|-|-|-|-|-|-|-|-|-|-|-|-|-|-|-	18
GO	BP	GO:0065004	protein-DNA complex assembly	18|2747	39|12655	0.000582015	0.00324041	GLYMA_09G064400|GLYMA_07G218500|GLYMA_15G170700|GLYMA_13G105600|GLYMA_17G053800|GLYMA_10G163300|GLYMA_20G225900|GLYMA_17G099200|GLYMA_11G075500|GLYMA_08G189900|GLYMA_06G193200|GLYMA_04G170400|GLYMA_05G027300|GLYMA_04G075200|GLYMA_02G140900|GLYMA_07G007200|GLYMA_10G015700|GLYMA_11G216300	-|-|-|-|-|-|-|-|-|-|-|-|-|-|-|-|-|-	18
GO	BP	GO:0071824	protein-DNA complex subunit organization	18|2747	39|12655	0.000582015	0.00324041	GLYMA_09G064400|GLYMA_07G218500|GLYMA_15G170700|GLYMA_13G105600|GLYMA_17G053800|GLYMA_10G163300|GLYMA_20G225900|GLYMA_17G099200|GLYMA_11G075500|GLYMA_08G189900|GLYMA_06G193200|GLYMA_04G170400|GLYMA_05G027300|GLYMA_04G075200|GLYMA_02G140900|GLYMA_07G007200|GLYMA_10G015700|GLYMA_11G216300	-|-|-|-|-|-|-|-|-|-|-|-|-|-|-|-|-|-	18
GO	BP	GO:0009166	nucleotide catabolic process	33|2747	89|12655	0.00065674	0.00359173	GLYMA_20G211200|GLYMA_15G2621001|GLYMA_05G000700|GLYMA_10G255100|GLYMA_19G190900|GLYMA_16G204600|GLYMA_14G189400|GLYMA_17G010100|GLYMA_03G190500|GLYMA_10G065000|GLYMA_02G212600|GLYMA_06G032500|GLYMA_08G165400|GLYMA_20G136200|GLYMA_09G153900|GLYMA_16G152300|GLYMA_19G190100|GLYMA_07G263800|GLYMA_20G007400|GLYMA_07G269500|GLYMA_10G227800|GLYMA_02G169400|GLYMA_14G010900|GLYMA_20G122500|GLYMA_14G00960…	-|-|-|-|-|-|-|-|-|-|-|-|-|-|-|-|-|-|-|-|-|-|-|-|-|-|-|-|-|-|-|-|-	33
GO	BP	GO:1901292	nucleoside phosphate catabolic process	33|2747	89|12655	0.00065674	0.00359173	GLYMA_20G211200|GLYMA_15G2621001|GLYMA_05G000700|GLYMA_10G255100|GLYMA_19G190900|GLYMA_16G204600|GLYMA_14G189400|GLYMA_17G010100|GLYMA_03G190500|GLYMA_10G065000|GLYMA_02G212600|GLYMA_06G032500|GLYMA_08G165400|GLYMA_20G136200|GLYMA_09G153900|GLYMA_16G152300|GLYMA_19G190100|GLYMA_07G263800|GLYMA_20G007400|GLYMA_07G269500|GLYMA_10G227800|GLYMA_02G169400|GLYMA_14G010900|GLYMA_20G122500|GLYMA_14G00960…	-|-|-|-|-|-|-|-|-|-|-|-|-|-|-|-|-|-|-|-|-|-|-|-|-|-|-|-|-|-|-|-|-	33
GO	BP	GO:0019362	pyridine nucleotide metabolic process	40|2747	114|12655	0.00068808	0.00369768	GLYMA_20G211200|GLYMA_15G2621001|GLYMA_05G000700|GLYMA_10G255100|GLYMA_19G190900|GLYMA_16G204600|GLYMA_14G189400|GLYMA_17G010100|GLYMA_03G190500|GLYMA_10G065000|GLYMA_02G212600|GLYMA_06G032500|GLYMA_08G165400|GLYMA_20G136200|GLYMA_09G153900|GLYMA_17G125100|GLYMA_16G152300|GLYMA_05G214000|GLYMA_19G190100|GLYMA_07G263800|GLYMA_20G007400|GLYMA_07G269500|GLYMA_08G020500|GLYMA_10G227800|GLYMA_02G16940…	-|-|-|-|-|-|-|-|-|-|-|-|-|-|-|-|-|-|-|-|-|-|-|-|-|-|-|-|-|-|-|-|-|-|-|-|-|-|-|-	40
GO	BP	GO:0046496	nicotinamide nucleotide metabolic process	40|2747	114|12655	0.00068808	0.00369768	GLYMA_20G211200|GLYMA_15G2621001|GLYMA_05G000700|GLYMA_10G255100|GLYMA_19G190900|GLYMA_16G204600|GLYMA_14G189400|GLYMA_17G010100|GLYMA_03G190500|GLYMA_10G065000|GLYMA_02G212600|GLYMA_06G032500|GLYMA_08G165400|GLYMA_20G136200|GLYMA_09G153900|GLYMA_17G125100|GLYMA_16G152300|GLYMA_05G214000|GLYMA_19G190100|GLYMA_07G263800|GLYMA_20G007400|GLYMA_07G269500|GLYMA_08G020500|GLYMA_10G227800|GLYMA_02G16940…	-|-|-|-|-|-|-|-|-|-|-|-|-|-|-|-|-|-|-|-|-|-|-|-|-|-|-|-|-|-|-|-|-|-|-|-|-|-|-|-	40
GO	BP	GO:0072524	pyridine-containing compound metabolic process	41|2747	118|12655	0.000743872	0.00396304	GLYMA_20G211200|GLYMA_15G2621001|GLYMA_05G000700|GLYMA_10G255100|GLYMA_19G190900|GLYMA_16G204600|GLYMA_14G189400|GLYMA_17G010100|GLYMA_03G190500|GLYMA_10G065000|GLYMA_02G212600|GLYMA_06G032500|GLYMA_08G165400|GLYMA_20G136200|GLYMA_09G153900|GLYMA_17G125100|GLYMA_16G152300|GLYMA_05G214000|GLYMA_19G190100|GLYMA_07G263800|GLYMA_20G007400|GLYMA_07G269500|GLYMA_08G020500|GLYMA_10G227800|GLYMA_02G16940…	-|-|-|-|-|-|-|-|-|-|-|-|-|-|-|-|-|-|-|-|-|-|-|-|-|-|-|-|-|-|-|-|-|-|-|-|-|-|-|-|-	41
GO	BP	GO:0016052	carbohydrate catabolic process	39|2747	111|12655	0.000774041	0.00408852	GLYMA_20G211200|GLYMA_18G219100|GLYMA_13G215000|GLYMA_15G2621001|GLYMA_09G270500|GLYMA_05G000700|GLYMA_10G255100|GLYMA_13G305200|GLYMA_19G190900|GLYMA_16G204600|GLYMA_14G189400|GLYMA_17G010100|GLYMA_03G190500|GLYMA_10G065000|GLYMA_02G212600|GLYMA_06G032500|GLYMA_08G165400|GLYMA_20G136200|GLYMA_09G153900|GLYMA_16G152300|GLYMA_19G190100|GLYMA_07G263800|GLYMA_20G007400|GLYMA_07G269500|GLYMA_10G22780…	-|-|-|-|-|-|-|-|-|-|-|-|-|-|-|-|-|-|-|-|-|-|-|-|-|-|-|-|-|-|-|-|-|-|-|-|-|-|-	39
GO	BP	GO:0009108	coenzyme biosynthetic process	51|2747	155|12655	0.000784275	0.00410748	GLYMA_17G039000|GLYMA_20G211200|GLYMA_15G2621001|GLYMA_05G000700|GLYMA_10G255100|GLYMA_19G190900|GLYMA_10G117200|GLYMA_16G204600|GLYMA_14G189400|GLYMA_17G010100|GLYMA_06G315600|GLYMA_03G190500|GLYMA_10G065000|GLYMA_02G212600|GLYMA_06G032500|GLYMA_08G165400|GLYMA_20G136200|GLYMA_09G153900|GLYMA_19G210300|GLYMA_17G125100|GLYMA_16G152300|GLYMA_19G190100|GLYMA_07G263800|GLYMA_20G007400|GLYMA_07G26950…	-|-|-|-|-|-|-|-|-|-|-|-|-|-|-|-|-|-|-|-|-|-|-|-|-|-|-|-|-|-|-|-|-|-|-|-|-|-|-|-|-|-|-|-|-|-|-|-|-|-|-	51
GO	BP	GO:0018193	peptidyl-amino acid modification	33|2747	90|12655	0.000824078	0.00427967	GLYMA_04G068700|GLYMA_03G198200|GLYMA_05G080800|GLYMA_03G157900|GLYMA_16G047800|GLYMA_11G120300|GLYMA_12G045400|GLYMA_13G166000|GLYMA_03G251600|GLYMA_20G249300|GLYMA_06G070300|GLYMA_19G249000|GLYMA_03G166800|GLYMA_19G160200|GLYMA_19G196100|GLYMA_12G031500|GLYMA_02G134800|GLYMA_17G177600|GLYMA_01G194100|GLYMA_11G062100|GLYMA_04G005300|GLYMA_01G144800|GLYMA_19G004200|GLYMA_11G175200|GLYMA_16G100200…	-|-|-|-|-|-|-|-|-|-|-|-|-|-|-|-|-|-|-|-|-|-|-|-|-|-|-|-|-|-|-|-|-	33
GO	BP	GO:0072527	pyrimidine-containing compound metabolic process	17|2747	37|12655	0.000876806	0.00451555	GLYMA_15G266600|GLYMA_18G048400|GLYMA_07G129300|GLYMA_18G065700|GLYMA_08G022500|GLYMA_03G109500|GLYMA_05G216700|GLYMA_19G210300|GLYMA_14G207800|GLYMA_04G010800|GLYMA_15G217500|GLYMA_06G010600|GLYMA_07G115900|GLYMA_05G222300|GLYMA_11G154200|GLYMA_08G161000|GLYMA_10G014900	-|-|-|-|-|-|-|-|-|-|-|-|-|-|-|-|-	17
GO	BP	GO:0034622	cellular protein-containing complex assembly	34|2747	94|12655	0.000915969	0.00467825	GLYMA_09G064400|GLYMA_06G036500|GLYMA_07G218500|GLYMA_15G170700|GLYMA_03G090100|GLYMA_13G105600|GLYMA_17G053800|GLYMA_14G036800|GLYMA_10G163300|GLYMA_20G225900|GLYMA_17G099200|GLYMA_20G215000|GLYMA_05G153800|GLYMA_15G188800|GLYMA_11G075500|GLYMA_03G146200|GLYMA_08G189900|GLYMA_06G193200|GLYMA_11G132200|GLYMA_16G066000|GLYMA_07G112500|GLYMA_04G170400|GLYMA_12G202500|GLYMA_05G027300|GLYMA_19G010500…	-|-|-|-|-|-|-|-|-|-|-|-|-|-|-|-|-|-|-|-|-|-|-|-|-|-|-|-|-|-|-|-|-|-	34
GO	BP	GO:0044283	small molecule biosynthetic process	99|2747	343|12655	0.000969216	0.00490963	GLYMA_04G104900|GLYMA_20G211200|GLYMA_16G046900|GLYMA_15G2621001|GLYMA_05G000700|GLYMA_10G255100|GLYMA_19G190900|GLYMA_10G117200|GLYMA_16G204600|GLYMA_14G189400|GLYMA_11G238800|GLYMA_17G010100|GLYMA_06G315600|GLYMA_03G190500|GLYMA_18G065700|GLYMA_08G022500|GLYMA_18G017200|GLYMA_10G065000|GLYMA_20G244100|GLYMA_02G212600|GLYMA_06G032500|GLYMA_03G109500|GLYMA_18G242600|GLYMA_08G165400|GLYMA_13G13190…	-|-|-|-|-|-|-|-|-|-|-|-|-|-|-|-|-|-|-|-|-|-|-|-|-|-|-|-|-|-|-|-|-|-|-|-|-|-|-|-|-|-|-|-|-|-|-|-|-|-|-|-|-|-|-|-|-|-|-|-|-|-|-|-|-|-|-|-|-|-|-|-|-|-|-|-|-|-|-|-|-|-|-|-|-|-|-|-|-|-|-|-|-|-|-|-|-|-|-	99
GO	BP	GO:0008104	protein localization	80|2747	268|12655	0.0010038	0.00498987	GLYMA_19G165000|GLYMA_03G163600|GLYMA_09G210800|GLYMA_08G187000|GLYMA_08G289100|GLYMA_15G046000|GLYMA_07G119500|GLYMA_08G336000|GLYMA_10G297700|GLYMA_07G235200|GLYMA_12G018500|GLYMA_11G182800|GLYMA_20G239200|GLYMA_03G103900|GLYMA_03G104400|GLYMA_19G072000|GLYMA_10G199300|GLYMA_01G010300|GLYMA_12G203000|GLYMA_10G148800|GLYMA_12G108200|GLYMA_19G226200|GLYMA_10G283400|GLYMA_12G013000|GLYMA_08G258700…	-|-|-|-|-|-|-|-|-|-|-|-|-|-|-|-|-|-|-|-|-|-|-|-|-|-|-|-|-|-|-|-|-|-|-|-|-|-|-|-|-|-|-|-|-|-|-|-|-|-|-|-|-|-|-|-|-|-|-|-|-|-|-|-|-|-|-|-|-|-|-|-|-|-|-|-|-|-|-|-	80
GO	BP	GO:0006325	chromatin organization	29|2747	77|12655	0.00102037	0.00498987	GLYMA_09G064400|GLYMA_07G218500|GLYMA_15G170700|GLYMA_13G105600|GLYMA_17G053800|GLYMA_10G163300|GLYMA_20G225900|GLYMA_16G047800|GLYMA_17G099200|GLYMA_13G166000|GLYMA_11G075500|GLYMA_08G189900|GLYMA_06G193200|GLYMA_03G166800|GLYMA_04G170400|GLYMA_05G027300|GLYMA_11G062100|GLYMA_02G140900|GLYMA_16G1002002|GLYMA_20G160600|GLYMA_06G002300|GLYMA_07G007200|GLYMA_07G015500|GLYMA_04G002500|GLYMA_10G01570…	-|-|-|-|-|-|-|-|-|-|-|-|-|-|-|-|-|-|-|-|-|-|-|-|-|-|-|-|-	29
GO	BP	GO:0006771	riboflavin metabolic process	8|2747	12|12655	0.0010335	0.00498987	GLYMA_18G242600|GLYMA_08G070400|GLYMA_15G055700|GLYMA_08G177300|GLYMA_09G249800|GLYMA_13G042600|GLYMA_07G190300|GLYMA_10G286400	-|-|-|-|-|-|-|-	8
GO	BP	GO:0009231	riboflavin biosynthetic process	8|2747	12|12655	0.0010335	0.00498987	GLYMA_18G242600|GLYMA_08G070400|GLYMA_15G055700|GLYMA_08G177300|GLYMA_09G249800|GLYMA_13G042600|GLYMA_07G190300|GLYMA_10G286400	-|-|-|-|-|-|-|-	8
GO	BP	GO:0042726	flavin-containing compound metabolic process	8|2747	12|12655	0.0010335	0.00498987	GLYMA_18G242600|GLYMA_08G070400|GLYMA_15G055700|GLYMA_08G177300|GLYMA_09G249800|GLYMA_13G042600|GLYMA_07G190300|GLYMA_10G286400	-|-|-|-|-|-|-|-	8
GO	BP	GO:0042727	flavin-containing compound biosynthetic process	8|2747	12|12655	0.0010335	0.00498987	GLYMA_18G242600|GLYMA_08G070400|GLYMA_15G055700|GLYMA_08G177300|GLYMA_09G249800|GLYMA_13G042600|GLYMA_07G190300|GLYMA_10G286400	-|-|-|-|-|-|-|-	8
GO	BP	GO:0034655	nucleobase-containing compound catabolic process	39|2747	113|12655	0.00114309	0.00547618	GLYMA_20G211200|GLYMA_15G2621001|GLYMA_05G000700|GLYMA_10G255100|GLYMA_19G190900|GLYMA_16G204600|GLYMA_14G189400|GLYMA_11G123500|GLYMA_17G010100|GLYMA_03G190500|GLYMA_07G129300|GLYMA_10G065000|GLYMA_02G212600|GLYMA_06G032500|GLYMA_08G165400|GLYMA_20G136200|GLYMA_09G153900|GLYMA_16G152300|GLYMA_19G190100|GLYMA_07G263800|GLYMA_20G007400|GLYMA_07G269500|GLYMA_13G322000|GLYMA_10G227800|GLYMA_02G16940…	-|-|-|-|-|-|-|-|-|-|-|-|-|-|-|-|-|-|-|-|-|-|-|-|-|-|-|-|-|-|-|-|-|-|-|-|-|-|-	39
GO	BP	GO:0071705	nitrogen compound transport	85|2747	289|12655	0.00116663	0.005546	GLYMA_19G165000|GLYMA_03G163600|GLYMA_09G210800|GLYMA_08G113400|GLYMA_08G187000|GLYMA_08G289100|GLYMA_15G046000|GLYMA_07G119500|GLYMA_08G336000|GLYMA_10G297700|GLYMA_09G084700|GLYMA_12G018500|GLYMA_11G182800|GLYMA_20G239200|GLYMA_03G103900|GLYMA_05G089200|GLYMA_03G104400|GLYMA_19G072000|GLYMA_10G199300|GLYMA_01G010300|GLYMA_12G203000|GLYMA_10G148800|GLYMA_09G242000|GLYMA_12G108200|GLYMA_19G226200…	-|-|-|-|-|-|-|-|-|-|-|-|-|-|-|-|-|-|-|-|-|-|-|-|-|-|-|-|-|-|-|-|-|-|-|-|-|-|-|-|-|-|-|-|-|-|-|-|-|-|-|-|-|-|-|-|-|-|-|-|-|-|-|-|-|-|-|-|-|-|-|-|-|-|-|-|-|-|-|-|-|-|-|-|-	85
GO	BP	GO:0006733	oxidoreduction coenzyme metabolic process	40|2747	117|12655	0.00122393	0.00577395	GLYMA_20G211200|GLYMA_15G2621001|GLYMA_05G000700|GLYMA_10G255100|GLYMA_19G190900|GLYMA_16G204600|GLYMA_14G189400|GLYMA_17G010100|GLYMA_03G190500|GLYMA_10G065000|GLYMA_02G212600|GLYMA_06G032500|GLYMA_08G165400|GLYMA_20G136200|GLYMA_09G153900|GLYMA_17G125100|GLYMA_16G152300|GLYMA_05G214000|GLYMA_19G190100|GLYMA_07G263800|GLYMA_20G007400|GLYMA_07G269500|GLYMA_08G020500|GLYMA_10G227800|GLYMA_02G16940…	-|-|-|-|-|-|-|-|-|-|-|-|-|-|-|-|-|-|-|-|-|-|-|-|-|-|-|-|-|-|-|-|-|-|-|-|-|-|-|-	40
GO	BP	GO:0006323	DNA packaging	17|2747	38|12655	0.00126901	0.00594126	GLYMA_09G064400|GLYMA_07G218500|GLYMA_15G170700|GLYMA_13G105600|GLYMA_17G053800|GLYMA_10G163300|GLYMA_20G225900|GLYMA_17G099200|GLYMA_11G075500|GLYMA_08G189900|GLYMA_06G193200|GLYMA_04G170400|GLYMA_05G027300|GLYMA_02G140900|GLYMA_07G007200|GLYMA_10G015700|GLYMA_11G216300	-|-|-|-|-|-|-|-|-|-|-|-|-|-|-|-|-	17
GO	BP	GO:0051186	cofactor metabolic process	69|2747	229|12655	0.00164987	0.0076663	GLYMA_17G039000|GLYMA_20G211200|GLYMA_04G050400|GLYMA_15G2621001|GLYMA_05G000700|GLYMA_10G255100|GLYMA_19G190900|GLYMA_10G117200|GLYMA_16G204600|GLYMA_14G189400|GLYMA_11G103000|GLYMA_17G010100|GLYMA_06G315600|GLYMA_03G190500|GLYMA_14G003200|GLYMA_10G065000|GLYMA_02G212600|GLYMA_06G032500|GLYMA_08G165400|GLYMA_20G136200|GLYMA_09G153900|GLYMA_19G210300|GLYMA_17G125100|GLYMA_16G152300|GLYMA_05G21400…	-|-|-|-|-|-|-|-|-|-|-|-|-|-|-|-|-|-|-|-|-|-|-|-|-|-|-|-|-|-|-|-|-|-|-|-|-|-|-|-|-|-|-|-|-|-|-|-|-|-|-|-|-|-|-|-|-|-|-|-|-|-|-|-|-|-|-|-|-	69
GO	BP	GO:0042278	purine nucleoside metabolic process	10|2747	18|12655	0.00176378	0.0080148	GLYMA_11G012000|GLYMA_08G022500|GLYMA_03G109500|GLYMA_05G216700|GLYMA_03G216400|GLYMA_08G015000|GLYMA_19G212900|GLYMA_07G115900|GLYMA_13G119600|GLYMA_02G272700	-|-|-|-|-|-|-|-|-|-	10
GO	BP	GO:0046128	purine ribonucleoside metabolic process	10|2747	18|12655	0.00176378	0.0080148	GLYMA_11G012000|GLYMA_08G022500|GLYMA_03G109500|GLYMA_05G216700|GLYMA_03G216400|GLYMA_08G015000|GLYMA_19G212900|GLYMA_07G115900|GLYMA_13G119600|GLYMA_02G272700	-|-|-|-|-|-|-|-|-|-	10
GO	BP	GO:1901068	guanosine-containing compound metabolic process	10|2747	18|12655	0.00176378	0.0080148	GLYMA_11G012000|GLYMA_08G022500|GLYMA_03G109500|GLYMA_05G216700|GLYMA_03G216400|GLYMA_08G015000|GLYMA_19G212900|GLYMA_07G115900|GLYMA_13G119600|GLYMA_02G272700	-|-|-|-|-|-|-|-|-|-	10
GO	BP	GO:0072594	establishment of protein localization to organelle	17|2747	39|12655	0.00179986	0.0081191	GLYMA_20G239200|GLYMA_19G072000|GLYMA_10G148800|GLYMA_03G232800|GLYMA_10G032800|GLYMA_08G008000|GLYMA_05G079100|GLYMA_09G039600|GLYMA_19G229800|GLYMA_08G346000|GLYMA_05G200600|GLYMA_08G101100|GLYMA_11G250100|GLYMA_12G004000|GLYMA_10G175000|GLYMA_20G215800|GLYMA_03G196900	-|-|-|-|-|-|-|-|-|-|-|-|-|-|-|-|-	17
GO	BP	GO:0016071	mRNA metabolic process	28|2747	76|12655	0.00182125	0.00815605	GLYMA_15G007100|GLYMA_11G123500|GLYMA_13G366100|GLYMA_02G168900|GLYMA_12G059700|GLYMA_09G023300|GLYMA_15G080600|GLYMA_08G153100|GLYMA_20G157800|GLYMA_01G111200|GLYMA_10G040800|GLYMA_09G104000|GLYMA_13G322000|GLYMA_04G059700|GLYMA_13G298300|GLYMA_11G099400|GLYMA_12G178600|GLYMA_05G243600|GLYMA_15G129400|GLYMA_18G243900|GLYMA_08G041600|GLYMA_18G196200|GLYMA_05G015200|GLYMA_03G152000|GLYMA_05G040200…	-|-|-|-|-|-|-|-|-|-|-|-|-|-|-|-|-|-|-|-|-|-|-|-|-|-|-|-	28
GO	BP	GO:0006888	ER to Golgi vesicle-mediated transport	11|2747	21|12655	0.00195774	0.00870419	GLYMA_11G182800|GLYMA_06G158300|GLYMA_19G226200|GLYMA_11G033800|GLYMA_04G207300|GLYMA_19G221300|GLYMA_03G224400|GLYMA_12G089700|GLYMA_10G144500|GLYMA_03G229000|GLYMA_18G001400	-|-|-|-|-|-|-|-|-|-|-	11
GO	BP	GO:0009892	negative regulation of metabolic process	15|2747	33|12655	0.00199474	0.00874292	GLYMA_11G123500|GLYMA_18G038300|GLYMA_20G146000|GLYMA_13G322000|GLYMA_20G124600|GLYMA_04G203600|GLYMA_08G217500|GLYMA_12G178600|GLYMA_05G198500|GLYMA_15G037800|GLYMA_08G184600|GLYMA_12G025700|GLYMA_16G133400|GLYMA_20G187500|GLYMA_10G266000	-|-|-|-|-|-|-|-|-|-|-|-|-|-|-	15
GO	BP	GO:0010605	negative regulation of macromolecule metabolic process	15|2747	33|12655	0.00199474	0.00874292	GLYMA_11G123500|GLYMA_18G038300|GLYMA_20G146000|GLYMA_13G322000|GLYMA_20G124600|GLYMA_04G203600|GLYMA_08G217500|GLYMA_12G178600|GLYMA_05G198500|GLYMA_15G037800|GLYMA_08G184600|GLYMA_12G025700|GLYMA_16G133400|GLYMA_20G187500|GLYMA_10G266000	-|-|-|-|-|-|-|-|-|-|-|-|-|-|-	15
GO	BP	GO:0006220	pyrimidine nucleotide metabolic process	12|2747	24|12655	0.00205774	0.00895551	GLYMA_15G266600|GLYMA_18G048400|GLYMA_08G022500|GLYMA_03G109500|GLYMA_05G216700|GLYMA_14G207800|GLYMA_04G010800|GLYMA_15G217500|GLYMA_06G010600|GLYMA_07G115900|GLYMA_08G161000|GLYMA_10G014900	-|-|-|-|-|-|-|-|-|-|-|-	12
GO	BP	GO:0065003	protein-containing complex assembly	35|2747	102|12655	0.00223132	0.00964304	GLYMA_09G064400|GLYMA_06G036500|GLYMA_07G218500|GLYMA_15G170700|GLYMA_03G090100|GLYMA_13G105600|GLYMA_17G053800|GLYMA_14G036800|GLYMA_10G163300|GLYMA_20G225900|GLYMA_17G099200|GLYMA_08G015700|GLYMA_20G215000|GLYMA_05G153800|GLYMA_15G188800|GLYMA_11G075500|GLYMA_03G146200|GLYMA_08G189900|GLYMA_06G193200|GLYMA_11G132200|GLYMA_16G066000|GLYMA_07G112500|GLYMA_04G170400|GLYMA_12G202500|GLYMA_05G027300…	-|-|-|-|-|-|-|-|-|-|-|-|-|-|-|-|-|-|-|-|-|-|-|-|-|-|-|-|-|-|-|-|-|-|-	35
GO	BP	GO:0006486	protein glycosylation	28|2747	77|12655	0.0022789	0.00971285	GLYMA_16G077300|GLYMA_19G165800|GLYMA_10G217800|GLYMA_01G009300|GLYMA_10G210300|GLYMA_03G164400|GLYMA_12G193600|GLYMA_06G015400|GLYMA_20G1803001|GLYMA_04G015300|GLYMA_20G1803002|GLYMA_08G187500|GLYMA_11G120300|GLYMA_06G188500|GLYMA_07G131100|GLYMA_12G045400|GLYMA_04G176600|GLYMA_12G160700|GLYMA_06G230600|GLYMA_17G212500|GLYMA_19G056500|GLYMA_20G174300|GLYMA_09G165000|GLYMA_04G239300|GLYMA_12G0881…	-|-|-|-|-|-|-|-|-|-|-|-|-|-|-|-|-|-|-|-|-|-|-|-|-|-|-|-	28
GO	BP	GO:0043413	macromolecule glycosylation	28|2747	77|12655	0.0022789	0.00971285	GLYMA_16G077300|GLYMA_19G165800|GLYMA_10G217800|GLYMA_01G009300|GLYMA_10G210300|GLYMA_03G164400|GLYMA_12G193600|GLYMA_06G015400|GLYMA_20G1803001|GLYMA_04G015300|GLYMA_20G1803002|GLYMA_08G187500|GLYMA_11G120300|GLYMA_06G188500|GLYMA_07G131100|GLYMA_12G045400|GLYMA_04G176600|GLYMA_12G160700|GLYMA_06G230600|GLYMA_17G212500|GLYMA_19G056500|GLYMA_20G174300|GLYMA_09G165000|GLYMA_04G239300|GLYMA_12G0881…	-|-|-|-|-|-|-|-|-|-|-|-|-|-|-|-|-|-|-|-|-|-|-|-|-|-|-|-	28
GO	BP	GO:0071103	DNA conformation change	21|2747	53|12655	0.0023623	0.00999931	GLYMA_09G064400|GLYMA_07G218500|GLYMA_15G170700|GLYMA_19G130000|GLYMA_13G105600|GLYMA_17G053800|GLYMA_10G163300|GLYMA_11G253100|GLYMA_20G225900|GLYMA_17G099200|GLYMA_11G075500|GLYMA_03G127300|GLYMA_08G189900|GLYMA_06G193200|GLYMA_04G170400|GLYMA_05G027300|GLYMA_02G140900|GLYMA_07G007200|GLYMA_10G015700|GLYMA_11G216300|GLYMA_10G090000	-|-|-|-|-|-|-|-|-|-|-|-|-|-|-|-|-|-|-|-|-	21
GO	BP	GO:0006732	coenzyme metabolic process	55|2747	178|12655	0.00254367	0.0106938	GLYMA_17G039000|GLYMA_20G211200|GLYMA_15G2621001|GLYMA_05G000700|GLYMA_10G255100|GLYMA_19G190900|GLYMA_10G117200|GLYMA_16G204600|GLYMA_14G189400|GLYMA_17G010100|GLYMA_06G315600|GLYMA_03G190500|GLYMA_10G065000|GLYMA_02G212600|GLYMA_06G032500|GLYMA_08G165400|GLYMA_20G136200|GLYMA_09G153900|GLYMA_19G210300|GLYMA_17G125100|GLYMA_16G152300|GLYMA_05G214000|GLYMA_19G190100|GLYMA_07G263800|GLYMA_20G00740…	-|-|-|-|-|-|-|-|-|-|-|-|-|-|-|-|-|-|-|-|-|-|-|-|-|-|-|-|-|-|-|-|-|-|-|-|-|-|-|-|-|-|-|-|-|-|-|-|-|-|-|-|-|-|-	55
GO	BP	GO:0016485	protein processing	9|2747	16|12655	0.0026915	0.0112388	GLYMA_02G254500|GLYMA_14G061900|GLYMA_11G181400|GLYMA_18G041900|GLYMA_19G236500|GLYMA_10G156000|GLYMA_03G239600|GLYMA_17G078500|GLYMA_03G006300	-|-|-|-|-|-|-|-|-	9
GO	BP	GO:0022607	cellular component assembly	47|2747	148|12655	0.00277493	0.0115094	GLYMA_08G251400|GLYMA_09G064400|GLYMA_06G036500|GLYMA_07G218500|GLYMA_15G170700|GLYMA_03G090100|GLYMA_11G103000|GLYMA_13G105600|GLYMA_17G053800|GLYMA_14G036800|GLYMA_13G053300|GLYMA_10G163300|GLYMA_19G033500|GLYMA_20G225900|GLYMA_17G099200|GLYMA_02G196100|GLYMA_08G015700|GLYMA_20G215000|GLYMA_05G153800|GLYMA_15G188800|GLYMA_19G118800|GLYMA_11G075500|GLYMA_03G146200|GLYMA_08G189900|GLYMA_06G193200…	-|-|-|-|-|-|-|-|-|-|-|-|-|-|-|-|-|-|-|-|-|-|-|-|-|-|-|-|-|-|-|-|-|-|-|-|-|-|-|-|-|-|-|-|-|-|-	47
GO	BP	GO:0010629	negative regulation of gene expression	14|2747	31|12655	0.00301282	0.0124128	GLYMA_11G123500|GLYMA_18G038300|GLYMA_20G146000|GLYMA_13G322000|GLYMA_20G124600|GLYMA_04G203600|GLYMA_08G217500|GLYMA_12G178600|GLYMA_05G198500|GLYMA_15G037800|GLYMA_08G184600|GLYMA_16G133400|GLYMA_20G187500|GLYMA_10G266000	-|-|-|-|-|-|-|-|-|-|-|-|-|-	14
GO	BP	GO:0051276	chromosome organization	41|2747	126|12655	0.00306442	0.0125418	GLYMA_09G064400|GLYMA_07G218500|GLYMA_15G170700|GLYMA_19G130000|GLYMA_13G105600|GLYMA_17G053800|GLYMA_10G163300|GLYMA_11G253100|GLYMA_20G225900|GLYMA_16G047800|GLYMA_17G099200|GLYMA_13G166000|GLYMA_11G075500|GLYMA_03G127300|GLYMA_08G189900|GLYMA_10G037300|GLYMA_06G193200|GLYMA_03G166800|GLYMA_13G062800|GLYMA_04G170400|GLYMA_05G027300|GLYMA_11G062100|GLYMA_04G075200|GLYMA_02G140900|GLYMA_16G122600…	-|-|-|-|-|-|-|-|-|-|-|-|-|-|-|-|-|-|-|-|-|-|-|-|-|-|-|-|-|-|-|-|-|-|-|-|-|-|-|-|-	41
GO	BP	GO:0006397	mRNA processing	24|2747	65|12655	0.00361868	0.0147128	GLYMA_15G007100|GLYMA_13G366100|GLYMA_02G168900|GLYMA_12G059700|GLYMA_09G023300|GLYMA_15G080600|GLYMA_08G153100|GLYMA_20G157800|GLYMA_01G111200|GLYMA_10G040800|GLYMA_09G104000|GLYMA_04G059700|GLYMA_13G298300|GLYMA_11G099400|GLYMA_05G243600|GLYMA_15G129400|GLYMA_18G243900|GLYMA_08G041600|GLYMA_18G196200|GLYMA_05G015200|GLYMA_03G152000|GLYMA_05G040200|GLYMA_07G155300|GLYMA_11G136000	-|-|-|-|-|-|-|-|-|-|-|-|-|-|-|-|-|-|-|-|-|-|-|-	24
GO	BP	GO:0006605	protein targeting	13|2747	29|12655	0.00455525	0.0182612	GLYMA_19G072000|GLYMA_10G032800|GLYMA_08G008000|GLYMA_05G079100|GLYMA_08G346000|GLYMA_05G200600|GLYMA_08G101100|GLYMA_11G250100|GLYMA_12G004000|GLYMA_10G175000|GLYMA_20G215800|GLYMA_03G196900|GLYMA_19G012500	-|-|-|-|-|-|-|-|-|-|-|-|-	13
GO	BP	GO:0016458	gene silencing	9|2747	17|12655	0.00462562	0.0182612	GLYMA_18G038300|GLYMA_20G146000|GLYMA_04G203600|GLYMA_08G217500|GLYMA_05G198500|GLYMA_15G037800|GLYMA_08G184600|GLYMA_16G133400|GLYMA_20G187500	-|-|-|-|-|-|-|-|-	9
GO	BP	GO:0031047	gene silencing by RNA	9|2747	17|12655	0.00462562	0.0182612	GLYMA_18G038300|GLYMA_20G146000|GLYMA_04G203600|GLYMA_08G217500|GLYMA_05G198500|GLYMA_15G037800|GLYMA_08G184600|GLYMA_16G133400|GLYMA_20G187500	-|-|-|-|-|-|-|-|-	9
GO	BP	GO:0051604	protein maturation	9|2747	17|12655	0.00462562	0.0182612	GLYMA_02G254500|GLYMA_14G061900|GLYMA_11G181400|GLYMA_18G041900|GLYMA_19G236500|GLYMA_10G156000|GLYMA_03G239600|GLYMA_17G078500|GLYMA_03G006300	-|-|-|-|-|-|-|-|-	9
GO	BP	GO:0046700	heterocycle catabolic process	40|2747	125|12655	0.0047394	0.0182612	GLYMA_20G211200|GLYMA_15G2621001|GLYMA_05G000700|GLYMA_10G255100|GLYMA_19G190900|GLYMA_16G204600|GLYMA_14G189400|GLYMA_11G123500|GLYMA_17G010100|GLYMA_03G190500|GLYMA_07G129300|GLYMA_10G065000|GLYMA_02G212600|GLYMA_06G032500|GLYMA_08G165400|GLYMA_20G136200|GLYMA_09G153900|GLYMA_16G152300|GLYMA_19G190100|GLYMA_07G263800|GLYMA_20G007400|GLYMA_07G269500|GLYMA_13G322000|GLYMA_10G227800|GLYMA_02G16940…	-|-|-|-|-|-|-|-|-|-|-|-|-|-|-|-|-|-|-|-|-|-|-|-|-|-|-|-|-|-|-|-|-|-|-|-|-|-|-|-	40
GO	BP	GO:0006766	vitamin metabolic process	12|2747	26|12655	0.00475737	0.0182612	GLYMA_18G065700|GLYMA_18G242600|GLYMA_08G070400|GLYMA_15G055700|GLYMA_08G177300|GLYMA_09G249800|GLYMA_13G042600|GLYMA_07G190300|GLYMA_18G172500|GLYMA_10G286400|GLYMA_01G116100|GLYMA_07G064600	-|-|-|-|-|-|-|-|-|-|-|-	12
GO	BP	GO:0006767	water-soluble vitamin metabolic process	12|2747	26|12655	0.00475737	0.0182612	GLYMA_18G065700|GLYMA_18G242600|GLYMA_08G070400|GLYMA_15G055700|GLYMA_08G177300|GLYMA_09G249800|GLYMA_13G042600|GLYMA_07G190300|GLYMA_18G172500|GLYMA_10G286400|GLYMA_01G116100|GLYMA_07G064600	-|-|-|-|-|-|-|-|-|-|-|-	12
GO	BP	GO:0009110	vitamin biosynthetic process	12|2747	26|12655	0.00475737	0.0182612	GLYMA_18G065700|GLYMA_18G242600|GLYMA_08G070400|GLYMA_15G055700|GLYMA_08G177300|GLYMA_09G249800|GLYMA_13G042600|GLYMA_07G190300|GLYMA_18G172500|GLYMA_10G286400|GLYMA_01G116100|GLYMA_07G064600	-|-|-|-|-|-|-|-|-|-|-|-	12
GO	BP	GO:0042364	water-soluble vitamin biosynthetic process	12|2747	26|12655	0.00475737	0.0182612	GLYMA_18G065700|GLYMA_18G242600|GLYMA_08G070400|GLYMA_15G055700|GLYMA_08G177300|GLYMA_09G249800|GLYMA_13G042600|GLYMA_07G190300|GLYMA_18G172500|GLYMA_10G286400|GLYMA_01G116100|GLYMA_07G064600	-|-|-|-|-|-|-|-|-|-|-|-	12
GO	BP	GO:0046434	organophosphate catabolic process	33|2747	99|12655	0.00490396	0.0187077	GLYMA_20G211200|GLYMA_15G2621001|GLYMA_05G000700|GLYMA_10G255100|GLYMA_19G190900|GLYMA_16G204600|GLYMA_14G189400|GLYMA_17G010100|GLYMA_03G190500|GLYMA_10G065000|GLYMA_02G212600|GLYMA_06G032500|GLYMA_08G165400|GLYMA_20G136200|GLYMA_09G153900|GLYMA_16G152300|GLYMA_19G190100|GLYMA_07G263800|GLYMA_20G007400|GLYMA_07G269500|GLYMA_10G227800|GLYMA_02G169400|GLYMA_14G010900|GLYMA_20G122500|GLYMA_14G00960…	-|-|-|-|-|-|-|-|-|-|-|-|-|-|-|-|-|-|-|-|-|-|-|-|-|-|-|-|-|-|-|-|-	33
GO	BP	GO:0006643	membrane lipid metabolic process	18|2747	46|12655	0.00550589	0.0208751	GLYMA_06G013600|GLYMA_08G186900|GLYMA_17G221900|GLYMA_17G131000|GLYMA_14G104100|GLYMA_12G019600|GLYMA_08G270900|GLYMA_13G182400|GLYMA_04G051500|GLYMA_06G052300|GLYMA_16G063300|GLYMA_17G009000|GLYMA_02G085100|GLYMA_13G368100|GLYMA_03G064400|GLYMA_17G108700|GLYMA_13G059900|GLYMA_13G258900	-|-|-|-|MGD A|-|-|-|-|-|-|-|-|-|-|-|-|-	18
GO	BP	GO:0009100	glycoprotein metabolic process	29|2747	85|12655	0.00558202	0.0209072	GLYMA_20G189900|GLYMA_16G077300|GLYMA_19G165800|GLYMA_10G217800|GLYMA_01G009300|GLYMA_10G210300|GLYMA_03G164400|GLYMA_12G193600|GLYMA_06G015400|GLYMA_20G1803001|GLYMA_04G015300|GLYMA_20G1803002|GLYMA_08G187500|GLYMA_11G120300|GLYMA_06G188500|GLYMA_07G131100|GLYMA_12G045400|GLYMA_04G176600|GLYMA_12G160700|GLYMA_06G230600|GLYMA_17G212500|GLYMA_19G056500|GLYMA_20G174300|GLYMA_09G165000|GLYMA_04G2393…	-|-|-|-|-|-|-|-|-|-|-|-|-|-|-|-|-|-|-|-|-|-|-|-|-|-|-|-|-	29
GO	BP	GO:0009101	glycoprotein biosynthetic process	29|2747	85|12655	0.00558202	0.0209072	GLYMA_20G189900|GLYMA_16G077300|GLYMA_19G165800|GLYMA_10G217800|GLYMA_01G009300|GLYMA_10G210300|GLYMA_03G164400|GLYMA_12G193600|GLYMA_06G015400|GLYMA_20G1803001|GLYMA_04G015300|GLYMA_20G1803002|GLYMA_08G187500|GLYMA_11G120300|GLYMA_06G188500|GLYMA_07G131100|GLYMA_12G045400|GLYMA_04G176600|GLYMA_12G160700|GLYMA_06G230600|GLYMA_17G212500|GLYMA_19G056500|GLYMA_20G174300|GLYMA_09G165000|GLYMA_04G2393…	-|-|-|-|-|-|-|-|-|-|-|-|-|-|-|-|-|-|-|-|-|-|-|-|-|-|-|-|-	29
GO	BP	GO:0044270	cellular nitrogen compound catabolic process	40|2747	127|12655	0.00640297	0.0238086	GLYMA_20G211200|GLYMA_15G2621001|GLYMA_05G000700|GLYMA_10G255100|GLYMA_19G190900|GLYMA_16G204600|GLYMA_14G189400|GLYMA_11G123500|GLYMA_17G010100|GLYMA_03G190500|GLYMA_07G129300|GLYMA_10G065000|GLYMA_02G212600|GLYMA_06G032500|GLYMA_08G165400|GLYMA_20G136200|GLYMA_09G153900|GLYMA_16G152300|GLYMA_19G190100|GLYMA_07G263800|GLYMA_20G007400|GLYMA_07G269500|GLYMA_13G322000|GLYMA_10G227800|GLYMA_02G16940…	-|-|-|-|-|-|-|-|-|-|-|-|-|-|-|-|-|-|-|-|-|-|-|-|-|-|-|-|-|-|-|-|-|-|-|-|-|-|-|-	40
GO	BP	GO:0006996	organelle organization	61|2747	209|12655	0.00643373	0.0238086	GLYMA_08G251400|GLYMA_09G064400|GLYMA_06G036500|GLYMA_07G218500|GLYMA_15G170700|GLYMA_19G130000|GLYMA_03G090100|GLYMA_13G105600|GLYMA_17G053800|GLYMA_10G163300|GLYMA_11G253100|GLYMA_20G225900|GLYMA_16G047800|GLYMA_19G072000|GLYMA_17G099200|GLYMA_13G166000|GLYMA_20G215000|GLYMA_05G153800|GLYMA_03G127500|GLYMA_11G075500|GLYMA_03G127300|GLYMA_03G146200|GLYMA_08G189900|GLYMA_05G079100|GLYMA_10G037300…	-|-|-|-|-|-|-|-|-|-|-|-|-|-|-|-|-|-|-|-|-|-|-|-|-|-|-|-|-|-|-|-|-|-|-|-|-|-|-|-|-|-|-|-|-|-|-|-|-|-|-|-|-|-|-|-|-|-|-|-|-	61
GO	BP	GO:1901361	organic cyclic compound catabolic process	40|2747	128|12655	0.00740366	0.0271129	GLYMA_20G211200|GLYMA_15G2621001|GLYMA_05G000700|GLYMA_10G255100|GLYMA_19G190900|GLYMA_16G204600|GLYMA_14G189400|GLYMA_11G123500|GLYMA_17G010100|GLYMA_03G190500|GLYMA_07G129300|GLYMA_10G065000|GLYMA_02G212600|GLYMA_06G032500|GLYMA_08G165400|GLYMA_20G136200|GLYMA_09G153900|GLYMA_16G152300|GLYMA_19G190100|GLYMA_07G263800|GLYMA_20G007400|GLYMA_07G269500|GLYMA_13G322000|GLYMA_10G227800|GLYMA_02G16940…	-|-|-|-|-|-|-|-|-|-|-|-|-|-|-|-|-|-|-|-|-|-|-|-|-|-|-|-|-|-|-|-|-|-|-|-|-|-|-|-	40
GO	BP	GO:0006470	protein dephosphorylation	15|2747	37|12655	0.00745823	0.0271129	GLYMA_10G200100|GLYMA_14G051200|GLYMA_04G220900|GLYMA_04G200300|GLYMA_02G266300|GLYMA_01G111200|GLYMA_03G126200|GLYMA_20G190400|GLYMA_18G286300|GLYMA_18G196200|GLYMA_03G152000|GLYMA_16G073500|GLYMA_07G257400|GLYMA_05G225200|GLYMA_19G069800	-|-|-|-|-|-|-|-|-|-|-|-|-|-|-	15
GO	BP	GO:0016311	dephosphorylation	15|2747	37|12655	0.00745823	0.0271129	GLYMA_10G200100|GLYMA_14G051200|GLYMA_04G220900|GLYMA_04G200300|GLYMA_02G266300|GLYMA_01G111200|GLYMA_03G126200|GLYMA_20G190400|GLYMA_18G286300|GLYMA_18G196200|GLYMA_03G152000|GLYMA_16G073500|GLYMA_07G257400|GLYMA_05G225200|GLYMA_19G069800	-|-|-|-|-|-|-|-|-|-|-|-|-|-|-	15
GO	BP	GO:0070085	glycosylation	29|2747	87|12655	0.00802304	0.0289955	GLYMA_16G077300|GLYMA_19G165800|GLYMA_10G217800|GLYMA_01G009300|GLYMA_10G210300|GLYMA_03G164400|GLYMA_05G242000|GLYMA_12G193600|GLYMA_06G015400|GLYMA_20G1803001|GLYMA_04G015300|GLYMA_20G1803002|GLYMA_08G187500|GLYMA_11G120300|GLYMA_06G188500|GLYMA_07G131100|GLYMA_12G045400|GLYMA_04G176600|GLYMA_12G160700|GLYMA_06G230600|GLYMA_17G212500|GLYMA_19G056500|GLYMA_20G174300|GLYMA_09G165000|GLYMA_04G2393…	-|-|-|-|-|-|-|-|-|-|-|-|-|-|-|-|-|-|-|-|-|-|-|-|-|-|-|-|-	29
GO	BP	GO:0019439	aromatic compound catabolic process	40|2747	129|12655	0.00853186	0.0306552	GLYMA_20G211200|GLYMA_15G2621001|GLYMA_05G000700|GLYMA_10G255100|GLYMA_19G190900|GLYMA_16G204600|GLYMA_14G189400|GLYMA_11G123500|GLYMA_17G010100|GLYMA_03G190500|GLYMA_07G129300|GLYMA_10G065000|GLYMA_02G212600|GLYMA_06G032500|GLYMA_08G165400|GLYMA_20G136200|GLYMA_09G153900|GLYMA_16G152300|GLYMA_19G190100|GLYMA_07G263800|GLYMA_20G007400|GLYMA_07G269500|GLYMA_13G322000|GLYMA_10G227800|GLYMA_02G16940…	-|-|-|-|-|-|-|-|-|-|-|-|-|-|-|-|-|-|-|-|-|-|-|-|-|-|-|-|-|-|-|-|-|-|-|-|-|-|-|-	40
GO	BP	GO:0006091	generation of precursor metabolites and energy	42|2747	137|12655	0.00886445	0.0316661	GLYMA_20G211200|GLYMA_15G2621001|GLYMA_05G000700|GLYMA_10G255100|GLYMA_19G190900|GLYMA_16G204600|GLYMA_14G189400|GLYMA_17G010100|GLYMA_03G190500|GLYMA_10G065000|GLYMA_02G212600|GLYMA_06G032500|GLYMA_08G165400|GLYMA_20G136200|GLYMA_09G153900|GLYMA_09G040100|GLYMA_16G152300|GLYMA_19G190100|GLYMA_07G263800|GLYMA_20G007400|GLYMA_07G269500|GLYMA_10G227800|GLYMA_13G028200|GLYMA_11G162200|GLYMA_02G16940…	-|-|-|-|-|-|-|-|-|-|-|-|-|-|-|-|-|-|-|-|-|-|-|-|-|-|-|-|-|PPC1|-|-|-|-|-|-|-|-|-|-|-|-	42
GO	BP	GO:0009147	pyrimidine nucleoside triphosphate metabolic process	6|2747	10|12655	0.00967944	0.0332327	GLYMA_18G048400|GLYMA_08G022500|GLYMA_03G109500|GLYMA_05G216700|GLYMA_14G207800|GLYMA_07G115900	-|-|-|-|-|-	6
GO	BP	GO:0009891	positive regulation of biosynthetic process	6|2747	10|12655	0.00967944	0.0332327	GLYMA_05G024200|GLYMA_17G103100|GLYMA_04G165500|GLYMA_09G009900|GLYMA_06G197300|GLYMA_15G114200	-|-|-|-|-|-	6
GO	BP	GO:0010557	positive regulation of macromolecule biosynthetic process	6|2747	10|12655	0.00967944	0.0332327	GLYMA_05G024200|GLYMA_17G103100|GLYMA_04G165500|GLYMA_09G009900|GLYMA_06G197300|GLYMA_15G114200	-|-|-|-|-|-	6
GO	BP	GO:0010604	positive regulation of macromolecule metabolic process	6|2747	10|12655	0.00967944	0.0332327	GLYMA_05G024200|GLYMA_17G103100|GLYMA_04G165500|GLYMA_09G009900|GLYMA_06G197300|GLYMA_15G114200	-|-|-|-|-|-	6
GO	BP	GO:0010628	positive regulation of gene expression	6|2747	10|12655	0.00967944	0.0332327	GLYMA_05G024200|GLYMA_17G103100|GLYMA_04G165500|GLYMA_09G009900|GLYMA_06G197300|GLYMA_15G114200	-|-|-|-|-|-	6
GO	BP	GO:0031328	positive regulation of cellular biosynthetic process	6|2747	10|12655	0.00967944	0.0332327	GLYMA_05G024200|GLYMA_17G103100|GLYMA_04G165500|GLYMA_09G009900|GLYMA_06G197300|GLYMA_15G114200	-|-|-|-|-|-	6
GO	BP	GO:0051173	positive regulation of nitrogen compound metabolic process	6|2747	10|12655	0.00967944	0.0332327	GLYMA_05G024200|GLYMA_17G103100|GLYMA_04G165500|GLYMA_09G009900|GLYMA_06G197300|GLYMA_15G114200	-|-|-|-|-|-	6
GO	BP	GO:0006221	pyrimidine nucleotide biosynthetic process	10|2747	22|12655	0.0110831	0.0375674	GLYMA_15G266600|GLYMA_08G022500|GLYMA_03G109500|GLYMA_05G216700|GLYMA_04G010800|GLYMA_15G217500|GLYMA_06G010600|GLYMA_07G115900|GLYMA_08G161000|GLYMA_10G014900	-|-|-|-|-|-|-|-|-|-	10
GO	BP	GO:0017038	protein import	10|2747	22|12655	0.0110831	0.0375674	GLYMA_20G239200|GLYMA_19G072000|GLYMA_10G148800|GLYMA_03G232800|GLYMA_05G079100|GLYMA_09G039600|GLYMA_19G229800|GLYMA_11G250100|GLYMA_10G175000|GLYMA_20G215800	-|-|-|-|-|-|-|-|-|-	10
GO	BP	GO:0006839	mitochondrial transport	7|2747	13|12655	0.0111243	0.0375674	GLYMA_10G280800|GLYMA_19G072000|GLYMA_20G108800|GLYMA_05G079100|GLYMA_11G250100|GLYMA_10G175000|GLYMA_20G215800	-|-|-|-|-|-|-	7
GO	BP	GO:0009247	glycolipid biosynthetic process	13|2747	32|12655	0.0121433	0.0403471	GLYMA_06G013600|GLYMA_17G221900|GLYMA_17G131000|GLYMA_14G104100|GLYMA_12G019600|GLYMA_08G270900|GLYMA_13G182400|GLYMA_02G085100|GLYMA_13G368100|GLYMA_03G064400|GLYMA_17G108700|GLYMA_13G059900|GLYMA_13G258900	-|-|-|MGD A|-|-|-|-|-|-|-|-|-	13
GO	BP	GO:0046467	membrane lipid biosynthetic process	13|2747	32|12655	0.0121433	0.0403471	GLYMA_06G013600|GLYMA_17G221900|GLYMA_17G131000|GLYMA_14G104100|GLYMA_12G019600|GLYMA_08G270900|GLYMA_13G182400|GLYMA_02G085100|GLYMA_13G368100|GLYMA_03G064400|GLYMA_17G108700|GLYMA_13G059900|GLYMA_13G258900	-|-|-|MGD A|-|-|-|-|-|-|-|-|-	13
GO	BP	GO:0072528	pyrimidine-containing compound biosynthetic process	13|2747	32|12655	0.0121433	0.0403471	GLYMA_15G266600|GLYMA_18G065700|GLYMA_08G022500|GLYMA_03G109500|GLYMA_05G216700|GLYMA_19G210300|GLYMA_04G010800|GLYMA_15G217500|GLYMA_06G010600|GLYMA_07G115900|GLYMA_11G154200|GLYMA_08G161000|GLYMA_10G014900	-|-|-|-|-|-|-|-|-|-|-|-|-	13
GO	BP	GO:0048519	negative regulation of biological process	19|2747	53|12655	0.0128447	0.0424493	GLYMA_11G123500|GLYMA_18G038300|GLYMA_20G146000|GLYMA_13G322000|GLYMA_20G124600|GLYMA_04G203600|GLYMA_08G217500|GLYMA_12G178600|GLYMA_08G354300|GLYMA_05G198500|GLYMA_15G037800|GLYMA_10G219900|GLYMA_04G187800|GLYMA_08G184600|GLYMA_12G025700|GLYMA_16G133400|GLYMA_20G187500|GLYMA_17G175700|GLYMA_10G266000	-|-|-|-|-|-|-|-|-|-|-|-|-|-|-|-|-|-|-	19
GO	BP	GO:0006664	glycolipid metabolic process	14|2747	36|12655	0.0144523	0.0467618	GLYMA_06G013600|GLYMA_17G221900|GLYMA_17G131000|GLYMA_14G104100|GLYMA_12G019600|GLYMA_08G270900|GLYMA_13G182400|GLYMA_16G063300|GLYMA_02G085100|GLYMA_13G368100|GLYMA_03G064400|GLYMA_17G108700|GLYMA_13G059900|GLYMA_13G258900	-|-|-|MGD A|-|-|-|-|-|-|-|-|-|-	14
GO	BP	GO:0072657	protein localization to membrane	14|2747	36|12655	0.0144523	0.0467618	GLYMA_07G235200|GLYMA_19G072000|GLYMA_10G032800|GLYMA_08G008000|GLYMA_05G079100|GLYMA_13G182900|GLYMA_08G346000|GLYMA_05G200600|GLYMA_08G101100|GLYMA_11G250100|GLYMA_12G004000|GLYMA_09G198400|GLYMA_11G245300|GLYMA_03G196900	-|-|-|-|-|-|-|-|-|-|-|-|-|-	14
GO	BP	GO:0090150	establishment of protein localization to membrane	14|2747	36|12655	0.0144523	0.0467618	GLYMA_07G235200|GLYMA_19G072000|GLYMA_10G032800|GLYMA_08G008000|GLYMA_05G079100|GLYMA_13G182900|GLYMA_08G346000|GLYMA_05G200600|GLYMA_08G101100|GLYMA_11G250100|GLYMA_12G004000|GLYMA_09G198400|GLYMA_11G245300|GLYMA_03G196900	-|-|-|-|-|-|-|-|-|-|-|-|-|-	14
GO	BP	GO:1903509	liposaccharide metabolic process	14|2747	36|12655	0.0144523	0.0467618	GLYMA_06G013600|GLYMA_17G221900|GLYMA_17G131000|GLYMA_14G104100|GLYMA_12G019600|GLYMA_08G270900|GLYMA_13G182400|GLYMA_16G063300|GLYMA_02G085100|GLYMA_13G368100|GLYMA_03G064400|GLYMA_17G108700|GLYMA_13G059900|GLYMA_13G258900	-|-|-|MGD A|-|-|-|-|-|-|-|-|-|-	14
GO	BP	GO:0046474	glycerophospholipid biosynthetic process	11|2747	26|12655	0.0146255	0.0470757	GLYMA_06G013600|GLYMA_20G122800|GLYMA_10G268300|GLYMA_17G131000|GLYMA_12G019600|GLYMA_08G270900|GLYMA_13G182400|GLYMA_13G368100|GLYMA_03G064400|GLYMA_13G059900|GLYMA_13G258900	-|-|-|-|-|-|-|-|-|-|-	11
GO	BP	GO:0043414	macromolecule methylation	16|2747	43|12655	0.0147433	0.0472093	GLYMA_04G149600|GLYMA_16G047800|GLYMA_14G218500|GLYMA_15G148200|GLYMA_13G166000|GLYMA_06G215400|GLYMA_15G078000|GLYMA_03G166800|GLYMA_13G234900|GLYMA_17G026500|GLYMA_04G074200|GLYMA_11G062100|GLYMA_16G1002002|GLYMA_20G160600|GLYMA_05G124100|GLYMA_08G079300	-|-|-|-|-|-|-|-|-|-|-|-|-|-|-|-	16
GO	BP	GO:0009451	RNA modification	21|2747	61|12655	0.0150873	0.0480616	GLYMA_02G202300|GLYMA_12G001400|GLYMA_15G056100|GLYMA_14G218500|GLYMA_16G041400|GLYMA_04G099000|GLYMA_15G078000|GLYMA_03G245900|GLYMA_13G234900|GLYMA_05G227000|GLYMA_19G165900|GLYMA_20G098200|GLYMA_12G108100|GLYMA_20G183000|GLYMA_10G207800|GLYMA_01G244300|GLYMA_03G136900|GLYMA_04G078700|GLYMA_19G110900|GLYMA_01G169900|GLYMA_13G000800	-|-|-|-|-|-|-|-|-|-|-|-|-|-|-|-|-|-|-|-|-	21
GO	CC	GO:1990904	ribonucleoprotein complex	258|1238	432|4618	4.14496e-52	6.71483e-50	GLYMA_10G223400|GLYMA_10G053100|GLYMA_10G151200|GLYMA_10G245200|GLYMA_02G107100|GLYMA_08G042300|GLYMA_20G237000|GLYMA_02G049300|GLYMA_05G146800|GLYMA_20G240700|GLYMA_05G234800|GLYMA_08G141700|GLYMA_01G236600|GLYMA_01G047000|GLYMA_10G133100|GLYMA_07G043800|GLYMA_16G129700|GLYMA_13G165200|GLYMA_05G238000|GLYMA_02G220000|GLYMA_16G012200|GLYMA_20G083300|GLYMA_05G156100|GLYMA_15G195500|GLYMA_19G028700…	-|-|-|-|-|-|-|-|-|-|-|-|-|-|-|-|-|RPS11|-|-|-|-|-|-|-|-|-|-|-|-|-|-|-|-|-|-|-|-|-|-|-|-|-|-|-|-|-|-|-|-|-|-|-|-|-|-|-|-|-|-|-|-|-|-|-|-|-|-|-|-|-|-|-|-|-|-|-|-|-|-|-|-|-|-|-|-|-|-|-|-|-|-|-|-|-|-|-|-|-|-|-|-|-|-|-|-|-|-|-|-|-|-|-|-|-|-|-|-|-|-|-|RPS13|-|-|-|-|-|-|-|-|-|-|-|-|-|-|-|-|-|-|-|-|-|-|-|-|-|-|-|-|-|-|-|-|-|-|-|-|-|-|RPS13|-|-|-|-|-|-|-|-|-|-|-|-|-|-|-|RPS13|-|-|-|-|-|-|-|-|-|-|-|-|-|-|-…	258
GO	CC	GO:0005840	ribosome	229|1238	379|4618	4.38622e-47	3.55284e-45	GLYMA_10G223400|GLYMA_10G053100|GLYMA_10G151200|GLYMA_10G245200|GLYMA_02G107100|GLYMA_08G042300|GLYMA_20G237000|GLYMA_02G049300|GLYMA_05G146800|GLYMA_20G240700|GLYMA_05G234800|GLYMA_08G141700|GLYMA_01G236600|GLYMA_01G047000|GLYMA_10G133100|GLYMA_07G043800|GLYMA_16G129700|GLYMA_13G165200|GLYMA_05G238000|GLYMA_02G220000|GLYMA_16G012200|GLYMA_20G083300|GLYMA_05G156100|GLYMA_15G195500|GLYMA_19G028700…	-|-|-|-|-|-|-|-|-|-|-|-|-|-|-|-|-|RPS11|-|-|-|-|-|-|-|-|-|-|-|-|-|-|-|-|-|-|-|-|-|-|-|-|-|-|-|-|-|-|-|-|-|-|-|-|-|-|-|-|-|-|-|-|-|-|-|-|-|-|-|-|-|-|-|-|-|-|-|-|-|-|-|-|-|-|-|-|-|-|-|-|-|-|-|-|-|-|-|-|-|-|-|-|-|-|-|-|-|-|-|-|-|-|-|-|-|-|-|-|RPS13|-|-|-|-|-|-|-|-|-|-|-|-|-|-|-|-|-|-|-|-|-|-|-|-|-|-|-|-|-|-|-|-|-|RPS13|-|-|-|-|-|-|-|-|-|-|-|RPS13|-|-|-|-|-|-|-|-|-|-|-|-|-|-|-|-|-|-|-|-|-|-|-|-|-|-|-…	229
GO	CC	GO:0012505	endomembrane system	81|1238	162|4618	1.30444e-10	7.04398e-09	GLYMA_14G005800|GLYMA_04G202900|GLYMA_15G194900|GLYMA_02G0140001|GLYMA_19G165800|GLYMA_10G210300|GLYMA_08G006500|GLYMA_06G162600|GLYMA_03G164400|GLYMA_10G296000|GLYMA_15G013600|GLYMA_08G098700|GLYMA_09G207800|GLYMA_06G015400|GLYMA_02G254500|GLYMA_08G135800|GLYMA_14G061900|GLYMA_20G1803001|GLYMA_13G360300|GLYMA_11G182800|GLYMA_04G015300|GLYMA_18G175500|GLYMA_14G000600|GLYMA_20G1803002|GLYMA_11G120…	-|-|-|-|-|-|-|-|-|-|-|-|-|-|-|-|-|-|-|-|-|-|-|-|-|-|-|-|-|-|-|-|-|-|-|-|-|-|-|-|-|-|-|-|-|-|-|-|-|-|-|-|-|-|-|-|-|-|-|-|-|-|-|-|-|-|-|-|-|-|-|-|-|-|-|-|-|-|-|-|-	81
GO	CC	GO:1905368	peptidase complex	35|1238	51|4618	4.41139e-10	1.78661e-08	GLYMA_18G138900|GLYMA_06G021600|GLYMA_19G072100|GLYMA_05G079000|GLYMA_16G126200|GLYMA_06G254200|GLYMA_02G254500|GLYMA_14G061900|GLYMA_07G155700|GLYMA_02G046400|GLYMA_17G252100|GLYMA_17G260500|GLYMA_20G245500|GLYMA_10G014300|GLYMA_04G194700|GLYMA_10G279900|GLYMA_01G105500|GLYMA_08G286200|GLYMA_09G161300|GLYMA_13G031200|GLYMA_15G260000|GLYMA_01G124900|GLYMA_19G236500|GLYMA_06G171200|GLYMA_08G167600…	-|-|-|-|-|-|-|-|-|-|-|-|-|-|-|-|-|-|-|-|-|-|-|-|-|-|-|-|-|-|-|-|-|-|-	35
GO	CC	GO:0005783	endoplasmic reticulum	47|1238	80|4618	1.33525e-09	3.93178e-08	GLYMA_04G202900|GLYMA_15G194900|GLYMA_02G0140001|GLYMA_19G165800|GLYMA_10G210300|GLYMA_08G006500|GLYMA_06G162600|GLYMA_03G164400|GLYMA_08G098700|GLYMA_09G207800|GLYMA_06G015400|GLYMA_02G254500|GLYMA_14G061900|GLYMA_20G1803001|GLYMA_04G015300|GLYMA_18G175500|GLYMA_20G1803002|GLYMA_11G120300|GLYMA_06G013600|GLYMA_05G199200|GLYMA_07G131100|GLYMA_20G098400|GLYMA_12G045400|GLYMA_14G201900|GLYMA_19G004…	-|-|-|-|-|-|-|-|-|-|-|-|-|-|-|-|-|-|-|-|-|-|-|-|-|-|-|-|-|-|-|-|-|-|-|-|-|-|-|-|-|-|-|-|-|-|-	47
GO	CC	GO:0019773	proteasome core complex, alpha-subunit complex	19|1238	21|4618	1.45621e-09	3.93178e-08	GLYMA_19G072100|GLYMA_05G079000|GLYMA_16G126200|GLYMA_06G254200|GLYMA_07G155700|GLYMA_02G046400|GLYMA_17G252100|GLYMA_10G014300|GLYMA_10G279900|GLYMA_01G105500|GLYMA_09G161300|GLYMA_15G260000|GLYMA_01G124900|GLYMA_08G167600|GLYMA_14G073000|GLYMA_03G049700|GLYMA_02G013600|GLYMA_18G206200|GLYMA_12G147200	-|-|-|-|-|-|-|-|-|-|-|-|-|-|-|-|-|-|-	19
GO	CC	GO:0005839	proteasome core complex	28|1238	38|4618	1.96754e-09	4.55345e-08	GLYMA_18G138900|GLYMA_19G072100|GLYMA_05G079000|GLYMA_16G126200|GLYMA_06G254200|GLYMA_07G155700|GLYMA_02G046400|GLYMA_17G252100|GLYMA_20G245500|GLYMA_10G014300|GLYMA_04G194700|GLYMA_10G279900|GLYMA_01G105500|GLYMA_08G286200|GLYMA_09G161300|GLYMA_13G031200|GLYMA_15G260000|GLYMA_01G124900|GLYMA_06G171200|GLYMA_08G167600|GLYMA_14G073000|GLYMA_06G078500|GLYMA_14G152900|GLYMA_03G049700|GLYMA_02G013600…	-|-|-|-|-|-|-|-|-|-|-|-|-|-|-|-|-|-|-|-|-|-|-|-|-|-|-|-	28
GO	CC	GO:0000502	proteasome complex	30|1238	43|4618	4.36474e-09	7.85652e-08	GLYMA_18G138900|GLYMA_06G021600|GLYMA_19G072100|GLYMA_05G079000|GLYMA_16G126200|GLYMA_06G254200|GLYMA_07G155700|GLYMA_02G046400|GLYMA_17G252100|GLYMA_17G260500|GLYMA_20G245500|GLYMA_10G014300|GLYMA_04G194700|GLYMA_10G279900|GLYMA_01G105500|GLYMA_08G286200|GLYMA_09G161300|GLYMA_13G031200|GLYMA_15G260000|GLYMA_01G124900|GLYMA_06G171200|GLYMA_08G167600|GLYMA_14G073000|GLYMA_06G078500|GLYMA_14G152900…	-|-|-|-|-|-|-|-|-|-|-|-|-|-|-|-|-|-|-|-|-|-|-|-|-|-|-|-|-|-	30
GO	CC	GO:1905369	endopeptidase complex	30|1238	43|4618	4.36474e-09	7.85652e-08	GLYMA_18G138900|GLYMA_06G021600|GLYMA_19G072100|GLYMA_05G079000|GLYMA_16G126200|GLYMA_06G254200|GLYMA_07G155700|GLYMA_02G046400|GLYMA_17G252100|GLYMA_17G260500|GLYMA_20G245500|GLYMA_10G014300|GLYMA_04G194700|GLYMA_10G279900|GLYMA_01G105500|GLYMA_08G286200|GLYMA_09G161300|GLYMA_13G031200|GLYMA_15G260000|GLYMA_01G124900|GLYMA_06G171200|GLYMA_08G167600|GLYMA_14G073000|GLYMA_06G078500|GLYMA_14G152900…	-|-|-|-|-|-|-|-|-|-|-|-|-|-|-|-|-|-|-|-|-|-|-|-|-|-|-|-|-|-	30
GO	CC	GO:0044422	organelle part	163|1238	434|4618	1.69602e-07	2.49778e-06	GLYMA_08G251400|GLYMA_14G005800|GLYMA_17G187400|GLYMA_10G286300|GLYMA_19G165800|GLYMA_03G164400|GLYMA_10G296000|GLYMA_15G013600|GLYMA_08G098700|GLYMA_17G064100|GLYMA_06G036500|GLYMA_07G218500|GLYMA_09G207800|GLYMA_05G223100|GLYMA_02G254500|GLYMA_08G199200|GLYMA_08G135800|GLYMA_03G090100|GLYMA_14G061900|GLYMA_13G360300|GLYMA_09G240600|GLYMA_05G241100|GLYMA_11G182800|GLYMA_10G163300|GLYMA_14G000600…	-|-|-|-|-|-|-|-|-|-|-|-|-|-|-|-|-|-|-|-|-|-|-|-|-|-|-|-|-|-|-|-|-|-|-|-|-|-|-|-|-|-|-|-|-|-|-|-|-|-|-|-|-|-|-|-|-|-|-|-|-|-|-|-|-|-|-|-|-|-|-|-|-|-|-|-|-|-|-|-|-|-|-|-|-|-|-|-|-|-|-|-|-|-|-|-|-|-|-|-|-|-|-|-|-|-|-|-|-|-|-|-|-|-|-|-|-|-|-|-|-|-|-|-|-|-|-|-|-|-|-|-|-|-|-|-|-|-|-|-|-|-|-|-|-|-|-|-|-|-|-|-|-|-|-|-|-|-|-|-|-|-|-	163
GO	CC	GO:0044446	intracellular organelle part	163|1238	434|4618	1.69602e-07	2.49778e-06	GLYMA_08G251400|GLYMA_14G005800|GLYMA_17G187400|GLYMA_10G286300|GLYMA_19G165800|GLYMA_03G164400|GLYMA_10G296000|GLYMA_15G013600|GLYMA_08G098700|GLYMA_17G064100|GLYMA_06G036500|GLYMA_07G218500|GLYMA_09G207800|GLYMA_05G223100|GLYMA_02G254500|GLYMA_08G199200|GLYMA_08G135800|GLYMA_03G090100|GLYMA_14G061900|GLYMA_13G360300|GLYMA_09G240600|GLYMA_05G241100|GLYMA_11G182800|GLYMA_10G163300|GLYMA_14G000600…	-|-|-|-|-|-|-|-|-|-|-|-|-|-|-|-|-|-|-|-|-|-|-|-|-|-|-|-|-|-|-|-|-|-|-|-|-|-|-|-|-|-|-|-|-|-|-|-|-|-|-|-|-|-|-|-|-|-|-|-|-|-|-|-|-|-|-|-|-|-|-|-|-|-|-|-|-|-|-|-|-|-|-|-|-|-|-|-|-|-|-|-|-|-|-|-|-|-|-|-|-|-|-|-|-|-|-|-|-|-|-|-|-|-|-|-|-|-|-|-|-|-|-|-|-|-|-|-|-|-|-|-|-|-|-|-|-|-|-|-|-|-|-|-|-|-|-|-|-|-|-|-|-|-|-|-|-|-|-|-|-|-|-	163
GO	CC	GO:0031967	organelle envelope	34|1238	58|4618	2.8711e-07	3.57783e-06	GLYMA_14G005800|GLYMA_15G013600|GLYMA_17G064100|GLYMA_05G223100|GLYMA_13G360300|GLYMA_09G240600|GLYMA_05G241100|GLYMA_20G123600|GLYMA_08G030200|GLYMA_18G255700|GLYMA_10G280800|GLYMA_19G072000|GLYMA_07G042000|GLYMA_01G200900|GLYMA_20G108800|GLYMA_13G362900|GLYMA_05G079100|GLYMA_07G032800|GLYMA_08G048100|GLYMA_11G244100|GLYMA_10G267200|GLYMA_11G250100|GLYMA_12G235000|GLYMA_15G010000|GLYMA_13G363900…	-|-|-|-|-|-|-|-|-|-|-|-|-|-|-|-|-|-|-|-|-|-|-|-|-|-|-|-|-|-|-|-|-|-	34
GO	CC	GO:0031975	envelope	34|1238	58|4618	2.8711e-07	3.57783e-06	GLYMA_14G005800|GLYMA_15G013600|GLYMA_17G064100|GLYMA_05G223100|GLYMA_13G360300|GLYMA_09G240600|GLYMA_05G241100|GLYMA_20G123600|GLYMA_08G030200|GLYMA_18G255700|GLYMA_10G280800|GLYMA_19G072000|GLYMA_07G042000|GLYMA_01G200900|GLYMA_20G108800|GLYMA_13G362900|GLYMA_05G079100|GLYMA_07G032800|GLYMA_08G048100|GLYMA_11G244100|GLYMA_10G267200|GLYMA_11G250100|GLYMA_12G235000|GLYMA_15G010000|GLYMA_13G363900…	-|-|-|-|-|-|-|-|-|-|-|-|-|-|-|-|-|-|-|-|-|-|-|-|-|-|-|-|-|-|-|-|-|-	34
GO	CC	GO:0030684	preribosome	17|1238	21|4618	3.32662e-07	3.84937e-06	GLYMA_05G038000|GLYMA_13G103200|GLYMA_19G211500|GLYMA_08G359600|GLYMA_03G214900|GLYMA_17G088200|GLYMA_10G005700|GLYMA_02G003100|GLYMA_12G191100|GLYMA_17G0558002|GLYMA_01G001600|GLYMA_05G122300|GLYMA_08G077300|GLYMA_05G038800|GLYMA_02G271800|GLYMA_13G310600|GLYMA_14G044800	-|-|-|-|-|-|-|-|-|-|-|-|-|-|-|-|-	17
GO	CC	GO:0031984	organelle subcompartment	31|1238	54|4618	1.81547e-06	1.96071e-05	GLYMA_19G165800|GLYMA_03G164400|GLYMA_10G296000|GLYMA_08G098700|GLYMA_09G207800|GLYMA_02G254500|GLYMA_08G135800|GLYMA_14G061900|GLYMA_14G000600|GLYMA_11G120300|GLYMA_06G013600|GLYMA_07G131100|GLYMA_12G045400|GLYMA_14G201900|GLYMA_19G004600|GLYMA_13G046500|GLYMA_19G236500|GLYMA_05G003600|GLYMA_19G253600|GLYMA_08G270900|GLYMA_10G156000|GLYMA_13G182400|GLYMA_03G239600|GLYMA_09G187100|GLYMA_20G246100…	-|-|-|-|-|-|-|-|-|-|-|-|-|-|-|-|-|-|-|-|-|-|-|-|-|-|-|-|-|-|-	31
GO	CC	GO:0044429	mitochondrial part	32|1238	58|4618	4.02815e-06	3.32217e-05	GLYMA_17G064100|GLYMA_05G223100|GLYMA_09G240600|GLYMA_05G241100|GLYMA_20G123600|GLYMA_08G030200|GLYMA_18G255700|GLYMA_10G280800|GLYMA_19G072000|GLYMA_20G108800|GLYMA_02G251000|GLYMA_13G362900|GLYMA_08G217000|GLYMA_05G079100|GLYMA_07G032800|GLYMA_08G048100|GLYMA_14G065700|GLYMA_04G171700|GLYMA_10G267200|GLYMA_11G250100|GLYMA_07G137100|GLYMA_10G175000|GLYMA_08G209700|GLYMA_19G020100|GLYMA_20G215800…	-|-|-|-|-|-|-|-|-|-|-|-|-|-|-|-|-|-|-|-|-|-|-|-|-|-|-|-|-|-|-|-	32
GO	CC	GO:0005789	endoplasmic reticulum membrane	25|1238	41|4618	4.10144e-06	3.32217e-05	GLYMA_19G165800|GLYMA_03G164400|GLYMA_08G098700|GLYMA_09G207800|GLYMA_02G254500|GLYMA_14G061900|GLYMA_11G120300|GLYMA_06G013600|GLYMA_07G131100|GLYMA_12G045400|GLYMA_14G201900|GLYMA_19G004600|GLYMA_13G046500|GLYMA_19G236500|GLYMA_05G003600|GLYMA_08G270900|GLYMA_10G156000|GLYMA_13G182400|GLYMA_03G239600|GLYMA_13G368100|GLYMA_03G064400|GLYMA_13G059900|GLYMA_13G258900|GLYMA_10G038000|GLYMA_07G053600	-|-|-|-|-|-|-|-|-|-|-|-|-|-|-|-|-|-|-|-|-|-|-|-|-	25
GO	CC	GO:0042175	nuclear outer membrane-endoplasmic reticulum membrane network	25|1238	41|4618	4.10144e-06	3.32217e-05	GLYMA_19G165800|GLYMA_03G164400|GLYMA_08G098700|GLYMA_09G207800|GLYMA_02G254500|GLYMA_14G061900|GLYMA_11G120300|GLYMA_06G013600|GLYMA_07G131100|GLYMA_12G045400|GLYMA_14G201900|GLYMA_19G004600|GLYMA_13G046500|GLYMA_19G236500|GLYMA_05G003600|GLYMA_08G270900|GLYMA_10G156000|GLYMA_13G182400|GLYMA_03G239600|GLYMA_13G368100|GLYMA_03G064400|GLYMA_13G059900|GLYMA_13G258900|GLYMA_10G038000|GLYMA_07G053600	-|-|-|-|-|-|-|-|-|-|-|-|-|-|-|-|-|-|-|-|-|-|-|-|-	25
GO	CC	GO:0044432	endoplasmic reticulum part	25|1238	41|4618	4.10144e-06	3.32217e-05	GLYMA_19G165800|GLYMA_03G164400|GLYMA_08G098700|GLYMA_09G207800|GLYMA_02G254500|GLYMA_14G061900|GLYMA_11G120300|GLYMA_06G013600|GLYMA_07G131100|GLYMA_12G045400|GLYMA_14G201900|GLYMA_19G004600|GLYMA_13G046500|GLYMA_19G236500|GLYMA_05G003600|GLYMA_08G270900|GLYMA_10G156000|GLYMA_13G182400|GLYMA_03G239600|GLYMA_13G368100|GLYMA_03G064400|GLYMA_13G059900|GLYMA_13G258900|GLYMA_10G038000|GLYMA_07G053600	-|-|-|-|-|-|-|-|-|-|-|-|-|-|-|-|-|-|-|-|-|-|-|-|-	25
GO	CC	GO:0098827	endoplasmic reticulum subcompartment	25|1238	41|4618	4.10144e-06	3.32217e-05	GLYMA_19G165800|GLYMA_03G164400|GLYMA_08G098700|GLYMA_09G207800|GLYMA_02G254500|GLYMA_14G061900|GLYMA_11G120300|GLYMA_06G013600|GLYMA_07G131100|GLYMA_12G045400|GLYMA_14G201900|GLYMA_19G004600|GLYMA_13G046500|GLYMA_19G236500|GLYMA_05G003600|GLYMA_08G270900|GLYMA_10G156000|GLYMA_13G182400|GLYMA_03G239600|GLYMA_13G368100|GLYMA_03G064400|GLYMA_13G059900|GLYMA_13G258900|GLYMA_10G038000|GLYMA_07G053600	-|-|-|-|-|-|-|-|-|-|-|-|-|-|-|-|-|-|-|-|-|-|-|-|-	25
GO	CC	GO:0032040	small-subunit processome	13|1238	17|4618	2.70635e-05	0.000208775	GLYMA_05G038000|GLYMA_19G211500|GLYMA_08G359600|GLYMA_03G214900|GLYMA_10G005700|GLYMA_02G003100|GLYMA_12G191100|GLYMA_01G001600|GLYMA_05G122300|GLYMA_08G077300|GLYMA_02G271800|GLYMA_13G310600|GLYMA_14G044800	-|-|-|-|-|-|-|-|-|-|-|-|-	13
GO	CC	GO:0005740	mitochondrial envelope	24|1238	45|4618	0.000134486	0.000990304	GLYMA_17G064100|GLYMA_05G223100|GLYMA_09G240600|GLYMA_05G241100|GLYMA_20G123600|GLYMA_08G030200|GLYMA_18G255700|GLYMA_10G280800|GLYMA_19G072000|GLYMA_20G108800|GLYMA_13G362900|GLYMA_05G079100|GLYMA_07G032800|GLYMA_08G048100|GLYMA_10G267200|GLYMA_11G250100|GLYMA_10G175000|GLYMA_08G209700|GLYMA_19G020100|GLYMA_20G215800|GLYMA_13G064900|GLYMA_13G351900|GLYMA_17G097100|GLYMA_15G010900	-|-|-|-|-|-|-|-|-|-|-|-|-|-|-|-|-|-|-|-|-|-|-|-	24
GO	CC	GO:0005643	nuclear pore	9|1238	11|4618	0.000222611	0.00156795	GLYMA_14G005800|GLYMA_15G013600|GLYMA_13G360300|GLYMA_07G042000|GLYMA_11G244100|GLYMA_12G235000|GLYMA_15G010000|GLYMA_13G363900|GLYMA_06G222100	-|-|-|-|-|-|-|-|-	9
GO	CC	GO:0005635	nuclear envelope	10|1238	13|4618	0.000232829	0.00157159	GLYMA_14G005800|GLYMA_15G013600|GLYMA_13G360300|GLYMA_07G042000|GLYMA_01G200900|GLYMA_11G244100|GLYMA_12G235000|GLYMA_15G010000|GLYMA_13G363900|GLYMA_06G222100	-|-|-|-|-|-|-|-|-|-	10
GO	CC	GO:0019867	outer membrane	17|1238	30|4618	0.000507824	0.0032907	GLYMA_13G338700|GLYMA_17G064100|GLYMA_09G240600|GLYMA_05G241100|GLYMA_18G255700|GLYMA_11G231800|GLYMA_19G072000|GLYMA_18G025400|GLYMA_15G035600|GLYMA_05G079100|GLYMA_08G048100|GLYMA_11G250100|GLYMA_13G340700|GLYMA_19G020100|GLYMA_15G033700|GLYMA_13G064900|GLYMA_17G097100	-|-|-|-|-|-|-|-|-|-|-|-|-|-|-|-|-	17
GO	CC	GO:0098798	mitochondrial protein complex	12|1238	20|4618	0.00177971	0.011089	GLYMA_05G223100|GLYMA_20G123600|GLYMA_08G030200|GLYMA_19G072000|GLYMA_05G079100|GLYMA_04G171700|GLYMA_10G267200|GLYMA_11G250100|GLYMA_10G175000|GLYMA_20G215800|GLYMA_06G192200|GLYMA_13G351900	-|-|-|-|-|-|-|-|-|-|-|-	12
GO	CC	GO:0031966	mitochondrial membrane	20|1238	41|4618	0.00207516	0.0124509	GLYMA_17G064100|GLYMA_05G223100|GLYMA_09G240600|GLYMA_05G241100|GLYMA_20G123600|GLYMA_08G030200|GLYMA_18G255700|GLYMA_10G280800|GLYMA_19G072000|GLYMA_20G108800|GLYMA_05G079100|GLYMA_08G048100|GLYMA_10G267200|GLYMA_11G250100|GLYMA_10G175000|GLYMA_19G020100|GLYMA_20G215800|GLYMA_13G064900|GLYMA_13G351900|GLYMA_17G097100	-|-|-|-|-|-|-|-|-|-|-|-|-|-|-|-|-|-|-|-	20
GO	CC	GO:1902494	catalytic complex	84|1238	240|4618	0.00252386	0.0146023	GLYMA_04G220000|GLYMA_17G187400|GLYMA_18G138900|GLYMA_06G145900|GLYMA_19G165800|GLYMA_06G021600|GLYMA_03G164400|GLYMA_19G072100|GLYMA_05G079000|GLYMA_16G126200|GLYMA_06G254200|GLYMA_09G207800|GLYMA_19G190900|GLYMA_02G254500|GLYMA_16G204600|GLYMA_14G061900|GLYMA_07G155700|GLYMA_03G190500|GLYMA_02G046400|GLYMA_17G252100|GLYMA_17G260500|GLYMA_20G245500|GLYMA_14G218500|GLYMA_10G014300|GLYMA_04G194700…	-|-|-|-|-|-|-|-|-|-|-|-|-|-|-|-|-|-|-|-|-|-|-|-|-|-|-|-|-|-|-|-|-|-|-|-|-|-|-|-|-|-|-|-|-|-|-|-|-|-|-|-|-|-|-|-|-|-|-|-|-|-|-|-|-|-|-|-|-|-|-|-|-|-|-|-|-|-|-|-|-|-|-|-	84
GO	CC	GO:0005741	mitochondrial outer membrane	11|1238	19|4618	0.00408875	0.0220793	GLYMA_17G064100|GLYMA_09G240600|GLYMA_05G241100|GLYMA_18G255700|GLYMA_19G072000|GLYMA_05G079100|GLYMA_08G048100|GLYMA_11G250100|GLYMA_19G020100|GLYMA_13G064900|GLYMA_17G097100	-|-|-|-|-|-|-|-|-|-|-	11
GO	CC	GO:0031968	organelle outer membrane	11|1238	19|4618	0.00408875	0.0220793	GLYMA_17G064100|GLYMA_09G240600|GLYMA_05G241100|GLYMA_18G255700|GLYMA_19G072000|GLYMA_05G079100|GLYMA_08G048100|GLYMA_11G250100|GLYMA_19G020100|GLYMA_13G064900|GLYMA_17G097100	-|-|-|-|-|-|-|-|-|-|-	11
GO	CC	GO:0000015	phosphopyruvate hydratase complex	7|1238	10|4618	0.00533201	0.0254054	GLYMA_19G190900|GLYMA_16G204600|GLYMA_03G190500|GLYMA_09G153900|GLYMA_14G009600|GLYMA_02G304200|GLYMA_04G144300	-|-|-|-|-|-|-	7
GO	CC	GO:0030176	integral component of endoplasmic reticulum membrane	7|1238	10|4618	0.00533201	0.0254054	GLYMA_19G004600|GLYMA_05G003600|GLYMA_13G182400|GLYMA_13G368100|GLYMA_03G064400|GLYMA_13G059900|GLYMA_13G258900	-|-|-|-|-|-|-	7
GO	CC	GO:0031227	intrinsic component of endoplasmic reticulum membrane	7|1238	10|4618	0.00533201	0.0254054	GLYMA_19G004600|GLYMA_05G003600|GLYMA_13G182400|GLYMA_13G368100|GLYMA_03G064400|GLYMA_13G059900|GLYMA_13G258900	-|-|-|-|-|-|-	7
GO	CC	GO:0042765	GPI-anchor transamidase complex	7|1238	10|4618	0.00533201	0.0254054	GLYMA_19G004600|GLYMA_05G003600|GLYMA_13G182400|GLYMA_13G368100|GLYMA_03G064400|GLYMA_13G059900|GLYMA_13G258900	-|-|-|-|-|-|-	7
GO	CC	GO:0005739	mitochondrion	44|1238	117|4618	0.00629703	0.0291462	GLYMA_17G064100|GLYMA_05G223100|GLYMA_09G240600|GLYMA_05G241100|GLYMA_20G123600|GLYMA_08G030200|GLYMA_18G255700|GLYMA_12G114600|GLYMA_10G280800|GLYMA_19G072000|GLYMA_14G177100|GLYMA_20G108800|GLYMA_02G251000|GLYMA_13G362900|GLYMA_08G217000|GLYMA_05G079100|GLYMA_07G032800|GLYMA_08G048100|GLYMA_08G046300|GLYMA_14G065700|GLYMA_04G171700|GLYMA_09G089600|GLYMA_10G267200|GLYMA_14G050800|GLYMA_11G250100…	-|-|-|-|-|-|-|-|-|-|-|-|-|-|-|-|-|-|-|-|-|-|-|-|-|-|-|-|-|-|-|-|-|-|-|-|-|-|-|-|-|-|-|-	44
GO	CC	GO:0005759	mitochondrial matrix	8|1238	13|4618	0.00882875	0.0366733	GLYMA_02G251000|GLYMA_08G217000|GLYMA_14G065700|GLYMA_04G171700|GLYMA_07G137100|GLYMA_06G192200|GLYMA_02G291900|GLYMA_14G022800	-|-|-|-|-|-|-|-	8
GO	CC	GO:0012507	ER to Golgi transport vesicle membrane	8|1238	13|4618	0.00882875	0.0366733	GLYMA_11G182800|GLYMA_19G226200|GLYMA_19G221300|GLYMA_03G224400|GLYMA_12G089700|GLYMA_10G144500|GLYMA_03G229000|GLYMA_18G001400	-|-|-|-|-|-|-|-	8
GO	CC	GO:0030127	COPII vesicle coat	8|1238	13|4618	0.00882875	0.0366733	GLYMA_11G182800|GLYMA_19G226200|GLYMA_19G221300|GLYMA_03G224400|GLYMA_12G089700|GLYMA_10G144500|GLYMA_03G229000|GLYMA_18G001400	-|-|-|-|-|-|-|-	8
GO	CC	GO:0030134	COPII-coated ER to Golgi transport vesicle	8|1238	13|4618	0.00882875	0.0366733	GLYMA_11G182800|GLYMA_19G226200|GLYMA_19G221300|GLYMA_03G224400|GLYMA_12G089700|GLYMA_10G144500|GLYMA_03G229000|GLYMA_18G001400	-|-|-|-|-|-|-|-	8
GO	CC	GO:0044455	mitochondrial membrane part	10|1238	18|4618	0.00909528	0.0368359	GLYMA_05G223100|GLYMA_20G123600|GLYMA_08G030200|GLYMA_19G072000|GLYMA_05G079100|GLYMA_10G267200|GLYMA_11G250100|GLYMA_10G175000|GLYMA_20G215800|GLYMA_13G351900	-|-|-|-|-|-|-|-|-|-	10
GO	CC	GO:0031090	organelle membrane	39|1238	104|4618	0.0102982	0.0406906	GLYMA_10G296000|GLYMA_17G064100|GLYMA_05G223100|GLYMA_08G135800|GLYMA_09G240600|GLYMA_05G241100|GLYMA_11G182800|GLYMA_14G000600|GLYMA_20G123600|GLYMA_08G030200|GLYMA_18G255700|GLYMA_10G280800|GLYMA_19G072000|GLYMA_10G199300|GLYMA_01G200900|GLYMA_20G108800|GLYMA_19G226200|GLYMA_07G004100|GLYMA_19G221300|GLYMA_05G079100|GLYMA_08G048100|GLYMA_14G058300|GLYMA_19G253600|GLYMA_03G224400|GLYMA_12G089700…	-|-|-|-|-|-|-|-|-|-|-|-|-|-|-|-|-|-|-|-|-|-|-|-|-|-|-|-|-|-|-|-|-|-|-|-|-|-|-	39
GO	CC	GO:0005829	cytosol	7|1238	11|4618	0.0112881	0.0425273	GLYMA_19G190900|GLYMA_16G204600|GLYMA_03G190500|GLYMA_09G153900|GLYMA_14G009600|GLYMA_02G304200|GLYMA_04G144300	-|-|-|-|-|-|-	7
GO	CC	GO:0044445	cytosolic part	7|1238	11|4618	0.0112881	0.0425273	GLYMA_19G190900|GLYMA_16G204600|GLYMA_03G190500|GLYMA_09G153900|GLYMA_14G009600|GLYMA_02G304200|GLYMA_04G144300	-|-|-|-|-|-|-	7
GO	MF	GO:0003735	structural constituent of ribosome	230|4517	385|19735	2.22268e-55	9.13522e-53	GLYMA_10G223400|GLYMA_10G053100|GLYMA_10G151200|GLYMA_10G245200|GLYMA_02G107100|GLYMA_08G042300|GLYMA_20G237000|GLYMA_02G049300|GLYMA_05G146800|GLYMA_20G240700|GLYMA_05G234800|GLYMA_08G141700|GLYMA_01G236600|GLYMA_01G047000|GLYMA_13G077100|GLYMA_10G133100|GLYMA_07G043800|GLYMA_16G129700|GLYMA_13G165200|GLYMA_05G238000|GLYMA_02G220000|GLYMA_16G012200|GLYMA_20G083300|GLYMA_05G156100|GLYMA_15G195500…	-|-|-|-|-|-|-|-|-|-|-|-|-|-|-|-|-|-|RPS11|-|-|-|-|-|-|-|-|-|-|-|-|-|-|-|-|-|-|-|-|-|-|-|-|-|-|-|-|-|-|-|-|-|-|-|-|-|-|-|-|-|-|-|-|-|-|-|-|-|-|-|-|-|-|-|-|-|-|-|-|-|-|-|-|-|-|-|-|-|-|-|-|-|-|-|-|-|-|-|-|-|-|-|-|-|-|-|-|-|-|-|-|-|-|-|-|-|-|-|-|RPS13|-|-|-|-|-|-|-|-|-|-|-|-|-|-|-|-|-|-|-|-|-|-|-|-|-|-|-|-|-|-|-|-|-|RPS13|-|-|-|-|-|-|-|-|-|-|-|RPS13|-|-|-|-|-|-|-|-|-|-|-|-|-|-|-|-|-|-|-|-|-|-|-|-|-|-…	230
GO	MF	GO:0005198	structural molecule activity	235|4517	417|19735	3.09103e-50	6.35206e-48	GLYMA_10G223400|GLYMA_10G053100|GLYMA_10G151200|GLYMA_10G245200|GLYMA_02G107100|GLYMA_08G042300|GLYMA_20G237000|GLYMA_02G049300|GLYMA_05G146800|GLYMA_20G240700|GLYMA_05G234800|GLYMA_08G141700|GLYMA_01G236600|GLYMA_01G047000|GLYMA_13G077100|GLYMA_10G133100|GLYMA_07G043800|GLYMA_16G129700|GLYMA_13G165200|GLYMA_05G238000|GLYMA_02G220000|GLYMA_16G012200|GLYMA_20G083300|GLYMA_05G156100|GLYMA_15G195500…	-|-|-|-|-|-|-|-|-|-|-|-|-|-|-|-|-|-|RPS11|-|-|-|-|-|-|-|-|-|-|-|-|-|-|-|-|-|-|-|-|-|-|-|-|-|-|-|-|-|-|-|-|-|-|-|-|-|-|-|-|-|-|-|-|-|-|-|-|-|-|-|-|-|-|-|-|-|-|-|-|-|-|-|-|-|-|-|-|-|-|-|-|-|-|-|-|-|-|-|-|-|-|-|-|-|-|-|-|-|-|-|-|-|-|-|-|-|-|-|-|-|-|RPS13|-|-|-|-|-|-|-|-|-|-|-|-|-|-|-|-|-|-|-|-|-|-|-|-|-|-|-|-|-|-|-|-|-|-|RPS13|-|-|-|-|-|-|-|-|-|-|-|RPS13|-|-|-|-|-|-|-|-|-|-|-|-|-|-|-|-|-|-|-|-|-|-|-…	235
GO	MF	GO:0004298	threonine-type endopeptidase activity	28|4517	37|19735	1.46696e-11	1.50731e-09	GLYMA_18G138900|GLYMA_19G072100|GLYMA_05G079000|GLYMA_16G126200|GLYMA_06G254200|GLYMA_07G155700|GLYMA_02G046400|GLYMA_17G252100|GLYMA_20G245500|GLYMA_10G014300|GLYMA_04G194700|GLYMA_10G279900|GLYMA_01G105500|GLYMA_08G286200|GLYMA_09G161300|GLYMA_13G031200|GLYMA_15G260000|GLYMA_01G124900|GLYMA_06G171200|GLYMA_08G167600|GLYMA_14G073000|GLYMA_06G078500|GLYMA_14G152900|GLYMA_03G049700|GLYMA_02G013600…	-|-|-|-|-|-|-|-|-|-|-|-|-|-|-|-|-|-|-|-|-|-|-|-|-|-|-|-	28
GO	MF	GO:0070003	threonine-type peptidase activity	28|4517	37|19735	1.46696e-11	1.50731e-09	GLYMA_18G138900|GLYMA_19G072100|GLYMA_05G079000|GLYMA_16G126200|GLYMA_06G254200|GLYMA_07G155700|GLYMA_02G046400|GLYMA_17G252100|GLYMA_20G245500|GLYMA_10G014300|GLYMA_04G194700|GLYMA_10G279900|GLYMA_01G105500|GLYMA_08G286200|GLYMA_09G161300|GLYMA_13G031200|GLYMA_15G260000|GLYMA_01G124900|GLYMA_06G171200|GLYMA_08G167600|GLYMA_14G073000|GLYMA_06G078500|GLYMA_14G152900|GLYMA_03G049700|GLYMA_02G013600…	-|-|-|-|-|-|-|-|-|-|-|-|-|-|-|-|-|-|-|-|-|-|-|-|-|-|-|-	28
GO	MF	GO:0140098	catalytic activity, acting on RNA	105|4517	254|19735	3.43964e-11	2.82738e-09	GLYMA_04G007400|GLYMA_10G272400|GLYMA_04G061000|GLYMA_20G090100|GLYMA_01G215700|GLYMA_08G031100|GLYMA_08G363700|GLYMA_10G272800|GLYMA_12G068100|GLYMA_03G224500|GLYMA_17G223600|GLYMA_05G016400|GLYMA_05G224000|GLYMA_10G069800|GLYMA_11G147200|GLYMA_09G133200|GLYMA_01G032500|GLYMA_05G183800|GLYMA_19G005800|GLYMA_13G053100|GLYMA_01G208100|GLYMA_10G155000|GLYMA_12G020700|GLYMA_11G1021002|GLYMA_20G23330…	-|-|-|-|-|-|-|-|-|-|-|-|-|-|-|-|-|-|-|-|-|-|-|-|-|-|-|-|-|-|-|-|-|-|-|-|-|-|-|-|-|-|-|-|-|-|-|-|-|-|-|-|-|-|-|-|-|-|-|-|-|-|-|-|-|-|-|-|-|-|-|-|-|-|-|-|-|-|-|-|-|-|-|-|-|-|-|-|-|-|-|-|-|-|-|-|-|-|-|-|-|-|-|-|-	105
GO	MF	GO:0008135	translation factor activity, RNA binding	48|4517	87|19735	7.01588e-11	4.80588e-09	GLYMA_19G001300|GLYMA_03G206400|GLYMA_05G024200|GLYMA_18G024800|GLYMA_13G073200|GLYMA_11G105400|GLYMA_17G103100|GLYMA_12G165500|GLYMA_15G075100|GLYMA_02G090800|GLYMA_04G080800|GLYMA_13G238200|GLYMA_12G030200|GLYMA_08G052900|GLYMA_05G245100|GLYMA_06G170900|GLYMA_17G001400|GLYMA_06G082500|GLYMA_04G165500|GLYMA_16G001900|GLYMA_09G001900|GLYMA_14G039100|GLYMA_17G135200|GLYMA_04G154000|GLYMA_04G195100…	-|-|-|-|-|-|-|-|-|-|-|-|-|-|-|-|-|-|-|-|-|-|-|-|-|-|-|-|-|-|-|-|-|-|-|-|-|-|-|-|-|-|-|-|-|-|-|-	48
GO	MF	GO:0140101	catalytic activity, acting on a tRNA	62|4517	137|19735	5.82001e-09	3.41718e-07	GLYMA_04G007400|GLYMA_10G272400|GLYMA_20G090100|GLYMA_08G031100|GLYMA_08G363700|GLYMA_10G272800|GLYMA_03G224500|GLYMA_17G223600|GLYMA_05G016400|GLYMA_05G224000|GLYMA_10G069800|GLYMA_09G133200|GLYMA_01G032500|GLYMA_05G183800|GLYMA_13G053100|GLYMA_01G208100|GLYMA_10G155000|GLYMA_12G020700|GLYMA_11G1021002|GLYMA_20G233300|GLYMA_11G034100|GLYMA_19G221400|GLYMA_04G099000|GLYMA_16G179800|GLYMA_11G09880…	-|-|-|-|-|-|-|-|-|-|-|-|-|-|-|-|-|-|-|-|-|-|-|-|-|-|-|-|-|-|-|-|-|-|-|-|-|-|-|-|-|-|-|-|-|-|-|-|-|-|-|-|-|-|-|-|-|-|-|-|-|-	62
GO	MF	GO:0003746	translation elongation factor activity	19|4517	25|19735	2.70913e-08	1.39182e-06	GLYMA_19G001300|GLYMA_05G024200|GLYMA_13G073200|GLYMA_17G103100|GLYMA_12G165500|GLYMA_06G170900|GLYMA_17G001400|GLYMA_04G165500|GLYMA_16G001900|GLYMA_14G039100|GLYMA_04G195100|GLYMA_07G273500|GLYMA_09G063800|GLYMA_02G276600|GLYMA_01G145400|GLYMA_18G213900|GLYMA_06G197300|GLYMA_05G001300|GLYMA_09G193300	-|-|-|-|-|-|-|-|-|-|-|-|-|-|-|-|-|-|-	19
GO	MF	GO:0004576	oligosaccharyl transferase activity	11|4517	11|19735	8.94666e-08	4.08564e-06	GLYMA_16G077300|GLYMA_01G009300|GLYMA_10G210300|GLYMA_09G207800|GLYMA_06G015400|GLYMA_20G1803001|GLYMA_04G015300|GLYMA_20G1803002|GLYMA_14G201900|GLYMA_09G165000|GLYMA_16G213300	-|-|-|-|-|-|-|-|-|-|-	11
GO	MF	GO:0004812	aminoacyl-tRNA ligase activity	41|4517	84|19735	1.69707e-07	6.34085e-06	GLYMA_10G272400|GLYMA_20G090100|GLYMA_08G031100|GLYMA_08G363700|GLYMA_10G272800|GLYMA_03G224500|GLYMA_17G223600|GLYMA_05G016400|GLYMA_05G224000|GLYMA_10G069800|GLYMA_09G133200|GLYMA_01G032500|GLYMA_01G208100|GLYMA_10G155000|GLYMA_12G020700|GLYMA_11G1021002|GLYMA_20G233300|GLYMA_11G034100|GLYMA_19G221400|GLYMA_16G179800|GLYMA_10G289600|GLYMA_20G117600|GLYMA_01G006400|GLYMA_11G094300|GLYMA_12G01840…	-|-|-|-|-|-|-|-|-|-|-|-|-|-|-|-|-|-|-|-|-|-|-|-|-|-|-|-|-|-|-|-|-|-|-|-|-|-|-|-|-	41
GO	MF	GO:0016875	ligase activity, forming carbon-oxygen bonds	41|4517	84|19735	1.69707e-07	6.34085e-06	GLYMA_10G272400|GLYMA_20G090100|GLYMA_08G031100|GLYMA_08G363700|GLYMA_10G272800|GLYMA_03G224500|GLYMA_17G223600|GLYMA_05G016400|GLYMA_05G224000|GLYMA_10G069800|GLYMA_09G133200|GLYMA_01G032500|GLYMA_01G208100|GLYMA_10G155000|GLYMA_12G020700|GLYMA_11G1021002|GLYMA_20G233300|GLYMA_11G034100|GLYMA_19G221400|GLYMA_16G179800|GLYMA_10G289600|GLYMA_20G117600|GLYMA_01G006400|GLYMA_11G094300|GLYMA_12G01840…	-|-|-|-|-|-|-|-|-|-|-|-|-|-|-|-|-|-|-|-|-|-|-|-|-|-|-|-|-|-|-|-|-|-|-|-|-|-|-|-|-	41
GO	MF	GO:0016874	ligase activity	70|4517	177|19735	4.66575e-07	1.59802e-05	GLYMA_04G104900|GLYMA_10G272400|GLYMA_20G090100|GLYMA_18G058900|GLYMA_15G266600|GLYMA_08G031100|GLYMA_08G363700|GLYMA_02G229700|GLYMA_10G272800|GLYMA_03G224500|GLYMA_07G258000|GLYMA_17G223600|GLYMA_05G016400|GLYMA_05G224000|GLYMA_10G069800|GLYMA_11G166100|GLYMA_17G016000|GLYMA_09G133200|GLYMA_01G032500|GLYMA_17G130200|GLYMA_01G208100|GLYMA_10G155000|GLYMA_18G017200|GLYMA_12G020700|GLYMA_11G102100…	-|-|-|-|-|-|-|-|-|-|-|-|-|-|-|-|-|-|-|-|-|-|-|-|-|-|-|-|-|-|-|-|-|-|-|-|-|-|-|-|-|-|-|-|-|-|-|-|-|-|-|-|-|-|-|-|-|-|-|-|-|-|-|-|-|-|-|-|-|-	70
GO	MF	GO:0004386	helicase activity	34|4517	69|19735	1.42441e-06	4.50333e-05	GLYMA_10G241900|GLYMA_07G019000|GLYMA_20G152200|GLYMA_20G089600|GLYMA_17G256200|GLYMA_13G359400|GLYMA_02G010500|GLYMA_08G229400|GLYMA_01G142700|GLYMA_08G335300|GLYMA_08G204200|GLYMA_13G232900|GLYMA_14G031600|GLYMA_07G005000|GLYMA_19G218200|GLYMA_05G242800|GLYMA_03G024000|GLYMA_01G040900|GLYMA_10G140900|GLYMA_18G014800|GLYMA_02G282700|GLYMA_08G050200|GLYMA_16G122600|GLYMA_10G010900|GLYMA_18G070300…	-|-|-|-|-|-|-|-|-|-|-|-|-|-|-|-|-|-|-|-|-|-|-|-|-|-|-|-|-|-|-|-|-|-	34
GO	MF	GO:0051082	unfolded protein binding	44|4517	99|19735	1.65471e-06	4.85774e-05	GLYMA_16G178800|GLYMA_09G131500|GLYMA_12G190100|GLYMA_12G095700|GLYMA_13G311600|GLYMA_08G032900|GLYMA_07G110200|GLYMA_04G202900|GLYMA_12G117900|GLYMA_18G074100|GLYMA_U012100|GLYMA_14G219700|GLYMA_17G258700|GLYMA_08G006500|GLYMA_08G332900|GLYMA_06G289000|GLYMA_14G011600|GLYMA_06G162600|GLYMA_02G302500|GLYMA_02G124500|GLYMA_13G366300|GLYMA_09G003500|GLYMA_15G006900|GLYMA_15G271500|GLYMA_11G241000|G…	-|-|-|-|-|-|-|-|-|-|-|-|-|-|-|-|-|-|-|-|-|-|-|-|-|-|-|-|-|-|-|-|-|-|-|-|-|-|-|-|-|-|-|-	44
GO	MF	GO:0046982	protein heterodimerization activity	54|4517	131|19735	2.09505e-06	5.74043e-05	GLYMA_05G188600|GLYMA_08G227400|GLYMA_05G188700|GLYMA_13G173100|GLYMA_08G245000|GLYMA_12G065200|GLYMA_06G214900|GLYMA_11G178200|GLYMA_12G074500|GLYMA_13G321600|GLYMA_11G141800|GLYMA_12G069100|GLYMA_18G266200|GLYMA_U033600|GLYMA_12G065100|GLYMA_11G141600|GLYMA_03G158100|GLYMA_11G177800|GLYMA_15G222200|GLYMA_12G055200|GLYMA_11G142100|GLYMA_10G198500|GLYMA_12G065400|GLYMA_13G147000|GLYMA_07G202500|G…	-|-|-|-|-|-|-|-|-|-|-|-|-|-|-|-|-|-|-|-|-|-|-|-|-|-|-|-|-|-|-|-|-|-|-|-|-|-|-|-|-|-|-|-|-|-|-|-|-|-|-|-|-|-	54
GO	MF	GO:0008536	Ran GTPase binding	14|4517	19|19735	3.75234e-06	9.63883e-05	GLYMA_08G187000|GLYMA_15G046000|GLYMA_10G297700|GLYMA_12G018500|GLYMA_10G283400|GLYMA_08G258700|GLYMA_11G092200|GLYMA_11G011700|GLYMA_08G025600|GLYMA_04G233700|GLYMA_07G054900|GLYMA_18G2828002|GLYMA_05G219300|GLYMA_16G097100	-|-|-|-|-|-|-|-|-|-|-|-|-|-	14
GO	MF	GO:0003743	translation initiation factor activity	26|4517	51|19735	1.10976e-05	0.000268302	GLYMA_03G206400|GLYMA_18G024800|GLYMA_11G105400|GLYMA_15G075100|GLYMA_02G090800|GLYMA_04G080800|GLYMA_13G238200|GLYMA_12G030200|GLYMA_08G052900|GLYMA_05G245100|GLYMA_06G082500|GLYMA_09G001900|GLYMA_04G154000|GLYMA_13G222400|GLYMA_19G252400|GLYMA_05G019600|GLYMA_06G141500|GLYMA_08G316700|GLYMA_18G292300|GLYMA_02G072700|GLYMA_15G089800|GLYMA_06G269500|GLYMA_17G072300|GLYMA_14G205500|GLYMA_11G232500…	-|-|-|-|-|-|-|-|-|-|-|-|-|-|-|-|-|-|-|-|-|-|-|-|-|-	26
GO	MF	GO:0001882	nucleoside binding	102|4517	318|19735	9.6484e-05	0.00220305	GLYMA_19G052400|GLYMA_05G114900|GLYMA_12G057800|GLYMA_15G257100|GLYMA_08G067100|GLYMA_01G187400|GLYMA_01G202400|GLYMA_08G171500|GLYMA_06G070700|GLYMA_19G122600|GLYMA_17G186600|GLYMA_07G271300|GLYMA_17G105700|GLYMA_08G051200|GLYMA_15G255900|GLYMA_13G278500|GLYMA_16G068000|GLYMA_11G105500|GLYMA_05G243400|GLYMA_06G070600|GLYMA_10G122200|GLYMA_10G103000|GLYMA_16G006600|GLYMA_20G0739002|GLYMA_13G16540…	-|-|-|-|-|-|-|-|-|-|-|-|-|-|-|-|-|-|-|-|-|-|-|-|-|-|-|-|-|-|-|-|-|-|-|-|-|-|-|-|-|-|-|-|-|-|-|-|-|-|-|-|-|-|-|-|-|-|-|-|-|-|-|-|fusA1|-|-|-|-|-|-|-|-|-|-|-|-|-|-|-|-|-|-|-|-|-|-|-|-|-|-|fusA2|-|-|-|-|-|-|-|-|-|-	102
GO	MF	GO:0001883	purine nucleoside binding	101|4517	317|19735	0.000138074	0.00246732	GLYMA_19G052400|GLYMA_05G114900|GLYMA_12G057800|GLYMA_15G257100|GLYMA_08G067100|GLYMA_01G202400|GLYMA_08G171500|GLYMA_06G070700|GLYMA_19G122600|GLYMA_17G186600|GLYMA_07G271300|GLYMA_17G105700|GLYMA_08G051200|GLYMA_15G255900|GLYMA_13G278500|GLYMA_16G068000|GLYMA_11G105500|GLYMA_05G243400|GLYMA_06G070600|GLYMA_10G122200|GLYMA_10G103000|GLYMA_16G006600|GLYMA_20G0739002|GLYMA_13G165400|GLYMA_07G17380…	-|-|-|-|-|-|-|-|-|-|-|-|-|-|-|-|-|-|-|-|-|-|-|-|-|-|-|-|-|-|-|-|-|-|-|-|-|-|-|-|-|-|-|-|-|-|-|-|-|-|-|-|-|-|-|-|-|-|-|-|-|-|-|fusA1|-|-|-|-|-|-|-|-|-|-|-|-|-|-|-|-|-|-|-|-|-|-|-|-|-|-|fusA2|-|-|-|-|-|-|-|-|-|-	101
GO	MF	GO:0005525	GTP binding	101|4517	317|19735	0.000138074	0.00246732	GLYMA_19G052400|GLYMA_05G114900|GLYMA_12G057800|GLYMA_15G257100|GLYMA_08G067100|GLYMA_01G202400|GLYMA_08G171500|GLYMA_06G070700|GLYMA_19G122600|GLYMA_17G186600|GLYMA_07G271300|GLYMA_17G105700|GLYMA_08G051200|GLYMA_15G255900|GLYMA_13G278500|GLYMA_16G068000|GLYMA_11G105500|GLYMA_05G243400|GLYMA_06G070600|GLYMA_10G122200|GLYMA_10G103000|GLYMA_16G006600|GLYMA_20G0739002|GLYMA_13G165400|GLYMA_07G17380…	-|-|-|-|-|-|-|-|-|-|-|-|-|-|-|-|-|-|-|-|-|-|-|-|-|-|-|-|-|-|-|-|-|-|-|-|-|-|-|-|-|-|-|-|-|-|-|-|-|-|-|-|-|-|-|-|-|-|-|-|-|-|-|fusA1|-|-|-|-|-|-|-|-|-|-|-|-|-|-|-|-|-|-|-|-|-|-|-|-|-|-|fusA2|-|-|-|-|-|-|-|-|-|-	101
GO	MF	GO:0032549	ribonucleoside binding	101|4517	317|19735	0.000138074	0.00246732	GLYMA_19G052400|GLYMA_05G114900|GLYMA_12G057800|GLYMA_15G257100|GLYMA_08G067100|GLYMA_01G202400|GLYMA_08G171500|GLYMA_06G070700|GLYMA_19G122600|GLYMA_17G186600|GLYMA_07G271300|GLYMA_17G105700|GLYMA_08G051200|GLYMA_15G255900|GLYMA_13G278500|GLYMA_16G068000|GLYMA_11G105500|GLYMA_05G243400|GLYMA_06G070600|GLYMA_10G122200|GLYMA_10G103000|GLYMA_16G006600|GLYMA_20G0739002|GLYMA_13G165400|GLYMA_07G17380…	-|-|-|-|-|-|-|-|-|-|-|-|-|-|-|-|-|-|-|-|-|-|-|-|-|-|-|-|-|-|-|-|-|-|-|-|-|-|-|-|-|-|-|-|-|-|-|-|-|-|-|-|-|-|-|-|-|-|-|-|-|-|-|fusA1|-|-|-|-|-|-|-|-|-|-|-|-|-|-|-|-|-|-|-|-|-|-|-|-|-|-|fusA2|-|-|-|-|-|-|-|-|-|-	101
GO	MF	GO:0032550	purine ribonucleoside binding	101|4517	317|19735	0.000138074	0.00246732	GLYMA_19G052400|GLYMA_05G114900|GLYMA_12G057800|GLYMA_15G257100|GLYMA_08G067100|GLYMA_01G202400|GLYMA_08G171500|GLYMA_06G070700|GLYMA_19G122600|GLYMA_17G186600|GLYMA_07G271300|GLYMA_17G105700|GLYMA_08G051200|GLYMA_15G255900|GLYMA_13G278500|GLYMA_16G068000|GLYMA_11G105500|GLYMA_05G243400|GLYMA_06G070600|GLYMA_10G122200|GLYMA_10G103000|GLYMA_16G006600|GLYMA_20G0739002|GLYMA_13G165400|GLYMA_07G17380…	-|-|-|-|-|-|-|-|-|-|-|-|-|-|-|-|-|-|-|-|-|-|-|-|-|-|-|-|-|-|-|-|-|-|-|-|-|-|-|-|-|-|-|-|-|-|-|-|-|-|-|-|-|-|-|-|-|-|-|-|-|-|-|fusA1|-|-|-|-|-|-|-|-|-|-|-|-|-|-|-|-|-|-|-|-|-|-|-|-|-|-|fusA2|-|-|-|-|-|-|-|-|-|-	101
GO	MF	GO:0032561	guanyl ribonucleotide binding	101|4517	317|19735	0.000138074	0.00246732	GLYMA_19G052400|GLYMA_05G114900|GLYMA_12G057800|GLYMA_15G257100|GLYMA_08G067100|GLYMA_01G202400|GLYMA_08G171500|GLYMA_06G070700|GLYMA_19G122600|GLYMA_17G186600|GLYMA_07G271300|GLYMA_17G105700|GLYMA_08G051200|GLYMA_15G255900|GLYMA_13G278500|GLYMA_16G068000|GLYMA_11G105500|GLYMA_05G243400|GLYMA_06G070600|GLYMA_10G122200|GLYMA_10G103000|GLYMA_16G006600|GLYMA_20G0739002|GLYMA_13G165400|GLYMA_07G17380…	-|-|-|-|-|-|-|-|-|-|-|-|-|-|-|-|-|-|-|-|-|-|-|-|-|-|-|-|-|-|-|-|-|-|-|-|-|-|-|-|-|-|-|-|-|-|-|-|-|-|-|-|-|-|-|-|-|-|-|-|-|-|-|fusA1|-|-|-|-|-|-|-|-|-|-|-|-|-|-|-|-|-|-|-|-|-|-|-|-|-|-|fusA2|-|-|-|-|-|-|-|-|-|-	101
GO	MF	GO:0060590	ATPase regulator activity	9|4517	12|19735	0.000189294	0.00313163	GLYMA_02G171100|GLYMA_03G146100|GLYMA_08G322000|GLYMA_18G090400|GLYMA_02G294600|GLYMA_03G005900|GLYMA_19G149300|GLYMA_19G120100|GLYMA_09G1092002	-|-|-|-|-|-|-|-|-	9
GO	MF	GO:0008641	ubiquitin-like modifier activating enzyme activity	12|4517	19|19735	0.000198108	0.00313163	GLYMA_18G058900|GLYMA_02G229700|GLYMA_07G258000|GLYMA_11G166100|GLYMA_17G016000|GLYMA_17G130200|GLYMA_12G098800|GLYMA_14G196800|GLYMA_05G204000|GLYMA_13G201500|GLYMA_08G011400|GLYMA_02G243700	-|-|-|-|-|-|-|-|-|-|-|-	12
GO	MF	GO:0016877	ligase activity, forming carbon-sulfur bonds	12|4517	19|19735	0.000198108	0.00313163	GLYMA_18G058900|GLYMA_02G229700|GLYMA_07G258000|GLYMA_11G166100|GLYMA_17G016000|GLYMA_17G130200|GLYMA_12G098800|GLYMA_14G196800|GLYMA_05G204000|GLYMA_13G201500|GLYMA_08G011400|GLYMA_02G243700	-|-|-|-|-|-|-|-|-|-|-|-	12
GO	MF	GO:0008408	3'-5' exonuclease activity	18|4517	35|19735	0.000215622	0.00328224	GLYMA_17G187400|GLYMA_01G187400|GLYMA_06G155300|GLYMA_19G005800|GLYMA_12G087000|GLYMA_06G305900|GLYMA_14G150400|GLYMA_03G237200|GLYMA_02G289700|GLYMA_14G025300|GLYMA_18G194400|GLYMA_18G194500|GLYMA_20G239300|GLYMA_11G254800|GLYMA_04G087900|GLYMA_07G143700|GLYMA_13G078800|GLYMA_10G148600	-|-|-|-|-|-|-|-|-|-|-|-|-|-|-|-|-|-	18
GO	MF	GO:0003899	DNA-directed 5'-3' RNA polymerase activity	29|4517	68|19735	0.00022747	0.00333894	GLYMA_04G061000|GLYMA_01G215700|GLYMA_20G019200|GLYMA_09G037400|GLYMA_10G095200|GLYMA_U034000|GLYMA_11G009900|GLYMA_17G050400|GLYMA_13G192600|GLYMA_18G276200|GLYMA_10G238600|GLYMA_15G165300|GLYMA_15G235900|GLYMA_11G154500|GLYMA_08G263000|GLYMA_19G131700|GLYMA_09G066000|GLYMA_01G162200|GLYMA_09G192900|GLYMA_08G263100|GLYMA_07G241200|GLYMA_15G142700|GLYMA_16G084800|GLYMA_06G217400|GLYMA_02G286600|G…	-|-|-|-|-|-|-|-|-|-|-|-|-|-|-|-|-|-|-|-|-|-|-|-|-|-|-|-|-	29
GO	MF	GO:0019001	guanyl nucleotide binding	103|4517	329|19735	0.000247988	0.00351459	GLYMA_19G052400|GLYMA_05G114900|GLYMA_12G057800|GLYMA_15G257100|GLYMA_08G067100|GLYMA_01G202400|GLYMA_08G171500|GLYMA_06G070700|GLYMA_19G122600|GLYMA_17G186600|GLYMA_07G271300|GLYMA_17G105700|GLYMA_08G051200|GLYMA_15G255900|GLYMA_13G278500|GLYMA_16G068000|GLYMA_11G105500|GLYMA_05G243400|GLYMA_06G070600|GLYMA_10G122200|GLYMA_10G103000|GLYMA_16G006600|GLYMA_20G0739002|GLYMA_13G165400|GLYMA_07G17380…	-|-|-|-|-|-|-|-|-|-|-|-|-|-|-|-|-|-|-|-|-|-|-|-|-|-|-|-|-|-|-|-|-|-|-|-|-|-|-|-|-|-|-|-|-|-|-|-|-|-|-|-|-|-|-|-|-|-|-|-|-|-|-|fusA1|-|-|-|-|-|-|-|-|-|-|-|-|-|-|-|-|-|-|-|-|-|-|-|-|-|-|-|fusA2|-|-|-|-|-|-|-|-|-|-|-	103
GO	MF	GO:0003755	peptidyl-prolyl cis-trans isomerase activity	25|4517	57|19735	0.000359296	0.00476357	GLYMA_04G068700|GLYMA_03G198200|GLYMA_05G080800|GLYMA_03G157900|GLYMA_03G251600|GLYMA_20G249300|GLYMA_06G070300|GLYMA_19G249000|GLYMA_19G160200|GLYMA_19G196100|GLYMA_12G031500|GLYMA_02G134800|GLYMA_17G177600|GLYMA_01G194100|GLYMA_04G005300|GLYMA_01G144800|GLYMA_19G004200|GLYMA_11G175200|GLYMA_13G318300|GLYMA_06G004000|GLYMA_12G182700|GLYMA_09G090900|GLYMA_10G298200|GLYMA_11G047800|GLYMA_12G148600	-|-|-|-|-|-|-|-|-|-|-|-|-|-|-|-|-|-|-|-|-|-|-|-|-	25
GO	MF	GO:0016859	cis-trans isomerase activity	25|4517	57|19735	0.000359296	0.00476357	GLYMA_04G068700|GLYMA_03G198200|GLYMA_05G080800|GLYMA_03G157900|GLYMA_03G251600|GLYMA_20G249300|GLYMA_06G070300|GLYMA_19G249000|GLYMA_19G160200|GLYMA_19G196100|GLYMA_12G031500|GLYMA_02G134800|GLYMA_17G177600|GLYMA_01G194100|GLYMA_04G005300|GLYMA_01G144800|GLYMA_19G004200|GLYMA_11G175200|GLYMA_13G318300|GLYMA_06G004000|GLYMA_12G182700|GLYMA_09G090900|GLYMA_10G298200|GLYMA_11G047800|GLYMA_12G148600	-|-|-|-|-|-|-|-|-|-|-|-|-|-|-|-|-|-|-|-|-|-|-|-|-	25
GO	MF	GO:0034062	5'-3' RNA polymerase activity	30|4517	74|19735	0.000512247	0.0063798	GLYMA_04G061000|GLYMA_01G215700|GLYMA_20G019200|GLYMA_09G037400|GLYMA_10G095200|GLYMA_U034000|GLYMA_11G009900|GLYMA_17G050400|GLYMA_13G192600|GLYMA_18G276200|GLYMA_06G068900|GLYMA_10G238600|GLYMA_15G165300|GLYMA_15G235900|GLYMA_11G154500|GLYMA_08G263000|GLYMA_19G131700|GLYMA_09G066000|GLYMA_01G162200|GLYMA_09G192900|GLYMA_08G263100|GLYMA_07G241200|GLYMA_15G142700|GLYMA_16G084800|GLYMA_06G217400|G…	-|-|-|-|-|-|-|-|-|-|-|-|-|-|-|-|-|-|-|-|-|-|-|-|-|-|-|-|-|-	30
GO	MF	GO:0097747	RNA polymerase activity	30|4517	74|19735	0.000512247	0.0063798	GLYMA_04G061000|GLYMA_01G215700|GLYMA_20G019200|GLYMA_09G037400|GLYMA_10G095200|GLYMA_U034000|GLYMA_11G009900|GLYMA_17G050400|GLYMA_13G192600|GLYMA_18G276200|GLYMA_06G068900|GLYMA_10G238600|GLYMA_15G165300|GLYMA_15G235900|GLYMA_11G154500|GLYMA_08G263000|GLYMA_19G131700|GLYMA_09G066000|GLYMA_01G162200|GLYMA_09G192900|GLYMA_08G263100|GLYMA_07G241200|GLYMA_15G142700|GLYMA_16G084800|GLYMA_06G217400|G…	-|-|-|-|-|-|-|-|-|-|-|-|-|-|-|-|-|-|-|-|-|-|-|-|-|-|-|-|-|-	30
GO	MF	GO:0016779	nucleotidyltransferase activity	54|4517	161|19735	0.00127771	0.0154453	GLYMA_04G061000|GLYMA_17G252500|GLYMA_01G215700|GLYMA_01G187400|GLYMA_06G001900|GLYMA_13G051000|GLYMA_03G243100|GLYMA_15G060100|GLYMA_04G030300|GLYMA_08G113500|GLYMA_13G254600|GLYMA_14G072500|GLYMA_20G019200|GLYMA_09G037400|GLYMA_12G087000|GLYMA_10G095200|GLYMA_17G002400|GLYMA_U034000|GLYMA_11G009900|GLYMA_17G050400|GLYMA_02G304500|GLYMA_01G111200|GLYMA_13G192600|GLYMA_02G289700|GLYMA_18G276200|G…	-|-|-|-|-|-|-|-|-|-|-|-|-|-|-|-|-|-|-|-|-|-|-|-|-|-|-|-|-|-|-|-|-|-|-|-|-|-|-|-|-|-|-|-|-|-|-|-|-|-|-|-|-|-	54
GO	MF	GO:0004177	aminopeptidase activity	8|4517	12|19735	0.00150324	0.0176018	GLYMA_19G077800|GLYMA_02G204000|GLYMA_10G204000|GLYMA_20G186700|GLYMA_20G095700|GLYMA_10G146000|GLYMA_06G172000|GLYMA_10G203900	-|-|-|-|-|-|-|-	8
GO	MF	GO:0019843	rRNA binding	14|4517	28|19735	0.00154177	0.0176018	GLYMA_17G098600|GLYMA_04G171400|GLYMA_04G226900|GLYMA_04G226500|GLYMA_09G032900|GLYMA_06G192500|GLYMA_05G028000|GLYMA_10G232700|GLYMA_06G138400|GLYMA_19G116200|GLYMA_06G138600|GLYMA_06G138700|GLYMA_20G193100|GLYMA_12G232100	-|-|-|-|-|-|-|-|-|-|-|-|-|-	14
GO	MF	GO:0004175	endopeptidase activity	80|4517	259|19735	0.00174547	0.0193889	GLYMA_13G116600|GLYMA_10G234200|GLYMA_18G138900|GLYMA_18G072500|GLYMA_05G132000|GLYMA_10G164800|GLYMA_12G061500|GLYMA_19G072100|GLYMA_05G079000|GLYMA_16G126200|GLYMA_14G144100|GLYMA_06G254200|GLYMA_07G155700|GLYMA_02G046400|GLYMA_17G252100|GLYMA_08G360900|GLYMA_08G086600|GLYMA_09G255600|GLYMA_20G160100|GLYMA_06G081900|GLYMA_19G251500|GLYMA_20G245500|GLYMA_10G014300|GLYMA_08G125500|GLYMA_18G237300…	-|-|-|-|-|-|-|-|-|-|-|-|-|-|-|-|-|-|-|-|-|-|-|-|-|-|-|-|-|-|-|-|-|-|-|-|-|-|-|-|-|-|-|-|-|-|-|-|-|-|-|-|-|-|-|-|-|-|-|-|-|-|-|-|-|-|-|-|-|-|-|-|-|-|-|-|-|-|-|-	80
GO	MF	GO:0004634	phosphopyruvate hydratase activity	7|4517	10|19735	0.00202035	0.0218516	GLYMA_19G190900|GLYMA_16G204600|GLYMA_03G190500|GLYMA_09G153900|GLYMA_14G009600|GLYMA_02G304200|GLYMA_04G144300	-|-|-|-|-|-|-	7
GO	MF	GO:0051087	chaperone binding	14|4517	29|19735	0.00235822	0.0246503	GLYMA_16G030000|GLYMA_18G285100|GLYMA_07G061500|GLYMA_02G171100|GLYMA_03G146100|GLYMA_18G284900|GLYMA_08G322000|GLYMA_18G090400|GLYMA_02G294600|GLYMA_03G051600|GLYMA_03G005900|GLYMA_19G149300|GLYMA_19G120100|GLYMA_09G1092002	-|-|-|-|-|-|-|-|-|-|-|-|-|-	14
GO	MF	GO:0008138	protein tyrosine|serine|threonine phosphatase activity	15|4517	32|19735	0.00239905	0.0246503	GLYMA_10G200100|GLYMA_14G051200|GLYMA_04G220900|GLYMA_04G200300|GLYMA_02G266300|GLYMA_01G111200|GLYMA_03G126200|GLYMA_20G190400|GLYMA_18G286300|GLYMA_18G196200|GLYMA_03G152000|GLYMA_16G073500|GLYMA_07G257400|GLYMA_05G225200|GLYMA_19G069800	-|-|-|-|-|-|-|-|-|-|-|-|-|-|-	15
GO	MF	GO:0003924	GTPase activity	32|4517	88|19735	0.00289107	0.0285411	GLYMA_03G074400|GLYMA_01G109300|GLYMA_05G157300|GLYMA_08G067100|GLYMA_15G132200|GLYMA_08G115100|GLYMA_07G202100|GLYMA_18G089400|GLYMA_05G217300|GLYMA_08G023300|GLYMA_05G110200|GLYMA_13G256100|GLYMA_07G182900|GLYMA_08G046400|GLYMA_01G183800|GLYMA_17G151800|GLYMA_19G194800|GLYMA_10G071800|GLYMA_19G2533001|GLYMA_02G295800|GLYMA_08G054000|GLYMA_09G172000|GLYMA_11G017000|GLYMA_08G322800|GLYMA_08G34020…	-|-|-|-|-|-|-|-|-|-|-|-|-|-|-|-|-|-|-|-|-|-|-|-|-|-|-|-|-|-|-|-	32
GO	MF	GO:0008173	RNA methyltransferase activity	11|4517	21|19735	0.00308199	0.0285411	GLYMA_12G068100|GLYMA_11G147200|GLYMA_13G053100|GLYMA_15G078000|GLYMA_19G033700|GLYMA_13G234900|GLYMA_08G152700|GLYMA_13G352500|GLYMA_08G033500|GLYMA_08G276900|GLYMA_04G078700	-|-|-|-|-|-|-|-|-|-|-	11
GO	MF	GO:0004129	cytochrome-c oxidase activity	8|4517	13|19735	0.00312494	0.0285411	GLYMA_14G177100|GLYMA_09G040100|GLYMA_13G362900|GLYMA_07G032800|GLYMA_08G209700|GLYMA_04G246800|GLYMA_02G202700|GLYMA_15G010900	-|-|-|-|-|-|-|-	8
GO	MF	GO:0016675	oxidoreductase activity, acting on a heme group of donors	8|4517	13|19735	0.00312494	0.0285411	GLYMA_14G177100|GLYMA_09G040100|GLYMA_13G362900|GLYMA_07G032800|GLYMA_08G209700|GLYMA_04G246800|GLYMA_02G202700|GLYMA_15G010900	-|-|-|-|-|-|-|-	8
GO	MF	GO:0016676	oxidoreductase activity, acting on a heme group of donors, oxygen as acceptor	8|4517	13|19735	0.00312494	0.0285411	GLYMA_14G177100|GLYMA_09G040100|GLYMA_13G362900|GLYMA_07G032800|GLYMA_08G209700|GLYMA_04G246800|GLYMA_02G202700|GLYMA_15G010900	-|-|-|-|-|-|-|-	8
GO	MF	GO:0000287	magnesium ion binding	37|4517	108|19735	0.00462949	0.0412138	GLYMA_20G211200|GLYMA_01G118000|GLYMA_06G169700|GLYMA_14G207700|GLYMA_05G000700|GLYMA_10G255100|GLYMA_19G190900|GLYMA_16G204600|GLYMA_05G016400|GLYMA_06G302200|GLYMA_03G190500|GLYMA_02G238800|GLYMA_10G065000|GLYMA_03G055100|GLYMA_20G136200|GLYMA_09G153900|GLYMA_13G241000|GLYMA_16G152300|GLYMA_19G190100|GLYMA_10G227800|GLYMA_03G176400|GLYMA_14G009600|GLYMA_03G100800|GLYMA_07G224800|GLYMA_02G071000…	-|-|-|-|-|-|-|-|-|-|-|-|-|-|-|-|-|-|-|-|-|-|-|-|-|-|-|-|-|-|-|-|-|-|-|-|-	37
GO	MF	GO:0031072	heat shock protein binding	16|4517	37|19735	0.00474355	0.0412138	GLYMA_12G190100|GLYMA_12G095700|GLYMA_13G311600|GLYMA_07G110200|GLYMA_U012100|GLYMA_13G366300|GLYMA_09G003500|GLYMA_15G006900|GLYMA_15G271500|GLYMA_11G241000|GLYMA_05G177100|GLYMA_10G293900|GLYMA_03G116600|GLYMA_12G239500|GLYMA_19G117300|GLYMA_18G016200	-|-|-|-|-|-|-|-|-|-|-|-|-|-|-|-	16
GO	MF	GO:0004721	phosphoprotein phosphatase activity	15|4517	34|19735	0.00492338	0.0412138	GLYMA_10G200100|GLYMA_14G051200|GLYMA_04G220900|GLYMA_04G200300|GLYMA_02G266300|GLYMA_01G111200|GLYMA_03G126200|GLYMA_20G190400|GLYMA_18G286300|GLYMA_18G196200|GLYMA_03G152000|GLYMA_16G073500|GLYMA_07G257400|GLYMA_05G225200|GLYMA_19G069800	-|-|-|-|-|-|-|-|-|-|-|-|-|-|-	15
GO	MF	GO:0004743	pyruvate kinase activity	13|4517	28|19735	0.00511412	0.0412138	GLYMA_20G211200|GLYMA_05G000700|GLYMA_10G255100|GLYMA_10G065000|GLYMA_20G136200|GLYMA_16G152300|GLYMA_19G190100|GLYMA_10G227800|GLYMA_07G224800|GLYMA_02G071000|GLYMA_10G178900|GLYMA_03G189700|GLYMA_19G000700	-|-|-|-|-|-|-|-|-|-|-|-|-	13
GO	MF	GO:0030955	potassium ion binding	13|4517	28|19735	0.00511412	0.0412138	GLYMA_20G211200|GLYMA_05G000700|GLYMA_10G255100|GLYMA_10G065000|GLYMA_20G136200|GLYMA_16G152300|GLYMA_19G190100|GLYMA_10G227800|GLYMA_07G224800|GLYMA_02G071000|GLYMA_10G178900|GLYMA_03G189700|GLYMA_19G000700	-|-|-|-|-|-|-|-|-|-|-|-|-	13
GO	MF	GO:0031420	alkali metal ion binding	13|4517	28|19735	0.00511412	0.0412138	GLYMA_20G211200|GLYMA_05G000700|GLYMA_10G255100|GLYMA_10G065000|GLYMA_20G136200|GLYMA_16G152300|GLYMA_19G190100|GLYMA_10G227800|GLYMA_07G224800|GLYMA_02G071000|GLYMA_10G178900|GLYMA_03G189700|GLYMA_19G000700	-|-|-|-|-|-|-|-|-|-|-|-|-	13
GO	MF	GO:0004527	exonuclease activity	18|4517	44|19735	0.00574317	0.045251	GLYMA_17G187400|GLYMA_01G187400|GLYMA_06G155300|GLYMA_19G005800|GLYMA_12G087000|GLYMA_06G305900|GLYMA_14G150400|GLYMA_03G237200|GLYMA_02G289700|GLYMA_14G025300|GLYMA_18G194400|GLYMA_18G194500|GLYMA_20G239300|GLYMA_11G254800|GLYMA_04G087900|GLYMA_07G143700|GLYMA_13G078800|GLYMA_10G148600	-|-|-|-|-|-|-|-|-|-|-|-|-|-|-|-|-|-	18
GO	MF	GO:0015002	heme-copper terminal oxidase activity	8|4517	14|19735	0.00583528	0.045251	GLYMA_14G177100|GLYMA_09G040100|GLYMA_13G362900|GLYMA_07G032800|GLYMA_08G209700|GLYMA_04G246800|GLYMA_02G202700|GLYMA_15G010900	-|-|-|-|-|-|-|-	8

## Sheet: Down-reg GO
Enrich_Category	Category	GOID	Description	GeneRatio	BgRatio	pvalue	padj	geneID	geneName	Count
GO	BP	GO:0007264	small GTPase mediated signal transduction	74|3711	149|12655	1.22278e-07	7.74017e-05	GLYMA_12G099700|GLYMA_18G017000|GLYMA_02G312200|GLYMA_20G182400|GLYMA_18G033600|GLYMA_06G304900|GLYMA_10G208300|GLYMA_13G172800|GLYMA_04G212400|GLYMA_U014000|GLYMA_01G080300|GLYMA_14G000300|GLYMA_10G171600|GLYMA_17G146100|GLYMA_06G285300|GLYMA_18G251300|GLYMA_13G115800|GLYMA_18G045000|GLYMA_07G202900|GLYMA_18G287600|GLYMA_17G044000|GLYMA_08G205300|GLYMA_05G064300|GLYMA_18G015700|GLYMA_05G178300|G…	-|-|-|-|-|-|-|-|-|-|-|-|-|-|-|-|-|-|-|-|-|-|-|-|-|-|-|-|-|-|-|-|-|-|-|-|-|-|-|-|-|-|-|-|-|-|-|-|-|-|-|-|-|-|-|-|-|-|-|-|-|-|-|-|-|-|-|-|-|-|-|-|-|-	74
GO	BP	GO:0044262	cellular carbohydrate metabolic process	94|3711	204|12655	2.53112e-07	8.01101e-05	GLYMA_18G106500|GLYMA_05G163600|GLYMA_05G191600|GLYMA_08G156800|GLYMA_04G213100|GLYMA_08G120800|GLYMA_02G286100|GLYMA_09G119000|GLYMA_12G234200|GLYMA_07G172000|GLYMA_12G005200|GLYMA_14G029200|GLYMA_18G018600|GLYMA_18G108100|GLYMA_03G216300|GLYMA_05G180600|GLYMA_09G231400|GLYMA_13G053000|GLYMA_06G065000|GLYMA_02G086200|GLYMA_05G224500|GLYMA_19G033800|GLYMA_06G225500|GLYMA_13G088300|GLYMA_17G067800…	-|-|-|-|-|-|-|-|-|-|-|-|-|-|-|-|-|-|-|-|-|-|-|-|-|-|-|-|-|-|-|-|-|-|-|-|-|-|-|-|-|-|-|-|-|-|-|-|-|-|-|-|-|-|-|-|-|-|-|-|-|-|-|-|-|-|-|-|-|-|SS|-|-|-|-|-|-|-|-|-|-|-|-|-|-|-|-|-|-|-|-|-|-|-	94
GO	BP	GO:0035556	intracellular signal transduction	114|3711	265|12655	1.16402e-06	0.000245608	GLYMA_01G212700|GLYMA_12G099700|GLYMA_14G059300|GLYMA_18G017000|GLYMA_10G188500|GLYMA_02G312200|GLYMA_20G182400|GLYMA_18G033600|GLYMA_06G304900|GLYMA_10G208300|GLYMA_13G172800|GLYMA_04G212400|GLYMA_U014000|GLYMA_18G220800|GLYMA_01G080300|GLYMA_14G000300|GLYMA_10G171600|GLYMA_17G146100|GLYMA_06G285300|GLYMA_18G251300|GLYMA_13G115800|GLYMA_18G045000|GLYMA_07G202900|GLYMA_18G287600|GLYMA_17G044000|G…	-|-|-|-|-|-|-|-|-|-|-|-|-|-|-|-|-|-|-|-|-|-|-|-|-|-|-|-|-|-|-|-|-|-|-|-|-|-|-|-|-|-|-|-|-|-|-|-|-|-|-|-|-|-|-|-|-|-|-|-|-|-|-|-|-|-|-|-|-|-|-|-|-|-|-|-|-|-|-|-|-|-|-|-|-|-|-|-|-|-|-|-|-|-|-|-|-|-|-|-|-|-|-|-|-|-|-|-|-|-|-|-|-|-	114
GO	BP	GO:0006812	cation transport	142|3711	357|12655	1.17074e-05	0.0018527	GLYMA_18G056800|GLYMA_16G148800|GLYMA_18G023000|GLYMA_11G163600|GLYMA_04G212200|GLYMA_06G178500|GLYMA_05G153000|GLYMA_19G240500|GLYMA_03G243000|GLYMA_18G023800|GLYMA_10G089900|GLYMA_14G200000|GLYMA_11G234000|GLYMA_09G228400|GLYMA_12G008100|GLYMA_18G050400|GLYMA_18G057400|GLYMA_15G066300|GLYMA_13G081300|GLYMA_06G027600|GLYMA_18G056900|GLYMA_14G033700|GLYMA_05G192400|GLYMA_14G200100|GLYMA_11G255400…	-|-|-|-|-|-|-|-|-|-|-|-|-|-|-|-|-|-|-|-|-|-|-|-|-|-|-|-|-|-|-|-|-|-|-|-|-|-|-|-|-|-|-|-|-|-|-|-|-|-|-|-|-|-|-|-|-|-|-|-|-|-|-|-|-|-|-|-|-|-|-|-|-|-|-|-|-|-|-|-|-|-|-|-|-|-|-|-|-|-|-|-|-|-|-|-|-|-|-|-|-|-|-|-|-|-|-|-|-|-|-|-|-|-|-|-|-|-|-|-|-|-|-|-|-|-|-|-|-|-|-|-|-|-|-|-|-|-|-|-|-|-	142
GO	BP	GO:0015988	energy coupled proton transmembrane transport, against electrochemical gradient	25|3711	43|12655	7.59849e-05	0.00534427	GLYMA_06G027600|GLYMA_12G036800|GLYMA_06G007400|GLYMA_17G206600|GLYMA_16G050200|GLYMA_14G127600|GLYMA_11G110100|GLYMA_04G027500|GLYMA_16G146600|GLYMA_14G151400|GLYMA_13G077900|GLYMA_05G214200|GLYMA_07G002300|GLYMA_18G247300|GLYMA_04G007500|GLYMA_08G224400|GLYMA_16G130300|GLYMA_02G065500|GLYMA_09G245700|GLYMA_U021500|GLYMA_19G101000|GLYMA_12G039300|GLYMA_12G072700|GLYMA_13G329100|GLYMA_10G283200	-|-|-|-|-|-|-|-|-|-|-|-|-|-|-|-|-|-|-|-|-|-|-|-|-	25
GO	BP	GO:0015991	ATP hydrolysis coupled proton transport	25|3711	43|12655	7.59849e-05	0.00534427	GLYMA_06G027600|GLYMA_12G036800|GLYMA_06G007400|GLYMA_17G206600|GLYMA_16G050200|GLYMA_14G127600|GLYMA_11G110100|GLYMA_04G027500|GLYMA_16G146600|GLYMA_14G151400|GLYMA_13G077900|GLYMA_05G214200|GLYMA_07G002300|GLYMA_18G247300|GLYMA_04G007500|GLYMA_08G224400|GLYMA_16G130300|GLYMA_02G065500|GLYMA_09G245700|GLYMA_U021500|GLYMA_19G101000|GLYMA_12G039300|GLYMA_12G072700|GLYMA_13G329100|GLYMA_10G283200	-|-|-|-|-|-|-|-|-|-|-|-|-|-|-|-|-|-|-|-|-|-|-|-|-	25
GO	BP	GO:0090662	ATP hydrolysis coupled transmembrane transport	25|3711	43|12655	7.59849e-05	0.00534427	GLYMA_06G027600|GLYMA_12G036800|GLYMA_06G007400|GLYMA_17G206600|GLYMA_16G050200|GLYMA_14G127600|GLYMA_11G110100|GLYMA_04G027500|GLYMA_16G146600|GLYMA_14G151400|GLYMA_13G077900|GLYMA_05G214200|GLYMA_07G002300|GLYMA_18G247300|GLYMA_04G007500|GLYMA_08G224400|GLYMA_16G130300|GLYMA_02G065500|GLYMA_09G245700|GLYMA_U021500|GLYMA_19G101000|GLYMA_12G039300|GLYMA_12G072700|GLYMA_13G329100|GLYMA_10G283200	-|-|-|-|-|-|-|-|-|-|-|-|-|-|-|-|-|-|-|-|-|-|-|-|-	25
GO	BP	GO:0099131	ATP hydrolysis coupled ion transmembrane transport	25|3711	43|12655	7.59849e-05	0.00534427	GLYMA_06G027600|GLYMA_12G036800|GLYMA_06G007400|GLYMA_17G206600|GLYMA_16G050200|GLYMA_14G127600|GLYMA_11G110100|GLYMA_04G027500|GLYMA_16G146600|GLYMA_14G151400|GLYMA_13G077900|GLYMA_05G214200|GLYMA_07G002300|GLYMA_18G247300|GLYMA_04G007500|GLYMA_08G224400|GLYMA_16G130300|GLYMA_02G065500|GLYMA_09G245700|GLYMA_U021500|GLYMA_19G101000|GLYMA_12G039300|GLYMA_12G072700|GLYMA_13G329100|GLYMA_10G283200	-|-|-|-|-|-|-|-|-|-|-|-|-|-|-|-|-|-|-|-|-|-|-|-|-	25
GO	BP	GO:0099132	ATP hydrolysis coupled cation transmembrane transport	25|3711	43|12655	7.59849e-05	0.00534427	GLYMA_06G027600|GLYMA_12G036800|GLYMA_06G007400|GLYMA_17G206600|GLYMA_16G050200|GLYMA_14G127600|GLYMA_11G110100|GLYMA_04G027500|GLYMA_16G146600|GLYMA_14G151400|GLYMA_13G077900|GLYMA_05G214200|GLYMA_07G002300|GLYMA_18G247300|GLYMA_04G007500|GLYMA_08G224400|GLYMA_16G130300|GLYMA_02G065500|GLYMA_09G245700|GLYMA_U021500|GLYMA_19G101000|GLYMA_12G039300|GLYMA_12G072700|GLYMA_13G329100|GLYMA_10G283200	-|-|-|-|-|-|-|-|-|-|-|-|-|-|-|-|-|-|-|-|-|-|-|-|-	25
GO	BP	GO:0042545	cell wall modification	39|3711	78|12655	9.40202e-05	0.00595148	GLYMA_01G066000|GLYMA_01G066100|GLYMA_10G009000|GLYMA_10G136900|GLYMA_09G042200|GLYMA_02G008400|GLYMA_09G035100|GLYMA_01G111400|GLYMA_07G024600|GLYMA_07G024200|GLYMA_09G076100|GLYMA_07G026600|GLYMA_07G024500|GLYMA_20G237800|GLYMA_17G044700|GLYMA_03G234100|GLYMA_07G024300|GLYMA_19G231500|GLYMA_15G183700|GLYMA_17G028600|GLYMA_09G042100|GLYMA_10G137000|GLYMA_07G245300|GLYMA_10G150700|GLYMA_01G066300…	-|-|-|-|-|-|-|-|-|-|-|-|-|-|-|-|-|-|-|-|-|-|-|-|-|-|-|-|-|-|-|-|-|-|-|-|-|-|-	39
GO	BP	GO:0005976	polysaccharide metabolic process	67|3711	155|12655	0.000148594	0.00855092	GLYMA_18G106500|GLYMA_05G191600|GLYMA_08G156800|GLYMA_04G213100|GLYMA_02G286100|GLYMA_09G119000|GLYMA_16G217900|GLYMA_14G029200|GLYMA_13G053000|GLYMA_06G065000|GLYMA_19G033800|GLYMA_06G225500|GLYMA_15G157100|GLYMA_09G193500|GLYMA_08G107300|GLYMA_08G249900|GLYMA_16G045100|GLYMA_15G268800|GLYMA_04G1923002|GLYMA_11G253900|GLYMA_05G150400|GLYMA_06G301500|GLYMA_09G260100|GLYMA_08G093900|GLYMA_02G08090…	-|-|-|-|-|-|-|-|-|-|-|-|-|-|-|-|-|-|-|-|-|-|-|-|-|-|-|-|-|-|-|-|-|-|-|-|-|-|-|-|-|-|-|-|-|-|-|-|-|-|-|-|-|-|-|-|-|-|-|-|-|-|-|-|-|-|-	67
GO	BP	GO:0006073	cellular glucan metabolic process	60|3711	137|12655	0.00020955	0.00947464	GLYMA_18G106500|GLYMA_05G191600|GLYMA_08G156800|GLYMA_04G213100|GLYMA_02G286100|GLYMA_09G119000|GLYMA_14G029200|GLYMA_13G053000|GLYMA_06G065000|GLYMA_19G033800|GLYMA_06G225500|GLYMA_15G157100|GLYMA_09G193500|GLYMA_08G107300|GLYMA_08G249900|GLYMA_16G045100|GLYMA_15G268800|GLYMA_04G1923002|GLYMA_11G253900|GLYMA_05G150400|GLYMA_08G093900|GLYMA_02G080900|GLYMA_12G192100|GLYMA_17G065400|GLYMA_12G19200…	-|-|-|-|-|-|-|-|-|-|-|-|-|-|-|-|-|-|-|-|-|-|-|-|-|-|-|-|-|-|-|-|-|-|-|-|-|-|-|-|-|-|-|-|-|-|-|-|-|-|-|-|-|-|-|-|-|-|-|-	60
GO	BP	GO:0044042	glucan metabolic process	60|3711	137|12655	0.00020955	0.00947464	GLYMA_18G106500|GLYMA_05G191600|GLYMA_08G156800|GLYMA_04G213100|GLYMA_02G286100|GLYMA_09G119000|GLYMA_14G029200|GLYMA_13G053000|GLYMA_06G065000|GLYMA_19G033800|GLYMA_06G225500|GLYMA_15G157100|GLYMA_09G193500|GLYMA_08G107300|GLYMA_08G249900|GLYMA_16G045100|GLYMA_15G268800|GLYMA_04G1923002|GLYMA_11G253900|GLYMA_05G150400|GLYMA_08G093900|GLYMA_02G080900|GLYMA_12G192100|GLYMA_17G065400|GLYMA_12G19200…	-|-|-|-|-|-|-|-|-|-|-|-|-|-|-|-|-|-|-|-|-|-|-|-|-|-|-|-|-|-|-|-|-|-|-|-|-|-|-|-|-|-|-|-|-|-|-|-|-|-|-|-|-|-|-|-|-|-|-|-	60
GO	BP	GO:0044264	cellular polysaccharide metabolic process	60|3711	137|12655	0.00020955	0.00947464	GLYMA_18G106500|GLYMA_05G191600|GLYMA_08G156800|GLYMA_04G213100|GLYMA_02G286100|GLYMA_09G119000|GLYMA_14G029200|GLYMA_13G053000|GLYMA_06G065000|GLYMA_19G033800|GLYMA_06G225500|GLYMA_15G157100|GLYMA_09G193500|GLYMA_08G107300|GLYMA_08G249900|GLYMA_16G045100|GLYMA_15G268800|GLYMA_04G1923002|GLYMA_11G253900|GLYMA_05G150400|GLYMA_08G093900|GLYMA_02G080900|GLYMA_12G192100|GLYMA_17G065400|GLYMA_12G19200…	-|-|-|-|-|-|-|-|-|-|-|-|-|-|-|-|-|-|-|-|-|-|-|-|-|-|-|-|-|-|-|-|-|-|-|-|-|-|-|-|-|-|-|-|-|-|-|-|-|-|-|-|-|-|-|-|-|-|-|-	60
GO	BP	GO:0005984	disaccharide metabolic process	28|3711	53|12655	0.000276349	0.0116619	GLYMA_05G163600|GLYMA_08G120800|GLYMA_12G234200|GLYMA_07G172000|GLYMA_12G005200|GLYMA_18G108100|GLYMA_03G216300|GLYMA_09G231400|GLYMA_02G086200|GLYMA_13G088300|GLYMA_17G067800|GLYMA_17G045800|GLYMA_09G073600|GLYMA_10G086600|GLYMA_13G092500|GLYMA_17G109700|GLYMA_20G120300|GLYMA_19G212800|GLYMA_10G270800|GLYMA_02G033500|GLYMA_14G029100|GLYMA_17G138700|GLYMA_06G318400|GLYMA_04G103600|GLYMA_13G114000…	-|-|-|-|-|-|-|-|-|-|-|-|-|-|-|-|-|-|-|-|-|-|-|-|SS|-|-|-	28
GO	BP	GO:0007034	vacuolar transport	15|3711	23|12655	0.00038379	0.0151837	GLYMA_05G224200|GLYMA_09G068000|GLYMA_07G127300|GLYMA_06G211400|GLYMA_15G022600|GLYMA_01G004500|GLYMA_06G155800|GLYMA_15G173500|GLYMA_13G352200|GLYMA_20G194500|GLYMA_04G210200|GLYMA_03G164800|GLYMA_10G195600|GLYMA_19G222100|GLYMA_13G108400	-|-|-|-|-|-|-|-|-|-|-|-|-|-|-	15
GO	BP	GO:0045229	external encapsulating structure organization	45|3711	99|12655	0.000467905	0.0164547	GLYMA_01G066000|GLYMA_01G066100|GLYMA_10G009000|GLYMA_10G136900|GLYMA_09G042200|GLYMA_02G008400|GLYMA_09G035100|GLYMA_01G111400|GLYMA_07G024600|GLYMA_07G024200|GLYMA_09G076100|GLYMA_07G026600|GLYMA_07G024500|GLYMA_20G237800|GLYMA_17G044700|GLYMA_03G234100|GLYMA_07G024300|GLYMA_19G231500|GLYMA_15G183700|GLYMA_12G213400|GLYMA_17G028600|GLYMA_13G288300|GLYMA_09G042100|GLYMA_10G137000|GLYMA_07G245300…	-|-|-|-|-|-|-|-|-|-|-|-|-|-|-|-|-|-|-|-|-|-|-|-|-|-|-|-|-|-|-|-|-|-|-|-|-|-|-|-|-|-|-|-|-	45
GO	BP	GO:0071555	cell wall organization	45|3711	99|12655	0.000467905	0.0164547	GLYMA_01G066000|GLYMA_01G066100|GLYMA_10G009000|GLYMA_10G136900|GLYMA_09G042200|GLYMA_02G008400|GLYMA_09G035100|GLYMA_01G111400|GLYMA_07G024600|GLYMA_07G024200|GLYMA_09G076100|GLYMA_07G026600|GLYMA_07G024500|GLYMA_20G237800|GLYMA_17G044700|GLYMA_03G234100|GLYMA_07G024300|GLYMA_19G231500|GLYMA_15G183700|GLYMA_12G213400|GLYMA_17G028600|GLYMA_13G288300|GLYMA_09G042100|GLYMA_10G137000|GLYMA_07G245300…	-|-|-|-|-|-|-|-|-|-|-|-|-|-|-|-|-|-|-|-|-|-|-|-|-|-|-|-|-|-|-|-|-|-|-|-|-|-|-|-|-|-|-|-|-	45
GO	BP	GO:0015936	coenzyme A metabolic process	11|3711	15|12655	0.000537053	0.0178923	GLYMA_09G196000|GLYMA_16G113000|GLYMA_01G156700|GLYMA_20G058000|GLYMA_02G273100|GLYMA_18G139100|GLYMA_11G088000|GLYMA_06G182100|GLYMA_08G285700|GLYMA_14G045900|GLYMA_19G209400	-|-|-|-|-|-|-|-|-|-|-	11
GO	BP	GO:0071554	cell wall organization or biogenesis	51|3711	118|12655	0.00087325	0.0276383	GLYMA_01G066000|GLYMA_01G066100|GLYMA_10G009000|GLYMA_10G136900|GLYMA_09G042200|GLYMA_02G008400|GLYMA_09G035100|GLYMA_01G111400|GLYMA_07G024600|GLYMA_07G024200|GLYMA_09G076100|GLYMA_07G026600|GLYMA_07G024500|GLYMA_20G237800|GLYMA_17G044700|GLYMA_03G234100|GLYMA_07G024300|GLYMA_19G231500|GLYMA_15G183700|GLYMA_12G213400|GLYMA_17G028600|GLYMA_13G288300|GLYMA_09G042100|GLYMA_10G137000|GLYMA_07G245300…	-|-|-|-|-|-|-|-|-|-|-|-|-|-|-|-|-|-|-|-|-|-|-|-|-|-|-|-|-|-|-|-|-|-|-|-|-|-|-|-|-|-|-|-|-|-|-|-|-|-|-	51
GO	BP	GO:0009311	oligosaccharide metabolic process	29|3711	59|12655	0.00102142	0.0307885	GLYMA_05G163600|GLYMA_08G120800|GLYMA_12G234200|GLYMA_07G172000|GLYMA_12G005200|GLYMA_18G095300|GLYMA_18G108100|GLYMA_03G216300|GLYMA_09G231400|GLYMA_02G086200|GLYMA_13G088300|GLYMA_17G067800|GLYMA_17G045800|GLYMA_09G073600|GLYMA_10G086600|GLYMA_13G092500|GLYMA_17G109700|GLYMA_20G120300|GLYMA_19G212800|GLYMA_10G270800|GLYMA_02G033500|GLYMA_14G029100|GLYMA_17G138700|GLYMA_06G318400|GLYMA_04G103600…	-|-|-|-|-|-|-|-|-|-|-|-|-|-|-|-|-|-|-|-|-|-|-|-|-|SS|-|-|-	29
GO	BP	GO:0034637	cellular carbohydrate biosynthetic process	51|3711	120|12655	0.001374	0.0395338	GLYMA_05G163600|GLYMA_05G191600|GLYMA_08G156800|GLYMA_04G213100|GLYMA_08G120800|GLYMA_02G286100|GLYMA_09G119000|GLYMA_12G234200|GLYMA_07G172000|GLYMA_12G005200|GLYMA_14G029200|GLYMA_18G018600|GLYMA_05G180600|GLYMA_09G231400|GLYMA_13G053000|GLYMA_06G065000|GLYMA_02G086200|GLYMA_19G033800|GLYMA_06G225500|GLYMA_13G088300|GLYMA_17G067800|GLYMA_15G157100|GLYMA_08G249900|GLYMA_15G268800|GLYMA_04G192300…	-|-|-|-|-|-|-|-|-|-|-|-|-|-|-|-|-|-|-|-|-|-|-|-|-|-|-|-|-|-|-|-|-|-|-|-|-|-|-|-|-|-|-|-|-|-|-|-|-|-|-	51
GO	CC	GO:0005618	cell wall	69|1311	135|4618	1.35431e-08	1.09699e-06	GLYMA_01G066000|GLYMA_01G066100|GLYMA_10G009000|GLYMA_10G136900|GLYMA_09G042200|GLYMA_02G008400|GLYMA_18G106500|GLYMA_09G035100|GLYMA_01G111400|GLYMA_07G024600|GLYMA_07G024200|GLYMA_09G076100|GLYMA_07G026600|GLYMA_07G024500|GLYMA_20G237800|GLYMA_17G044700|GLYMA_03G234100|GLYMA_07G024300|GLYMA_19G231500|GLYMA_15G183700|GLYMA_17G028600|GLYMA_09G042100|GLYMA_10G137000|GLYMA_07G245300|GLYMA_10G150700…	-|-|-|-|-|-|-|-|-|-|-|-|-|-|-|-|-|-|-|-|-|-|-|-|-|-|-|-|-|-|-|-|-|-|-|-|-|-|-|-|-|-|-|-|-|-|-|-|-|-|-|-|-|-|-|-|-|-|-|-|-|-|-|-|-|-|-|-|-	69
GO	CC	GO:0030312	external encapsulating structure	69|1311	135|4618	1.35431e-08	1.09699e-06	GLYMA_01G066000|GLYMA_01G066100|GLYMA_10G009000|GLYMA_10G136900|GLYMA_09G042200|GLYMA_02G008400|GLYMA_18G106500|GLYMA_09G035100|GLYMA_01G111400|GLYMA_07G024600|GLYMA_07G024200|GLYMA_09G076100|GLYMA_07G026600|GLYMA_07G024500|GLYMA_20G237800|GLYMA_17G044700|GLYMA_03G234100|GLYMA_07G024300|GLYMA_19G231500|GLYMA_15G183700|GLYMA_17G028600|GLYMA_09G042100|GLYMA_10G137000|GLYMA_07G245300|GLYMA_10G150700…	-|-|-|-|-|-|-|-|-|-|-|-|-|-|-|-|-|-|-|-|-|-|-|-|-|-|-|-|-|-|-|-|-|-|-|-|-|-|-|-|-|-|-|-|-|-|-|-|-|-|-|-|-|-|-|-|-|-|-|-|-|-|-|-|-|-|-|-|-	69
GO	CC	GO:0009579	thylakoid	42|1311	81|4618	6.10594e-06	0.000247291	GLYMA_08G204800|GLYMA_04G241000|GLYMA_15G253700|GLYMA_02G282500|GLYMA_10G249000|GLYMA_11G061300|GLYMA_07G112000|GLYMA_03G114600|GLYMA_01G180800|GLYMA_09G250800|GLYMA_09G087700|GLYMA_10G032200|GLYMA_06G055500|GLYMA_10G042100|GLYMA_18G241700|GLYMA_02G141700|GLYMA_20G144700|GLYMA_08G304200|GLYMA_08G173700|GLYMA_02G061100|GLYMA_15G194300|GLYMA_04G215800|GLYMA_06G150300|GLYMA_12G199400|GLYMA_10G042000…	-|-|-|-|-|-|-|-|-|-|-|-|-|-|-|-|-|-|-|-|-|-|-|-|-|-|-|-|-|-|-|-|-|-|-|-|-|-|-|-|-|-	42
GO	CC	GO:0044436	thylakoid part	42|1311	81|4618	6.10594e-06	0.000247291	GLYMA_08G204800|GLYMA_04G241000|GLYMA_15G253700|GLYMA_02G282500|GLYMA_10G249000|GLYMA_11G061300|GLYMA_07G112000|GLYMA_03G114600|GLYMA_01G180800|GLYMA_09G250800|GLYMA_09G087700|GLYMA_10G032200|GLYMA_06G055500|GLYMA_10G042100|GLYMA_18G241700|GLYMA_02G141700|GLYMA_20G144700|GLYMA_08G304200|GLYMA_08G173700|GLYMA_02G061100|GLYMA_15G194300|GLYMA_04G215800|GLYMA_06G150300|GLYMA_12G199400|GLYMA_10G042000…	-|-|-|-|-|-|-|-|-|-|-|-|-|-|-|-|-|-|-|-|-|-|-|-|-|-|-|-|-|-|-|-|-|-|-|-|-|-|-|-|-|-	42
GO	CC	GO:0071944	cell periphery	99|1311	240|4618	7.64724e-06	0.00024777	GLYMA_01G066000|GLYMA_01G066100|GLYMA_10G009000|GLYMA_10G136900|GLYMA_09G042200|GLYMA_02G008400|GLYMA_18G106500|GLYMA_09G035100|GLYMA_01G111400|GLYMA_07G024600|GLYMA_07G024200|GLYMA_05G191600|GLYMA_09G076100|GLYMA_07G026600|GLYMA_07G024500|GLYMA_08G156800|GLYMA_04G213100|GLYMA_16G052600|GLYMA_20G237800|GLYMA_19G096900|GLYMA_17G044700|GLYMA_03G234100|GLYMA_07G024300|GLYMA_19G231500|GLYMA_15G183700…	-|-|-|-|-|-|-|-|-|-|-|-|-|-|-|-|-|-|-|-|-|-|-|-|-|-|-|-|-|-|-|-|-|-|-|-|-|-|-|-|-|-|-|-|-|-|-|-|-|-|-|-|-|-|-|-|-|-|-|-|-|-|-|-|-|-|-|-|-|-|-|-|-|-|-|-|-|-|-|-|-|-|-|-|-|-|-|-|-|-|-|-|-|-|-|-|-|-|-	99
GO	CC	GO:0098796	membrane protein complex	107|1311	268|4618	1.85528e-05	0.000460828	GLYMA_05G191600|GLYMA_08G156800|GLYMA_04G213100|GLYMA_08G204800|GLYMA_06G027600|GLYMA_04G241000|GLYMA_06G220500|GLYMA_12G036800|GLYMA_02G033300|GLYMA_11G253500|GLYMA_06G007400|GLYMA_17G206600|GLYMA_14G126300|GLYMA_16G050200|GLYMA_14G127600|GLYMA_11G110100|GLYMA_11G062900|GLYMA_04G027500|GLYMA_12G203500|GLYMA_10G280700|GLYMA_13G360100|GLYMA_17G208000|GLYMA_16G146600|GLYMA_01G227000|GLYMA_14G151400…	-|-|-|-|-|-|-|-|-|-|-|-|-|-|-|-|-|-|-|-|-|-|-|-|-|-|-|-|-|-|-|-|-|-|-|-|-|-|-|-|-|-|-|-|-|-|-|-|-|-|-|-|-|-|-|-|-|-|-|-|-|-|-|-|-|-|-|-|-|-|-|-|-|-|-|-|-|-|-|-|-|-|-|-|-|-|-|-|-|-|-|-|-|-|-|-|-|-|-|-|-|-|-|-|-|-|-	107
GO	CC	GO:0009522	photosystem I	15|1311	20|4618	1.99123e-05	0.000460828	GLYMA_08G204800|GLYMA_10G249000|GLYMA_09G250800|GLYMA_09G087700|GLYMA_10G042100|GLYMA_18G241700|GLYMA_20G144700|GLYMA_15G194300|GLYMA_04G215800|GLYMA_06G150300|GLYMA_10G042000|GLYMA_06G321900|GLYMA_13G129400|GLYMA_13G129500|GLYMA_04G112800	-|-|-|-|-|-|-|-|-|-|-|-|-|-|-	15
GO	CC	GO:0034357	photosynthetic membrane	39|1311	77|4618	2.66392e-05	0.000539443	GLYMA_08G204800|GLYMA_04G241000|GLYMA_15G253700|GLYMA_02G282500|GLYMA_10G249000|GLYMA_11G061300|GLYMA_07G112000|GLYMA_03G114600|GLYMA_01G180800|GLYMA_09G250800|GLYMA_09G087700|GLYMA_10G032200|GLYMA_06G055500|GLYMA_10G042100|GLYMA_18G241700|GLYMA_02G141700|GLYMA_20G144700|GLYMA_08G304200|GLYMA_08G173700|GLYMA_02G061100|GLYMA_15G194300|GLYMA_04G215800|GLYMA_06G150300|GLYMA_12G199400|GLYMA_10G042000…	-|-|-|-|-|-|-|-|-|-|-|-|-|-|-|-|-|-|-|-|-|-|-|-|-|-|-|-|-|-|-|-|-|-|-|-|-|-|-	39
GO	CC	GO:0009521	photosystem	37|1311	74|4618	6.12645e-05	0.00110276	GLYMA_08G204800|GLYMA_04G241000|GLYMA_15G253700|GLYMA_02G282500|GLYMA_10G249000|GLYMA_11G061300|GLYMA_07G112000|GLYMA_03G114600|GLYMA_01G180800|GLYMA_09G250800|GLYMA_09G087700|GLYMA_10G032200|GLYMA_06G055500|GLYMA_10G042100|GLYMA_18G241700|GLYMA_02G141700|GLYMA_20G144700|GLYMA_08G304200|GLYMA_08G173700|GLYMA_02G061100|GLYMA_15G194300|GLYMA_04G215800|GLYMA_06G150300|GLYMA_10G042000|GLYMA_20G098500…	-|-|-|-|-|-|-|-|-|-|-|-|-|-|-|-|-|-|-|-|-|-|-|-|-|-|-|-|-|-|-|-|-|-|-|-|-	37
GO	CC	GO:0048046	apoplast	29|1311	54|4618	7.35515e-05	0.00119153	GLYMA_18G106500|GLYMA_09G193500|GLYMA_08G107300|GLYMA_16G045100|GLYMA_11G253900|GLYMA_05G150400|GLYMA_08G093900|GLYMA_17G065400|GLYMA_16G045000|GLYMA_17G065100|GLYMA_17G065300|GLYMA_12G178000|GLYMA_13G094900|GLYMA_13G095200|GLYMA_05G138700|GLYMA_18G137500|GLYMA_13G095000|GLYMA_13G322500|GLYMA_18G165700|GLYMA_19G184900|GLYMA_12G101800|GLYMA_07G174800|GLYMA_10G251700|GLYMA_01G146000|GLYMA_17G065000…	-|-|-|-|-|-|-|-|-|-|-|-|-|-|-|-|-|-|-|-|-|-|-|-|-|-|-|-|-	29
GO	CC	GO:0033176	proton-transporting V-type ATPase complex	10|1311	14|4618	0.00101962	0.0145143	GLYMA_06G027600|GLYMA_16G050200|GLYMA_04G027500|GLYMA_16G146600|GLYMA_02G065500|GLYMA_U021500|GLYMA_19G101000|GLYMA_12G039300|GLYMA_12G072700|GLYMA_13G329100	-|-|-|-|-|-|-|-|-|-	10
GO	CC	GO:0009538	photosystem I reaction center	9|1311	12|4618	0.00107513	0.0145143	GLYMA_08G204800|GLYMA_10G249000|GLYMA_09G250800|GLYMA_10G042100|GLYMA_18G241700|GLYMA_20G144700|GLYMA_10G042000|GLYMA_13G129400|GLYMA_13G129500	-|-|-|-|-|-|-|-|-	9
GO	CC	GO:0033177	proton-transporting two-sector ATPase complex, proton-transporting domain	16|1311	28|4618	0.00130026	0.0162033	GLYMA_06G027600|GLYMA_12G036800|GLYMA_06G007400|GLYMA_17G206600|GLYMA_14G127600|GLYMA_11G110100|GLYMA_04G027500|GLYMA_14G151400|GLYMA_13G077900|GLYMA_04G007500|GLYMA_20G177700|GLYMA_16G130300|GLYMA_U021500|GLYMA_12G039300|GLYMA_12G072700|GLYMA_13G329100	-|-|-|-|-|-|-|-|-|-|-|-|-|-|-|-	16
GO	CC	GO:0030119	AP-type membrane coat adaptor complex	9|1311	13|4618	0.00261494	0.0290395	GLYMA_02G033300|GLYMA_01G227000|GLYMA_01G032100|GLYMA_12G180600|GLYMA_11G015700|GLYMA_13G320200|GLYMA_12G084200|GLYMA_12G021600|GLYMA_06G271800	-|-|-|-|-|-|-|-|-	9
GO	CC	GO:0030118	clathrin coat	15|1311	27|4618	0.00268885	0.0290395	GLYMA_02G033300|GLYMA_11G062900|GLYMA_12G203500|GLYMA_01G227000|GLYMA_01G179300|GLYMA_02G228400|GLYMA_01G032100|GLYMA_12G180600|GLYMA_11G015700|GLYMA_13G298200|GLYMA_13G320200|GLYMA_14G195400|GLYMA_12G084200|GLYMA_11G231100|GLYMA_12G021600	-|-|-|-|-|-|-|-|-|-|-|-|-|-|-	15
GO	CC	GO:0005576	extracellular region	31|1311	70|4618	0.00306297	0.0302158	GLYMA_18G106500|GLYMA_09G193500|GLYMA_08G107300|GLYMA_16G045100|GLYMA_11G253900|GLYMA_05G150400|GLYMA_10G066400|GLYMA_08G093900|GLYMA_17G065400|GLYMA_16G045000|GLYMA_17G065100|GLYMA_19G014500|GLYMA_17G065300|GLYMA_12G178000|GLYMA_13G094900|GLYMA_13G095200|GLYMA_05G138700|GLYMA_18G137500|GLYMA_13G095000|GLYMA_13G322500|GLYMA_18G165700|GLYMA_19G184900|GLYMA_12G101800|GLYMA_07G174800|GLYMA_10G251700…	-|-|-|-|-|-|-|-|-|-|-|-|-|-|-|-|-|-|-|-|-|-|-|-|-|-|-|-|-|-|-	31
GO	CC	GO:0016469	proton-transporting two-sector ATPase complex	27|1311	59|4618	0.00317079	0.0302158	GLYMA_06G027600|GLYMA_12G036800|GLYMA_06G007400|GLYMA_17G206600|GLYMA_16G050200|GLYMA_14G127600|GLYMA_11G110100|GLYMA_04G027500|GLYMA_16G146600|GLYMA_14G151400|GLYMA_13G077900|GLYMA_05G214200|GLYMA_07G002300|GLYMA_18G247300|GLYMA_04G007500|GLYMA_20G177700|GLYMA_08G224400|GLYMA_16G130300|GLYMA_02G065500|GLYMA_09G245700|GLYMA_U021500|GLYMA_19G101000|GLYMA_12G039300|GLYMA_12G072700|GLYMA_15G107900|G…	-|-|-|-|-|-|-|-|-|-|-|-|-|-|-|-|-|-|-|-|-|-|-|-|-|-|-	27
GO	MF	GO:0098772	molecular function regulator	138|5621	272|19735	6.05201e-15	2.46317e-12	GLYMA_01G096300|GLYMA_10G009000|GLYMA_10G017300|GLYMA_10G136900|GLYMA_09G042200|GLYMA_14G022300|GLYMA_02G008400|GLYMA_02G016700|GLYMA_02G292300|GLYMA_08G271700|GLYMA_13G357400|GLYMA_15G016200|GLYMA_16G215600|GLYMA_02G080000|GLYMA_09G021800|GLYMA_01G111400|GLYMA_07G024600|GLYMA_07G024200|GLYMA_09G076100|GLYMA_15G141100|GLYMA_07G026600|GLYMA_07G024500|GLYMA_07G085000|GLYMA_09G165700|GLYMA_15G128100…	-|-|-|-|-|-|-|-|-|-|-|-|-|-|-|-|-|-|-|-|-|-|-|-|-|-|-|-|-|-|-|-|-|-|-|-|-|-|-|-|-|-|-|-|-|-|-|-|-|-|-|-|-|-|-|-|-|-|-|-|-|-|-|-|-|-|-|-|-|-|-|-|-|-|-|-|-|-|-|-|-|-|-|-|-|-|-|-|-|-|-|-|-|-|-|-|-|-|-|-|-|-|-|-|-|-|-|-|-|-|-|-|-|-|-|-|-|-|-|-|-|-|-|-|-|-|-|-|-|-|-|-|-|-|-|-|-|-	138
GO	MF	GO:0030234	enzyme regulator activity	120|5621	231|19735	4.0315e-14	8.2041e-12	GLYMA_01G096300|GLYMA_10G009000|GLYMA_10G017300|GLYMA_10G136900|GLYMA_09G042200|GLYMA_14G022300|GLYMA_02G008400|GLYMA_02G016700|GLYMA_02G292300|GLYMA_08G271700|GLYMA_16G215600|GLYMA_02G080000|GLYMA_09G021800|GLYMA_01G111400|GLYMA_07G024600|GLYMA_07G024200|GLYMA_09G076100|GLYMA_15G141100|GLYMA_07G026600|GLYMA_07G024500|GLYMA_09G165700|GLYMA_15G128100|GLYMA_20G237800|GLYMA_03G215700|GLYMA_17G044700…	-|-|-|-|-|-|-|-|-|-|-|-|-|-|-|-|-|-|-|-|-|-|-|-|-|-|-|-|-|-|-|-|-|-|-|-|-|-|-|-|-|-|-|-|-|-|-|-|-|-|-|-|-|-|-|-|-|-|-|-|-|-|-|-|-|-|-|-|-|-|-|-|-|-|-|-|-|-|-|-|-|-|-|-|-|-|-|-|-|-|-|-|-|-|-|-|-|-|-|-|-|-|-|-|-|-|-|-|-|-|-|-|-|-|-|-|-|-|-|-	120
GO	MF	GO:0004857	enzyme inhibitor activity	77|5621	145|19735	3.67135e-10	3.80301e-08	GLYMA_10G009000|GLYMA_10G017300|GLYMA_10G136900|GLYMA_09G042200|GLYMA_02G008400|GLYMA_02G016700|GLYMA_02G080000|GLYMA_09G021800|GLYMA_01G111400|GLYMA_07G024600|GLYMA_07G024200|GLYMA_09G076100|GLYMA_15G141100|GLYMA_07G026600|GLYMA_07G024500|GLYMA_15G128100|GLYMA_20G237800|GLYMA_03G215700|GLYMA_17G044700|GLYMA_03G234100|GLYMA_07G024300|GLYMA_19G231500|GLYMA_15G183700|GLYMA_17G028600|GLYMA_02G011500…	-|-|-|-|-|-|-|-|-|-|-|-|-|-|-|-|-|-|-|-|-|-|-|-|-|-|-|-|-|-|-|-|-|-|-|-|-|-|-|-|-|-|-|-|-|-|-|-|-|-|-|-|-|-|-|-|-|-|-|-|-|-|-|-|-|-|-|-|-|-|-|-|-|-|-|-|-	77
GO	MF	GO:0005509	calcium ion binding	131|5621	287|19735	3.7376e-10	3.80301e-08	GLYMA_12G053400|GLYMA_02G245900|GLYMA_19G129800|GLYMA_19G068300|GLYMA_07G175400|GLYMA_13G163900|GLYMA_20G227600|GLYMA_02G265900|GLYMA_14G035800|GLYMA_16G128600|GLYMA_03G004100|GLYMA_07G232400|GLYMA_03G127000|GLYMA_19G121900|GLYMA_11G217300|GLYMA_05G238400|GLYMA_20G041500|GLYMA_02G278900|GLYMA_16G095700|GLYMA_09G270900|GLYMA_04G241000|GLYMA_11G128900|GLYMA_17G058500|GLYMA_16G099600|GLYMA_10G217000…	-|-|-|-|-|-|-|-|-|-|-|-|-|-|-|-|-|-|-|-|-|-|-|-|-|-|-|-|-|-|-|-|-|-|-|-|-|-|-|-|-|-|-|-|-|-|-|-|-|-|-|-|-|-|-|-|-|-|-|-|-|-|-|-|-|-|-|-|-|-|-|-|-|-|-|-|-|-|-|-|-|-|-|-|-|-|-|-|-|-|-|-|-|-|-|-|-|-|-|-|-|-|-|-|-|-|-|-|-|-|-|-|-|-|-|-|-|-|-|-|-|-|-|-|-|-|-|-|-|-|-	131
GO	MF	GO:0005096	GTPase activator activity	31|5621	44|19735	9.36792e-09	7.62549e-07	GLYMA_01G096300|GLYMA_14G022300|GLYMA_02G292300|GLYMA_08G271700|GLYMA_16G215600|GLYMA_09G165700|GLYMA_12G147400|GLYMA_14G129900|GLYMA_17G203600|GLYMA_13G281400|GLYMA_11G154100|GLYMA_10G043600|GLYMA_08G124000|GLYMA_05G165900|GLYMA_19G172700|GLYMA_13G131300|GLYMA_05G200700|GLYMA_15G236900|GLYMA_04G141600|GLYMA_13G198600|GLYMA_06G254000|GLYMA_05G088000|GLYMA_03G171800|GLYMA_15G130300|GLYMA_09G024400…	-|-|-|-|-|-|-|-|-|-|-|-|-|-|-|-|-|-|-|-|-|-|-|-|-|-|-|-|-|-|-	31
GO	MF	GO:0030695	GTPase regulator activity	37|5621	57|19735	1.16854e-08	7.92663e-07	GLYMA_01G096300|GLYMA_14G022300|GLYMA_02G292300|GLYMA_08G271700|GLYMA_16G215600|GLYMA_09G165700|GLYMA_12G147400|GLYMA_14G129900|GLYMA_17G203600|GLYMA_13G281400|GLYMA_11G154100|GLYMA_10G043600|GLYMA_08G124000|GLYMA_05G165900|GLYMA_19G172700|GLYMA_13G131300|GLYMA_05G200700|GLYMA_15G236900|GLYMA_04G141600|GLYMA_13G198600|GLYMA_02G307600|GLYMA_06G254000|GLYMA_05G088000|GLYMA_03G171800|GLYMA_07G265200…	-|-|-|-|-|-|-|-|-|-|-|-|-|-|-|-|-|-|-|-|-|-|-|-|-|-|-|-|-|-|-|-|-|-|-|-|-	37
GO	MF	GO:0008289	lipid binding	77|5621	157|19735	3.75497e-08	2.18324e-06	GLYMA_05G120800|GLYMA_08G092500|GLYMA_15G050900|GLYMA_07G175400|GLYMA_08G181400|GLYMA_15G208700|GLYMA_10G210400|GLYMA_06G003700|GLYMA_06G223100|GLYMA_20G008800|GLYMA_01G234700|GLYMA_16G155200|GLYMA_18G224000|GLYMA_17G059500|GLYMA_13G088700|GLYMA_11G008200|GLYMA_13G100400|GLYMA_18G225800|GLYMA_09G266600|GLYMA_13G026400|GLYMA_06G099700|GLYMA_15G165800|GLYMA_05G137200|GLYMA_10G275200|GLYMA_06G066600…	-|-|-|-|-|-|-|-|-|-|-|-|-|-|-|-|-|-|-|-|-|-|-|-|-|-|-|-|-|-|-|-|-|-|-|-|-|-|-|-|-|-|-|-|-|-|-|-|-|-|-|-|-|-|-|-|-|-|-|-|-|-|-|-|-|-|-|-|-|-|-|-|-|-|-|-|-	77
GO	MF	GO:0008047	enzyme activator activity	33|5621	55|19735	1.05278e-06	5.35604e-05	GLYMA_01G096300|GLYMA_14G022300|GLYMA_02G292300|GLYMA_08G271700|GLYMA_16G215600|GLYMA_09G165700|GLYMA_12G147400|GLYMA_14G129900|GLYMA_17G203600|GLYMA_13G281400|GLYMA_11G154100|GLYMA_10G043600|GLYMA_08G124000|GLYMA_12G186600|GLYMA_05G165900|GLYMA_19G172700|GLYMA_13G131300|GLYMA_05G200700|GLYMA_15G236900|GLYMA_04G141600|GLYMA_13G198600|GLYMA_06G254000|GLYMA_05G088000|GLYMA_03G171800|GLYMA_15G130300…	-|-|-|-|-|-|-|-|-|-|-|-|-|-|-|-|-|-|-|-|-|-|-|-|-|-|-|-|-|-|-|-|-	33
GO	MF	GO:0003779	actin binding	37|5621	65|19735	1.4617e-06	6.61014e-05	GLYMA_18G051600|GLYMA_10G235500|GLYMA_09G199400|GLYMA_11G024500|GLYMA_06G096900|GLYMA_20G158900|GLYMA_02G214500|GLYMA_08G013400|GLYMA_05G206500|GLYMA_05G215000|GLYMA_01G218900|GLYMA_04G095100|GLYMA_08G279300|GLYMA_01G022900|GLYMA_10G099200|GLYMA_17G061200|GLYMA_19G206300|GLYMA_13G098600|GLYMA_14G182000|GLYMA_02G184600|GLYMA_11G118300|GLYMA_19G164400|GLYMA_19G158900|GLYMA_08G333900|GLYMA_03G162900…	-|-|-|-|-|-|-|-|-|-|-|-|-|-|-|-|-|-|-|-|-|-|-|-|-|-|-|-|-|-|-|-|-|-|-|-|-	37
GO	MF	GO:0060589	nucleoside-triphosphatase regulator activity	38|5621	69|19735	3.18434e-06	0.000129603	GLYMA_01G096300|GLYMA_14G022300|GLYMA_02G292300|GLYMA_08G271700|GLYMA_16G215600|GLYMA_09G165700|GLYMA_12G147400|GLYMA_14G129900|GLYMA_17G203600|GLYMA_13G281400|GLYMA_11G154100|GLYMA_10G043600|GLYMA_08G124000|GLYMA_05G165900|GLYMA_19G172700|GLYMA_13G131300|GLYMA_05G200700|GLYMA_15G236900|GLYMA_04G141600|GLYMA_13G198600|GLYMA_02G307600|GLYMA_06G254000|GLYMA_05G088000|GLYMA_03G171800|GLYMA_07G265200…	-|-|-|-|-|-|-|-|-|-|-|-|-|-|-|-|-|-|-|-|-|-|-|-|-|-|-|-|-|-|-|-|-|-|-|-|-|-	38
GO	MF	GO:0046527	glucosyltransferase activity	66|5621	149|19735	2.64444e-05	0.000978442	GLYMA_18G106500|GLYMA_05G191600|GLYMA_08G156800|GLYMA_04G213100|GLYMA_02G286100|GLYMA_09G119000|GLYMA_14G029200|GLYMA_18G108100|GLYMA_03G216300|GLYMA_06G065000|GLYMA_06G225500|GLYMA_15G157100|GLYMA_09G193500|GLYMA_17G045800|GLYMA_08G107300|GLYMA_16G045100|GLYMA_15G268800|GLYMA_09G073600|GLYMA_04G1923002|GLYMA_11G253900|GLYMA_05G150400|GLYMA_08G093900|GLYMA_02G080900|GLYMA_17G109700|GLYMA_12G19210…	-|-|-|-|-|-|-|-|-|-|-|-|-|-|-|-|-|-|-|-|-|-|-|-|-|-|-|-|-|-|-|-|-|-|-|-|-|-|-|-|-|-|-|-|-|SS|-|-|-|-|-|-|-|-|-|-|-|-|-|-|-|-|-|-|-|-	66
GO	MF	GO:0030599	pectinesterase activity	39|5621	78|19735	4.74343e-05	0.00160881	GLYMA_01G066000|GLYMA_01G066100|GLYMA_10G009000|GLYMA_10G136900|GLYMA_09G042200|GLYMA_02G008400|GLYMA_09G035100|GLYMA_01G111400|GLYMA_07G024600|GLYMA_07G024200|GLYMA_09G076100|GLYMA_07G026600|GLYMA_07G024500|GLYMA_20G237800|GLYMA_17G044700|GLYMA_03G234100|GLYMA_07G024300|GLYMA_19G231500|GLYMA_15G183700|GLYMA_17G028600|GLYMA_09G042100|GLYMA_10G137000|GLYMA_07G245300|GLYMA_10G150700|GLYMA_01G066300…	-|-|-|-|-|-|-|-|-|-|-|-|-|-|-|-|-|-|-|-|-|-|-|-|-|-|-|-|-|-|-|-|-|-|-|-|-|-|-	39
GO	MF	GO:0016684	oxidoreductase activity, acting on peroxide as acceptor	63|5621	144|19735	6.26386e-05	0.00196107	GLYMA_01G027000|GLYMA_02G135200|GLYMA_02G037800|GLYMA_10G198100|GLYMA_08G292100|GLYMA_20G191800|GLYMA_07G130800|GLYMA_14G223500|GLYMA_14G070800|GLYMA_03G151500|GLYMA_05G240100|GLYMA_09G022400|GLYMA_05G198700|GLYMA_09G022500|GLYMA_17G013600|GLYMA_07G237400|GLYMA_15G128700|GLYMA_02G234200|GLYMA_05G021100|GLYMA_20G169200|GLYMA_20G236200|GLYMA_05G103600|GLYMA_11G020700|GLYMA_17G253800|GLYMA_08G181500…	-|-|-|-|-|-|-|CAT3|-|-|-|-|-|-|-|-|-|-|-|-|-|-|-|-|-|-|-|-|-|-|CAT2|-|-|-|-|-|-|-|-|-|-|-|-|-|-|-|-|-|-|-|-|-|-|-|-|-|-|-|-|-|-|-|-	63
GO	MF	GO:0004601	peroxidase activity	61|5621	139|19735	7.28992e-05	0.00211928	GLYMA_01G027000|GLYMA_02G135200|GLYMA_02G037800|GLYMA_10G198100|GLYMA_08G292100|GLYMA_20G191800|GLYMA_07G130800|GLYMA_14G223500|GLYMA_14G070800|GLYMA_03G151500|GLYMA_05G240100|GLYMA_09G022400|GLYMA_05G198700|GLYMA_09G022500|GLYMA_17G013600|GLYMA_07G237400|GLYMA_15G128700|GLYMA_02G234200|GLYMA_05G021100|GLYMA_20G169200|GLYMA_20G236200|GLYMA_05G103600|GLYMA_11G020700|GLYMA_17G253800|GLYMA_08G181500…	-|-|-|-|-|-|-|CAT3|-|-|-|-|-|-|-|-|-|-|-|-|-|-|-|-|-|-|-|-|-|-|CAT2|-|-|-|-|-|-|-|-|-|-|-|-|-|-|-|-|-|-|-|-|-|-|-|-|-|-|-|-|-|-	61
GO	MF	GO:0016762	xyloglucan:xyloglucosyl transferase activity	29|5621	54|19735	8.4675e-05	0.00229752	GLYMA_18G106500|GLYMA_09G193500|GLYMA_08G107300|GLYMA_16G045100|GLYMA_11G253900|GLYMA_05G150400|GLYMA_08G093900|GLYMA_17G065400|GLYMA_16G045000|GLYMA_17G065100|GLYMA_17G065300|GLYMA_12G178000|GLYMA_13G094900|GLYMA_13G095200|GLYMA_05G138700|GLYMA_18G137500|GLYMA_13G095000|GLYMA_13G322500|GLYMA_18G165700|GLYMA_19G184900|GLYMA_12G101800|GLYMA_07G174800|GLYMA_10G251700|GLYMA_01G146000|GLYMA_17G065000…	-|-|-|-|-|-|-|-|-|-|-|-|-|-|-|-|-|-|-|-|-|-|-|-|-|-|-|-|-	29
GO	MF	GO:0016209	antioxidant activity	65|5621	154|19735	0.000174919	0.0044495	GLYMA_01G027000|GLYMA_02G135200|GLYMA_02G037800|GLYMA_10G198100|GLYMA_08G292100|GLYMA_20G191800|GLYMA_07G130800|GLYMA_14G223500|GLYMA_14G070800|GLYMA_03G151500|GLYMA_05G240100|GLYMA_10G193500|GLYMA_09G022400|GLYMA_05G198700|GLYMA_09G022500|GLYMA_20G196900|GLYMA_17G013600|GLYMA_07G237400|GLYMA_15G128700|GLYMA_02G234200|GLYMA_05G021100|GLYMA_20G169200|GLYMA_20G236200|GLYMA_05G103600|GLYMA_11G020700…	-|-|-|-|-|-|-|CAT3|-|-|-|-|-|-|-|SODB|-|-|-|-|-|-|-|-|-|-|-|-|-|-|-|-|CAT2|-|-|-|-|-|-|-|-|-|-|-|-|-|-|-|-|-|-|-|-|-|-|-|-|-|-|-|-|-|-|-|-	65
GO	MF	GO:0015318	inorganic molecular entity transmembrane transporter activity	142|5621	388|19735	0.000286182	0.00678543	GLYMA_18G056800|GLYMA_14G212500|GLYMA_16G148800|GLYMA_17G207900|GLYMA_18G023000|GLYMA_11G163600|GLYMA_07G218800|GLYMA_04G212200|GLYMA_06G178500|GLYMA_05G153000|GLYMA_19G240500|GLYMA_03G243000|GLYMA_07G022500|GLYMA_18G023800|GLYMA_10G089900|GLYMA_14G200000|GLYMA_11G234000|GLYMA_09G228400|GLYMA_12G008100|GLYMA_18G057400|GLYMA_15G066300|GLYMA_13G081300|GLYMA_06G027600|GLYMA_18G056900|GLYMA_14G033700…	-|-|-|-|-|-|-|-|-|-|-|-|-|-|-|-|-|-|-|-|-|-|-|-|-|-|-|-|-|-|-|-|-|-|-|-|-|-|-|-|-|-|-|-|-|-|-|-|-|-|-|-|-|-|-|-|-|-|-|-|-|-|-|-|-|-|-|-|-|-|-|-|-|-|-|-|-|-|-|-|-|-|-|-|-|-|-|-|-|-|-|-|-|-|-|-|-|-|-|-|-|-|-|-|-|-|-|-|-|-|-|-|-|-|-|-|-|-|-|-|-|-|-|-|-|-|-|-|-|-|-|-|-|-|-|-|-|-|-|-|-|-	142
GO	MF	GO:0015298	solute:cation antiporter activity	32|5621	65|19735	0.000316764	0.00678543	GLYMA_18G056800|GLYMA_18G023000|GLYMA_11G163600|GLYMA_04G212200|GLYMA_06G178500|GLYMA_19G240500|GLYMA_03G243000|GLYMA_18G023800|GLYMA_10G089900|GLYMA_14G200000|GLYMA_11G234000|GLYMA_09G228400|GLYMA_12G008100|GLYMA_18G057400|GLYMA_15G066300|GLYMA_13G081300|GLYMA_18G056900|GLYMA_05G192400|GLYMA_14G200100|GLYMA_16G039700|GLYMA_11G164200|GLYMA_09G018200|GLYMA_15G124100|GLYMA_08G029300|GLYMA_09G152300…	-|-|-|-|-|-|-|-|-|-|-|-|-|-|-|-|-|-|-|-|-|-|-|-|-|-|-|-|-|-|-|-	32
GO	MF	GO:0015299	solute:proton antiporter activity	32|5621	65|19735	0.000316764	0.00678543	GLYMA_18G056800|GLYMA_18G023000|GLYMA_11G163600|GLYMA_04G212200|GLYMA_06G178500|GLYMA_19G240500|GLYMA_03G243000|GLYMA_18G023800|GLYMA_10G089900|GLYMA_14G200000|GLYMA_11G234000|GLYMA_09G228400|GLYMA_12G008100|GLYMA_18G057400|GLYMA_15G066300|GLYMA_13G081300|GLYMA_18G056900|GLYMA_05G192400|GLYMA_14G200100|GLYMA_16G039700|GLYMA_11G164200|GLYMA_09G018200|GLYMA_15G124100|GLYMA_08G029300|GLYMA_09G152300…	-|-|-|-|-|-|-|-|-|-|-|-|-|-|-|-|-|-|-|-|-|-|-|-|-|-|-|-|-|-|-|-	32
GO	MF	GO:0015077	monovalent inorganic cation transmembrane transporter activity	69|5621	171|19735	0.000538252	0.0109534	GLYMA_18G056800|GLYMA_16G148800|GLYMA_18G023000|GLYMA_11G163600|GLYMA_04G212200|GLYMA_06G178500|GLYMA_19G240500|GLYMA_03G243000|GLYMA_18G023800|GLYMA_10G089900|GLYMA_14G200000|GLYMA_11G234000|GLYMA_09G228400|GLYMA_12G008100|GLYMA_18G057400|GLYMA_15G066300|GLYMA_13G081300|GLYMA_06G027600|GLYMA_18G056900|GLYMA_05G192400|GLYMA_14G200100|GLYMA_12G036800|GLYMA_16G039700|GLYMA_11G164200|GLYMA_06G007400…	-|-|-|-|-|-|-|-|-|-|-|-|-|-|-|-|-|-|-|-|-|-|-|-|-|-|-|-|-|-|-|-|-|-|-|-|-|-|-|-|-|-|-|-|-|-|-|-|-|-|-|-|-|-|-|-|-|-|-|-|-|-|-|-|-|-|-|-|-	69
GO	MF	GO:0022890	inorganic cation transmembrane transporter activity	90|5621	235|19735	0.000689499	0.0133631	GLYMA_18G056800|GLYMA_16G148800|GLYMA_18G023000|GLYMA_11G163600|GLYMA_04G212200|GLYMA_06G178500|GLYMA_05G153000|GLYMA_19G240500|GLYMA_03G243000|GLYMA_18G023800|GLYMA_10G089900|GLYMA_14G200000|GLYMA_11G234000|GLYMA_09G228400|GLYMA_12G008100|GLYMA_18G057400|GLYMA_15G066300|GLYMA_13G081300|GLYMA_06G027600|GLYMA_18G056900|GLYMA_14G033700|GLYMA_05G192400|GLYMA_14G200100|GLYMA_11G255400|GLYMA_12G036800…	-|-|-|-|-|-|-|-|-|-|-|-|-|-|-|-|-|-|-|-|-|-|-|-|-|-|-|-|-|-|-|-|-|-|-|-|-|-|-|-|-|-|-|-|-|-|-|-|-|-|-|-|-|-|-|-|-|-|-|-|-|-|-|-|-|-|-|-|-|-|-|-|-|-|-|-|-|-|-|-|-|-|-|-|-|-|-|-|-|-	90
GO	MF	GO:0015078	proton transmembrane transporter activity	57|5621	139|19735	0.000991639	0.0183453	GLYMA_18G056800|GLYMA_18G023000|GLYMA_11G163600|GLYMA_04G212200|GLYMA_06G178500|GLYMA_19G240500|GLYMA_03G243000|GLYMA_18G023800|GLYMA_10G089900|GLYMA_14G200000|GLYMA_11G234000|GLYMA_09G228400|GLYMA_12G008100|GLYMA_18G057400|GLYMA_15G066300|GLYMA_13G081300|GLYMA_06G027600|GLYMA_18G056900|GLYMA_05G192400|GLYMA_14G200100|GLYMA_12G036800|GLYMA_16G039700|GLYMA_11G164200|GLYMA_06G007400|GLYMA_09G018200…	-|-|-|-|-|-|-|-|-|-|-|-|-|-|-|-|-|-|-|-|-|-|-|-|-|-|-|-|-|-|-|-|-|-|-|-|-|-|-|-|-|-|-|-|-|-|-|-|-|-|-|-|-|-|-|-|-	57
GO	MF	GO:0015075	ion transmembrane transporter activity	148|5621	421|19735	0.00154546	0.027348	GLYMA_18G056800|GLYMA_14G212500|GLYMA_16G148800|GLYMA_17G207900|GLYMA_18G023000|GLYMA_11G163600|GLYMA_07G218800|GLYMA_04G212200|GLYMA_06G178500|GLYMA_05G153000|GLYMA_19G240500|GLYMA_03G243000|GLYMA_07G022500|GLYMA_18G023800|GLYMA_10G089900|GLYMA_14G200000|GLYMA_11G234000|GLYMA_09G228400|GLYMA_12G008100|GLYMA_18G050400|GLYMA_18G057400|GLYMA_15G066300|GLYMA_13G081300|GLYMA_06G027600|GLYMA_18G056900…	-|-|-|-|-|-|-|-|-|-|-|-|-|-|-|-|-|-|-|-|-|-|-|-|-|-|-|-|-|-|-|-|-|-|-|-|-|-|-|-|-|-|-|-|-|-|-|-|-|-|-|-|-|-|-|-|-|-|-|-|-|-|-|-|-|-|-|-|-|-|-|-|-|-|-|-|-|-|-|-|-|-|-|-|-|-|-|-|-|-|-|-|-|-|-|-|-|-|-|-|-|-|-|-|-|-|-|-|-|-|-|-|-|-|-|-|-|-|-|-|-|-|-|-|-|-|-|-|-|-|-|-|-|-|-|-|-|-|-|-|-|-|-|-|-|-|-|-	148
GO	MF	GO:0015116	sulfate transmembrane transporter activity	14|5621	24|19735	0.0021116	0.0343769	GLYMA_07G218800|GLYMA_07G0882001|GLYMA_13G087200|GLYMA_18G286000|GLYMA_07G0882002|GLYMA_07G0882003|GLYMA_14G169700|GLYMA_20G017100|GLYMA_14G169300|GLYMA_02G145100|GLYMA_10G028900|GLYMA_06G106100|GLYMA_13G360000|GLYMA_08G171100	-|-|-|-|-|-|-|-|-|-|-|-|-|-	14
GO	MF	GO:1901682	sulfur compound transmembrane transporter activity	14|5621	24|19735	0.0021116	0.0343769	GLYMA_07G218800|GLYMA_07G0882001|GLYMA_13G087200|GLYMA_18G286000|GLYMA_07G0882002|GLYMA_07G0882003|GLYMA_14G169700|GLYMA_20G017100|GLYMA_14G169300|GLYMA_02G145100|GLYMA_10G028900|GLYMA_06G106100|GLYMA_13G360000|GLYMA_08G171100	-|-|-|-|-|-|-|-|-|-|-|-|-|-	14
GO	MF	GO:0016701	oxidoreductase activity, acting on single donors with incorporation of molecular oxygen	38|5621	88|19735	0.00221438	0.0346636	GLYMA_15G250100|GLYMA_20G150200|GLYMA_08G189300|GLYMA_10G244100|GLYMA_08G096200|GLYMA_08G189500|GLYMA_06G085100|GLYMA_07G039900|GLYMA_15G026400|GLYMA_07G006900|GLYMA_07G034800|GLYMA_05G224500|GLYMA_13G347700|GLYMA_07G007000|GLYMA_10G153900|GLYMA_15G026500|GLYMA_07G034900|GLYMA_16G008700|GLYMA_20G144600|GLYMA_12G158600|GLYMA_13G347800|GLYMA_06G113500|GLYMA_03G091000|GLYMA_08G199300|GLYMA_13G347600…	-|-|-|-|-|-|-|-|-|-|-|-|-|LOX1.4|-|-|-|-|-|-|-|-|-|-|-|-|-|-|-|-|-|-|-|-|-|-|-|-	38
GO	MF	GO:0003995	acyl-CoA dehydrogenase activity	9|5621	13|19735	0.00270932	0.040103	GLYMA_06G285400|GLYMA_15G150900|GLYMA_12G120300|GLYMA_05G062200|GLYMA_18G202800|GLYMA_11G035200|GLYMA_05G180100|GLYMA_U019900|GLYMA_12G071100	-|-|-|-|-|-|-|-|-	9
GO	MF	GO:0016702	oxidoreductase activity, acting on single donors with incorporation of molecular oxygen, incorporation of two atoms of oxygen	32|5621	72|19735	0.00275893	0.040103	GLYMA_15G250100|GLYMA_20G150200|GLYMA_08G189300|GLYMA_10G244100|GLYMA_08G096200|GLYMA_08G189500|GLYMA_06G085100|GLYMA_07G039900|GLYMA_15G026400|GLYMA_07G006900|GLYMA_07G034800|GLYMA_13G347700|GLYMA_07G007000|GLYMA_10G153900|GLYMA_15G026500|GLYMA_07G034900|GLYMA_16G008700|GLYMA_20G144600|GLYMA_12G158600|GLYMA_13G347800|GLYMA_03G091000|GLYMA_13G347600|GLYMA_11G130200|GLYMA_15G074300|GLYMA_08G176300…	-|-|-|-|-|-|-|-|-|-|-|-|LOX1.4|-|-|-|-|-|-|-|-|-|-|-|-|-|-|-|-|-|-|-	32
GO	MF	GO:0005543	phospholipid binding	31|5621	70|19735	0.00340739	0.047821	GLYMA_05G120800|GLYMA_08G092500|GLYMA_15G050900|GLYMA_07G175400|GLYMA_08G181400|GLYMA_06G223100|GLYMA_20G008800|GLYMA_17G059500|GLYMA_13G088700|GLYMA_13G100400|GLYMA_13G026400|GLYMA_06G099700|GLYMA_15G165800|GLYMA_05G137200|GLYMA_20G0118001|GLYMA_07G004800|GLYMA_11G153800|GLYMA_09G171600|GLYMA_13G199800|GLYMA_17G110800|GLYMA_15G238200|GLYMA_04G184600|GLYMA_15G237800|GLYMA_13G199500|GLYMA_05G24800…	-|-|-|-|-|-|-|-|-|-|-|-|-|-|-|-|-|-|-|-|-|-|-|-|-|-|-|-|-|-|-	31
GO	MF	GO:0008324	cation transmembrane transporter activity	96|5621	265|19735	0.00357242	0.0484659	GLYMA_18G056800|GLYMA_16G148800|GLYMA_18G023000|GLYMA_11G163600|GLYMA_04G212200|GLYMA_06G178500|GLYMA_05G153000|GLYMA_19G240500|GLYMA_03G243000|GLYMA_18G023800|GLYMA_10G089900|GLYMA_14G200000|GLYMA_11G234000|GLYMA_09G228400|GLYMA_12G008100|GLYMA_18G050400|GLYMA_18G057400|GLYMA_15G066300|GLYMA_13G081300|GLYMA_06G027600|GLYMA_18G056900|GLYMA_14G033700|GLYMA_05G192400|GLYMA_14G200100|GLYMA_11G255400…	-|-|-|-|-|-|-|-|-|-|-|-|-|-|-|-|-|-|-|-|-|-|-|-|-|-|-|-|-|-|-|-|-|-|-|-|-|-|-|-|-|-|-|-|-|-|-|-|-|-|-|-|-|-|-|-|-|-|-|-|-|-|-|-|-|-|-|-|-|-|-|-|-|-|-|-|-|-|-|-|-|-|-|-|-|-|-|-|-|-|-|-|-|-|-|-	96
