# Supplementary material for: Differential Expression Profiling Reveals Stress-Induced Cell Fate Divergence in Soybean Microspores
Source: Plants (Basel). 2020 Nov 7;9(11):1510. doi: 10.3390/plants9111510 (PMC7695151; doi:10.3390/plants9111510)
Supplement: Supplementary file 1 [file plants-09-01510-s001.zip › Plant_Revisions_Supp_Files/Supp_File_3.xlsx]

## Sheet: KEGG Up-reg
Enrich_Category	KEGGID	Description	GeneRatio	BgRatio	pvalue	padj	geneID	geneName	keggID	Count
KEGG	gmx03010	Ribosome	211|1811	324|6154	1.42159e-42	1.76277e-40	GLYMA_02G255500|GLYMA_10G223400|GLYMA_10G053100|GLYMA_04G063000|GLYMA_16G127500|GLYMA_20G237000|GLYMA_14G061100|GLYMA_11G228200|GLYMA_02G049300|GLYMA_05G146800|GLYMA_18G026100|GLYMA_05G234800|GLYMA_08G141700|GLYMA_01G236600|GLYMA_13G077100|GLYMA_10G133100|GLYMA_07G043800|GLYMA_13G165200|GLYMA_11G231000|GLYMA_02G220000|GLYMA_08G222100|GLYMA_11G209200|GLYMA_16G012200|GLYMA_05G156100|GLYMA_13G318800…	-|-|-|-|-|-|-|-|-|-|-|-|-|-|-|-|-|RPS11|-|-|-|-|-|-|-|-|-|-|-|-|-|-|-|-|-|-|-|-|-|-|-|-|-|-|-|-|-|-|-|-|-|-|-|-|-|-|-|-|-|-|-|-|-|-|-|-|-|-|-|-|-|-|-|-|-|-|-|-|-|-|-|-|-|-|-|-|-|-|-|-|-|-|-|-|-|-|-|-|-|-|-|-|-|-|-|-|-|-|-|-|-|-|-|-|-|-|-|-|-|-|-|-|-|-|-|-|-|-|-|-|-|-|-|-|-|-|-|-|-|-|-|-|-|-|-|-|-|-|-|-|-|-|-|-|-|-|-|-|-|-|-|-|-|-|-|-|-|-|RPS13|-|-|-|-|-|-|-|-|-|-|-|-|-|-|-|-|-|-|-|-|-|-|-|-|-|-|-…	gmx:547816|gmx:100806256|gmx:100792317|gmx:100779071|gmx:100795220|gmx:100790071|gmx:100777482|gmx:100791968|gmx:100802137|gmx:100499784|gmx:100808580|gmx:100499781|gmx:100785356|gmx:100805519|gmx:100790626|gmx:100799156|gmx:548014|gmx:547984|gmx:100499715|gmx:100777196|gmx:100813342|gmx:100499761|gmx:100805318|gmx:100787561|gmx:100778077|gmx:100815850|gmx:100803239|gmx:100499846|gmx:100527647|gm…	211
KEGG	gmx03050	Proteasome	61|1811	75|6154	1.02061e-20	6.32776e-19	GLYMA_09G210000|GLYMA_01G011100|GLYMA_06G021600|GLYMA_13G130400|GLYMA_05G241500|GLYMA_05G079000|GLYMA_16G126200|GLYMA_10G043000|GLYMA_06G254200|GLYMA_08G048800|GLYMA_19G171700|GLYMA_07G155700|GLYMA_02G046400|GLYMA_05G220700|GLYMA_11G227700|GLYMA_17G252100|GLYMA_17G260500|GLYMA_05G044500|GLYMA_20G245500|GLYMA_08G082000|GLYMA_18G050900|GLYMA_04G194700|GLYMA_17G253600|GLYMA_13G224700|GLYMA_07G002200…	-|-|-|-|-|-|-|-|-|-|-|-|-|-|-|-|-|-|-|-|-|-|-|-|-|-|-|-|-|-|-|-|-|-|-|-|-|-|-|-|-|-|-|-|-|-|-|-|-|-|-|-|-|-|-|-|-|-|-|-|-	gmx:100804455|gmx:100793480|gmx:100814379|gmx:100802442|gmx:100790425|gmx:100820387|gmx:100790481|gmx:100783293|gmx:732640|gmx:100817941|gmx:100776168|gmx:100793282|gmx:100808731|gmx:100799938|gmx:100790393|gmx:100797380|gmx:100779667|gmx:100789022|gmx:100306158|gmx:100803720|gmx:100783650|gmx:100778498|gmx:100802514|gmx:100813116|gmx:100812783|gmx:100811536|gmx:100796147|gmx:100799779|gmx:100807…	61
KEGG	gmx03008	Ribosome biogenesis in eukaryotes	78|1811	108|6154	2.36546e-20	9.77723e-19	GLYMA_17G128400|GLYMA_05G046400|GLYMA_12G057800|GLYMA_17G167900|GLYMA_06G070700|GLYMA_05G206400|GLYMA_13G278500|GLYMA_04G200700|GLYMA_10G122200|GLYMA_09G084600|GLYMA_12G040200|GLYMA_01G192100|GLYMA_18G230300|GLYMA_17G083500|GLYMA_11G142700|GLYMA_13G201700|GLYMA_08G176900|GLYMA_12G018500|GLYMA_13G255400|GLYMA_03G186500|GLYMA_14G024600|GLYMA_11G125100|GLYMA_02G290200|GLYMA_08G143000|GLYMA_06G164800…	-|-|-|-|-|-|-|-|-|-|-|-|-|-|-|-|-|-|-|-|-|-|-|-|-|-|-|-|-|-|-|-|-|-|-|-|-|-|-|-|-|-|-|-|-|-|-|-|-|-|-|-|-|-|-|-|-|-|-|-|-|-|-|-|-|-|-|-|-|-|-|-|-|-|-|-|-|-	gmx:100815506|gmx:100794470|gmx:100784033|gmx:100785565|gmx:100801379|gmx:100800291|gmx:100781028|gmx:100797625|gmx:100777028|gmx:100526905|gmx:100775301|gmx:100813528|gmx:100799345|gmx:100305515|gmx:100776352|gmx:100794821|gmx:100780706|gmx:100813443|gmx:100806692|gmx:100800955|gmx:100796965|gmx:100810906|gmx:100798087|gmx:100788187|gmx:100788688|gmx:100777699|gmx:100788649|gmx:100806023|gmx:100…	78
KEGG	gmx03040	Spliceosome	136|1811	247|6154	8.44001e-18	2.6164e-16	GLYMA_18G289100|GLYMA_11G140500|GLYMA_06G069200|GLYMA_03G171100|GLYMA_02G205600|GLYMA_19G172200|GLYMA_04G067600|GLYMA_05G121100|GLYMA_15G005900|GLYMA_06G324000|GLYMA_08G075700|GLYMA_11G015500|GLYMA_16G063000|GLYMA_10G239100|GLYMA_17G078400|GLYMA_20G000700|GLYMA_17G105700|GLYMA_17G072400|GLYMA_04G236800|GLYMA_07G031400|GLYMA_14G040800|GLYMA_18G289600|GLYMA_06G127500|GLYMA_16G002500|GLYMA_10G264400…	-|-|-|-|-|-|-|-|-|-|-|-|-|-|-|-|-|-|-|-|-|-|-|-|-|-|-|-|-|-|-|-|-|-|-|-|-|-|-|-|-|-|-|-|-|-|-|-|-|-|-|-|-|-|-|-|-|-|-|-|-|-|-|-|-|-|-|-|-|-|-|-|-|-|-|-|-|-|-|-|-|-|-|-|-|-|-|-|-|-|-|-|-|-|-|-|-|-|-|-|-|-|-|-|-|-|-|-|-|-|-|-|-|-|-|-|-|-|-|-|-|-|-|-|-|-|-|-|-|-|-|-|-|-|-|-	gmx:100787543|gmx:100812707|gmx:100796232|gmx:100798307|gmx:100790356|gmx:100777767|gmx:100808957|gmx:100815224|gmx:100818114|gmx:100793801|gmx:100526902|gmx:100527187|gmx:100792415|gmx:100796509|gmx:100799124|gmx:100778665|gmx:100782529|gmx:100782173|gmx:100815393|gmx:100799082|gmx:100783742|gmx:100789485|gmx:100820038|gmx:100800698|gmx:100786120|gmx:100791333|gmx:100785358|gmx:100775785|gmx:100…	136
KEGG	gmx03013	RNA transport	131|1811	236|6154	1.4241e-17	3.53177e-16	GLYMA_06G069200|GLYMA_19G052400|GLYMA_14G005800|GLYMA_04G067600|GLYMA_03G206400|GLYMA_07G107700|GLYMA_11G015500|GLYMA_08G171500|GLYMA_06G070700|GLYMA_07G215300|GLYMA_07G031400|GLYMA_14G061600|GLYMA_15G255900|GLYMA_16G068000|GLYMA_08G290700|GLYMA_08G211400|GLYMA_15G075100|GLYMA_12G183200|GLYMA_15G018900|GLYMA_15G091800|GLYMA_03G243100|GLYMA_03G172200|GLYMA_19G173100|GLYMA_15G048700|GLYMA_12G018500…	-|-|-|-|-|-|-|-|-|-|-|-|-|-|-|-|-|-|-|-|-|-|-|-|-|-|-|-|-|-|-|-|-|-|-|-|-|-|-|-|-|-|-|-|-|-|-|-|-|-|-|-|-|-|-|-|-|-|-|-|-|-|-|-|-|-|-|-|-|-|-|-|-|-|-|-|-|-|-|-|-|-|-|-|-|-|-|-|-|-|-|-|-|-|-|-|-|-|-|-|-|-|-|-|-|-|-|-|-|-|-|-|-|-|-|-|-|-|-|-|-|-|-|-|-|-|-|-|-|-|-	gmx:100796232|gmx:100785429|gmx:100790967|gmx:100808957|gmx:100805203|gmx:100817394|gmx:100527187|gmx:100805852|gmx:100801379|gmx:100780329|gmx:100799082|gmx:100786716|gmx:100784099|gmx:100801611|gmx:100776807|gmx:100785358|gmx:100799613|gmx:100804176|gmx:100783752|gmx:100800150|gmx:100784894|gmx:100803796|gmx:100782598|gmx:100801229|gmx:100813443|gmx:100799460|gmx:100783566|gmx:100802805|gmx:100…	131
KEGG	gmx04141	Protein processing in endoplasmic reticulum	121|1811	263|6154	4.65556e-09	9.6215e-08	GLYMA_16G178800|GLYMA_09G131500|GLYMA_18G289100|GLYMA_11G140500|GLYMA_03G171100|GLYMA_13G143600|GLYMA_12G190100|GLYMA_12G095700|GLYMA_19G011400|GLYMA_13G176200|GLYMA_08G069000|GLYMA_13G311600|GLYMA_07G200000|GLYMA_04G247900|GLYMA_06G134900|GLYMA_02G205600|GLYMA_13G175700|GLYMA_10G057100|GLYMA_19G172200|GLYMA_07G110200|GLYMA_06G157800|GLYMA_14G063800|GLYMA_04G202900|GLYMA_18G074100|GLYMA_16G077300…	-|-|-|-|-|-|-|-|-|HSP17.5-E|HSP17.3-B|-|-|-|-|-|-|-|-|-|-|-|-|-|-|-|-|HSP22.0|-|-|-|-|-|-|-|-|-|-|-|-|-|-|-|-|-|-|-|-|-|-|HSP17.5-M|-|-|-|-|-|-|-|-|-|-|-|-|-|-|CDC48|-|-|-|-|-|-|-|-|-|-|-|-|-|-|-|-|-|-|-|-|-|-|-|-|-|-|-|-|-|-|-|-|-|-|-|-|-|-|-|-|-|-|-|-|-|-|-|-|-|-|-|-|-|-|-	gmx:100784477|gmx:100811234|gmx:100787543|gmx:100812707|gmx:100798307|gmx:100799580|gmx:100778677|gmx:547558|gmx:547853|gmx:100305750|gmx:100526870|gmx:100818805|gmx:100789931|gmx:100170705|gmx:100798019|gmx:100790356|gmx:100812935|gmx:100806067|gmx:100777767|gmx:100812236|gmx:100780308|gmx:100779969|gmx:100802236|gmx:100194423|gmx:100782502|gmx:100791705|gmx:100798225|gmx:100526965|gmx:100779976…	121
KEGG	gmx00970	Aminoacyl-tRNA biosynthesis	39|1811	67|6154	7.84516e-07	1.38971e-05	GLYMA_10G272400|GLYMA_20G090100|GLYMA_05G234900|GLYMA_08G031100|GLYMA_08G363700|GLYMA_10G272800|GLYMA_03G224500|GLYMA_17G223600|GLYMA_05G016400|GLYMA_05G224000|GLYMA_09G133200|GLYMA_01G032500|GLYMA_01G208100|GLYMA_10G155000|GLYMA_12G020700|GLYMA_20G233300|GLYMA_11G034100|GLYMA_19G221400|GLYMA_16G179800|GLYMA_10G289600|GLYMA_20G117600|GLYMA_01G006400|GLYMA_11G094300|GLYMA_12G018400|GLYMA_12G018300…	-|-|-|-|-|-|-|-|-|-|-|-|-|-|-|-|-|-|-|-|-|-|-|-|-|-|-|-|-|-|-|-|-|-|-|-|-|-|-	gmx:100812332|gmx:100791298|gmx:100809535|gmx:100804064|gmx:100810476|gmx:100812875|gmx:100816763|gmx:100811577|gmx:100805249|gmx:100790605|gmx:100815508|gmx:100812652|gmx:100812453|gmx:100806082|gmx:100791830|gmx:100781350|gmx:100777060|gmx:100782067|gmx:100788013|gmx:100814644|gmx:100777447|gmx:100194418|gmx:100809292|gmx:100809861|gmx:100786507|gmx:100819533|gmx:100786700|gmx:100787194|gmx:100…	39
KEGG	gmx03030	DNA replication	33|1811	55|6154	2.17974e-06	3.3786e-05	GLYMA_08G334900|GLYMA_18G067800|GLYMA_01G187400|GLYMA_06G155300|GLYMA_14G133400|GLYMA_11G113300|GLYMA_09G047300|GLYMA_12G087000|GLYMA_03G219200|GLYMA_12G039200|GLYMA_06G078200|GLYMA_04G248900|GLYMA_10G141800|GLYMA_05G014200|GLYMA_02G289700|GLYMA_14G025300|GLYMA_18G292900|GLYMA_06G310500|GLYMA_13G156400|GLYMA_17G202200|GLYMA_17G104000|GLYMA_19G216100|GLYMA_16G218700|GLYMA_10G278800|GLYMA_04G077000…	-|-|-|-|-|-|-|-|-|-|-|-|-|-|-|-|-|-|-|-|-|-|-|-|-|-|-|-|-|-|-|-|-	gmx:548079|gmx:100817651|gmx:100798779|gmx:100817379|gmx:100789756|gmx:100782586|gmx:100794021|gmx:100812003|gmx:100802903|gmx:100805788|gmx:100305835|gmx:100805231|gmx:100808044|gmx:100809336|gmx:100797016|gmx:100807239|gmx:100807673|gmx:100799415|gmx:100800649|gmx:100802512|gmx:100779483|gmx:100811639|gmx:100784116|gmx:100781484|gmx:100792495|gmx:100812372|gmx:100807039|gmx:100792878|gmx:100790…	33
KEGG	gmx03018	RNA degradation	71|1811	151|6154	2.9056e-06	4.00327e-05	GLYMA_17G187400|GLYMA_07G215300|GLYMA_07G184300|GLYMA_08G065100|GLYMA_15G250500|GLYMA_19G204800|GLYMA_10G193200|GLYMA_16G204600|GLYMA_13G124700|GLYMA_10G145200|GLYMA_03G190500|GLYMA_08G343300|GLYMA_19G005800|GLYMA_20G197100|GLYMA_02G103900|GLYMA_13G160300|GLYMA_12G076900|GLYMA_08G361900|GLYMA_10G127800|GLYMA_09G153900|GLYMA_13G314100|GLYMA_14G084500|GLYMA_15G059900|GLYMA_11G015300|GLYMA_17G240400…	-|-|-|-|-|-|-|-|-|-|-|-|-|-|-|-|-|-|-|-|-|-|-|-|-|-|-|-|-|-|-|-|-|-|-|-|-|-|-|-|-|-|-|-|-|-|-|-|-|-|-|-|-|-|-|-|-|-|-|-|-|-|-|-|-|-|-|-|-|-|-	gmx:100815329|gmx:100780329|gmx:100796791|gmx:100811003|gmx:100819369|gmx:100775270|gmx:100818544|gmx:100787663|gmx:100788503|gmx:100782386|gmx:100811084|gmx:100803008|gmx:100816982|gmx:100820546|gmx:100813735|gmx:100812215|gmx:100816271|gmx:100804792|gmx:100788248|gmx:100803925|gmx:100781759|gmx:100784442|gmx:100814039|gmx:100802751|gmx:100811385|gmx:100785965|gmx:100792410|gmx:100305829|gmx:100…	71
KEGG	gmx03430	Mismatch repair	21|1811	39|6154	0.00117735	0.0145992	GLYMA_08G334900|GLYMA_18G067800|GLYMA_06G155300|GLYMA_14G133400|GLYMA_04G248900|GLYMA_07G195700|GLYMA_05G014200|GLYMA_10G019200|GLYMA_17G121400|GLYMA_18G292900|GLYMA_17G202200|GLYMA_10G278800|GLYMA_19G216000|GLYMA_12G231200|GLYMA_05G089100|GLYMA_20G157600|GLYMA_04G254900|GLYMA_12G096100|GLYMA_06G114100|GLYMA_05G163700|GLYMA_06G116000	-|-|-|-|-|-|-|-|-|-|-|-|-|-|-|-|-|-|-|-|-	gmx:548079|gmx:100817651|gmx:100817379|gmx:100789756|gmx:100805231|gmx:100778373|gmx:100809336|gmx:100793891|gmx:100792272|gmx:100807673|gmx:100802512|gmx:100781484|gmx:100811104|gmx:100812372|gmx:100807039|gmx:100789883|gmx:100794788|gmx:100790070|gmx:100782652|gmx:100801178|gmx:100788329	21
KEGG	gmx00780	Biotin metabolism	13|1811	21|6154	0.00197538	0.0222679	GLYMA_08G084300|GLYMA_11G094200|GLYMA_08G345900|GLYMA_18G156100|GLYMA_17G047000|GLYMA_18G009200|GLYMA_11G101400|GLYMA_16G042000|GLYMA_04G130900|GLYMA_11G248000|GLYMA_05G129600|GLYMA_04G252900|GLYMA_10G041100	-|-|-|-|-|-|-|-|-|-|-|-|-	gmx:547575|gmx:100808225|gmx:100810475|gmx:100779679|gmx:547591|gmx:100809809|gmx:100785606|gmx:100809416|gmx:100820189|gmx:100806814|gmx:548028|gmx:100818402|gmx:100790019	13
KEGG	gmx03020	RNA polymerase	22|1811	43|6154	0.00217606	0.022486	GLYMA_20G019200|GLYMA_09G037400|GLYMA_09G228500|GLYMA_U034000|GLYMA_11G009900|GLYMA_17G050400|GLYMA_10G238600|GLYMA_15G165300|GLYMA_11G154500|GLYMA_18G179600|GLYMA_02G168300|GLYMA_19G045500|GLYMA_09G066000|GLYMA_09G164200|GLYMA_01G162200|GLYMA_09G192900|GLYMA_12G008000|GLYMA_07G241200|GLYMA_15G142700|GLYMA_16G084800|GLYMA_03G178900|GLYMA_08G149500	-|-|-|-|-|-|-|-|-|-|-|-|-|-|-|-|-|-|-|-|-|-	gmx:100779047|gmx:100305979|gmx:100527865|gmx:100811292|gmx:100780965|gmx:100802173|gmx:100794926|gmx:100812427|gmx:100799908|gmx:100815164|gmx:100499860|gmx:100807892|gmx:100790162|gmx:100500417|gmx:100804975|gmx:100306098|gmx:100784219|gmx:100806190|gmx:100802125|gmx:100499661|gmx:100527489|gmx:100806909	22
KEGG	gmx00660	C5-Branched dibasic acid metabolism	8|1811	11|6154	0.00372535	0.0355341	GLYMA_11G079000|GLYMA_06G169700|GLYMA_08G126100|GLYMA_05G167700|GLYMA_13G367900|GLYMA_15G005400|GLYMA_14G217300|GLYMA_15G072500	-|-|-|-|-|-|-|-	gmx:100807689|gmx:100798203|gmx:100810297|gmx:100779210|gmx:100793433|gmx:100810468|gmx:100787098|gmx:100783934	8

## Sheet: KEGG Down-reg
Enrich_Category	KEGGID	Description	GeneRatio	BgRatio	pvalue	padj	geneID	geneName	keggID	Count
KEGG	gmx04144	Endocytosis	122|1859	237|6154	2.53553e-12	3.06799e-10	GLYMA_01G096300|GLYMA_08G271700|GLYMA_16G215600|GLYMA_10G182200|GLYMA_03G128100|GLYMA_09G165700|GLYMA_18G090600|GLYMA_11G155500|GLYMA_05G168300|GLYMA_09G030900|GLYMA_04G020400|GLYMA_12G147400|GLYMA_02G163800|GLYMA_02G312200|GLYMA_08G362400|GLYMA_13G358600|GLYMA_15G234800|GLYMA_13G281400|GLYMA_11G154100|GLYMA_12G087700|GLYMA_01G080300|GLYMA_05G224200|GLYMA_10G043600|GLYMA_14G000300|GLYMA_08G124000…	-|-|-|-|-|-|-|-|-|-|-|-|-|-|-|-|-|-|-|-|-|-|-|-|-|-|-|-|-|-|-|-|-|-|-|-|-|-|-|-|-|-|-|-|-|-|-|-|-|-|-|-|-|-|-|-|-|-|-|-|-|-|-|-|-|-|-|-|-|-|-|-|-|-|-|-|-|-|-|-|-|-|-|-|-|-|-|-|-|-|-|-|-|-|-|-|-|-|-|-|-|-|-|-|-|-|-|-|-|-|-|-|-|-|-|-|-|-|-|-|-|-	gmx:100789796|gmx:100785169|gmx:100780727|gmx:100784165|gmx:100781141|gmx:100802691|gmx:100816958|gmx:100811434|gmx:100779740|gmx:100789436|gmx:100795859|gmx:100807561|gmx:100782728|gmx:100813389|gmx:100805865|gmx:100790792|gmx:100789775|gmx:100789910|gmx:100799376|gmx:100801165|gmx:100806396|gmx:100789724|gmx:100792658|gmx:100801578|gmx:100806567|gmx:100805185|gmx:100810824|gmx:100776140|gmx:100…	122
KEGG	gmx00040	Pentose and glucuronate interconversions	63|1859	119|6154	1.49674e-07	9.05529e-06	GLYMA_01G066000|GLYMA_01G066100|GLYMA_04G143200|GLYMA_04G157600|GLYMA_15G151800|GLYMA_10G009000|GLYMA_10G136900|GLYMA_06G207300|GLYMA_09G042200|GLYMA_14G006100|GLYMA_02G008400|GLYMA_02G020600|GLYMA_04G157500|GLYMA_18G255900|GLYMA_01G111400|GLYMA_07G024600|GLYMA_07G024200|GLYMA_07G026600|GLYMA_07G024500|GLYMA_07G245100|GLYMA_20G237800|GLYMA_07G024300|GLYMA_19G231500|GLYMA_19G020200|GLYMA_01G102900…	-|-|-|-|-|-|-|-|-|-|-|-|-|-|-|-|-|-|-|-|-|-|-|-|-|-|-|-|-|-|-|-|-|-|-|-|-|-|-|-|-|-|-|-|-|-|-|-|-|-|-|-|-|-|-|-|-|-|-|-|-|-|-	gmx:100813174|gmx:100816036|gmx:100795460|gmx:100780097|gmx:106796220|gmx:100775246|gmx:100820142|gmx:100819348|gmx:100785214|gmx:100788863|gmx:100789650|gmx:100810857|gmx:100779556|gmx:100780236|gmx:100777691|gmx:100803527|gmx:100820556|gmx:100776244|gmx:100815272|gmx:100800324|gmx:100794799|gmx:100820023|gmx:100801686|gmx:100785801|gmx:100802323|gmx:100796307|gmx:100789478|gmx:100800194|gmx:100…	63
KEGG	gmx04145	Phagosome	56|1859	104|6154	3.51605e-07	1.41814e-05	GLYMA_06G027600|GLYMA_16G154000|GLYMA_08G081100|GLYMA_10G255500|GLYMA_05G126100|GLYMA_16G050200|GLYMA_14G127600|GLYMA_09G248600|GLYMA_11G110100|GLYMA_06G090500|GLYMA_17G258300|GLYMA_14G017500|GLYMA_09G240300|GLYMA_07G004500|GLYMA_12G156800|GLYMA_01G164200|GLYMA_12G070500|GLYMA_08G322900|GLYMA_20G136000|GLYMA_13G153000|GLYMA_16G146600|GLYMA_18G089300|GLYMA_16G013500|GLYMA_07G042400|GLYMA_13G077900…	-|-|-|-|-|-|-|-|-|-|-|-|-|-|-|-|-|-|-|-|-|-|-|-|-|-|-|-|-|-|-|-|-|-|-|-|-|-|-|-|-|-|-|-|-|-|-|-|-|-|-|-|-|-|-|-	gmx:100805813|gmx:100780531|gmx:100801608|gmx:100799688|gmx:100784236|gmx:100780187|gmx:100527177|gmx:100776652|gmx:100815182|gmx:100807401|gmx:100819408|gmx:100798558|gmx:100800553|gmx:100305824|gmx:100795147|gmx:100808748|gmx:100795313|gmx:100527598|gmx:100781185|gmx:100791620|gmx:100803728|gmx:100781475|gmx:100777340|gmx:100795552|gmx:100776231|gmx:100779110|gmx:100804483|gmx:100801284|gmx:100…	56
KEGG	gmx00190	Oxidative phosphorylation	68|1859	139|6154	2.2386e-06	6.77176e-05	GLYMA_15G207900|GLYMA_19G261100|GLYMA_03G262000|GLYMA_15G004300|GLYMA_14G093300|GLYMA_13G156000|GLYMA_06G027600|GLYMA_17G103700|GLYMA_13G369300|GLYMA_13G090900|GLYMA_14G126300|GLYMA_16G050200|GLYMA_14G127600|GLYMA_13G241500|GLYMA_11G110100|GLYMA_03G195700|GLYMA_14G017500|GLYMA_09G240300|GLYMA_04G008100|GLYMA_08G322900|GLYMA_17G208000|GLYMA_19G076400|GLYMA_16G146600|GLYMA_11G011200|GLYMA_07G003700…	-|-|-|-|-|-|-|-|-|-|-|-|-|-|-|-|-|-|-|-|-|-|-|-|-|-|-|-|-|-|-|-|-|-|-|-|-|-|-|-|-|-|-|-|-|-|-|-|-|-|-|-|-|-|-|-|-|-|-|-|-|-|-|-|-|-|-|-	gmx:102668626|gmx:100811094|gmx:100780413|gmx:100782329|gmx:100814025|gmx:100798717|gmx:100805813|gmx:100778065|gmx:100796240|gmx:100820564|gmx:100499867|gmx:100780187|gmx:100527177|gmx:100306645|gmx:100815182|gmx:100780417|gmx:100798558|gmx:100800553|gmx:100305723|gmx:100527598|gmx:100527652|gmx:100803087|gmx:100803728|gmx:100500489|gmx:100306025|gmx:100781475|gmx:100776231|gmx:100527245|gmx:100…	68
KEGG	gmx04075	Plant hormone signal transduction	138|1859	330|6154	2.80831e-06	6.79611e-05	GLYMA_08G225200|GLYMA_04G053800|GLYMA_07G001700|GLYMA_08G005100|GLYMA_07G186300|GLYMA_08G188300|GLYMA_11G187300|GLYMA_14G116800|GLYMA_17G178800|GLYMA_12G129600|GLYMA_05G180300|GLYMA_10G031900|GLYMA_03G029600|GLYMA_06G043400|GLYMA_02G261900|GLYMA_02G138800|GLYMA_14G217700|GLYMA_03G247400|GLYMA_02G125600|GLYMA_11G216500|GLYMA_02G218100|GLYMA_13G212800|GLYMA_15G031800|GLYMA_06G063500|GLYMA_08G036400…	-|-|-|-|-|-|-|-|-|-|-|-|-|-|-|-|-|-|-|-|-|-|-|-|-|-|-|-|-|-|-|-|-|-|-|-|-|-|-|-|-|-|-|-|-|-|-|-|-|-|-|AUX22|-|-|-|-|-|-|-|-|-|-|-|-|-|-|-|-|-|-|-|-|-|-|-|-|-|-|-|-|-|-|-|-|-|-|-|-|-|-|-|-|-|-|-|-|-|-|-|-|-|-|-|-|-|-|-|-|-|-|-|-|-|-|-|-|-|-|-|-|-|-|-|-|-|-|-|-|-|-|-|-|-|-|-|-|-|-	gmx:102663803|gmx:102662702|gmx:100818996|gmx:547968|gmx:100802988|gmx:100812259|gmx:102668782|gmx:100820247|gmx:100806949|gmx:100810924|gmx:100800288|gmx:100803065|gmx:100796005|gmx:100801734|gmx:100798803|gmx:547616|gmx:100790289|gmx:100796888|gmx:100776488|gmx:547719|gmx:100818881|gmx:100306589|gmx:100812970|gmx:100809002|gmx:100795749|gmx:100781479|gmx:100776798|gmx:100799695|gmx:100801175|gm…	138
KEGG	gmx00600	Sphingolipid metabolism	21|1859	33|6154	7.09462e-05	0.00143075	GLYMA_04G121300|GLYMA_06G317600|GLYMA_15G067800|GLYMA_15G072800|GLYMA_17G239700|GLYMA_10G174500|GLYMA_16G146500|GLYMA_10G183100|GLYMA_20G198000|GLYMA_10G219700|GLYMA_01G046500|GLYMA_14G085100|GLYMA_07G212500|GLYMA_02G106700|GLYMA_02G065400|GLYMA_02G097200|GLYMA_16G091200|GLYMA_18G284300|GLYMA_09G273400|GLYMA_13G197000|GLYMA_18G215700	-|-|-|-|-|-|-|-|-|-|-|-|-|-|-|-|-|-|-|-|-	gmx:100816467|gmx:100818087|gmx:100805656|gmx:100792937|gmx:100809783|gmx:100815153|gmx:100803194|gmx:100787881|gmx:100777599|gmx:100795462|gmx:100796655|gmx:100785505|gmx:100804749|gmx:100778076|gmx:100789635|gmx:100794743|gmx:100807444|gmx:100794395|gmx:100804290|gmx:100777287|gmx:100812330	21
KEGG	gmx00940	Phenylpropanoid biosynthesis	68|1859	155|6154	0.000187042	0.00323316	GLYMA_01G027000|GLYMA_02G135200|GLYMA_10G198100|GLYMA_20G191800|GLYMA_07G214700|GLYMA_08G103900|GLYMA_02G103500|GLYMA_17G171100|GLYMA_13G255300|GLYMA_04G227700|GLYMA_03G122000|GLYMA_13G095600|GLYMA_17G013600|GLYMA_07G237400|GLYMA_09G189500|GLYMA_20G128600|GLYMA_02G234200|GLYMA_14G045000|GLYMA_18G076900|GLYMA_08G329700|GLYMA_09G189300|GLYMA_17G061000|GLYMA_20G169200|GLYMA_11G000500|GLYMA_18G103500…	-|-|-|-|-|-|-|-|-|-|-|-|-|-|-|-|-|-|-|-|-|-|-|-|-|-|-|-|-|-|-|-|-|-|-|-|-|-|-|-|-|-|-|-|-|-|-|-|-|-|-|-|-|-|-|-|-|-|-|-|-|-|-|-|-|-|-|-	gmx:100802856|gmx:100805712|gmx:100776496|gmx:100795676|gmx:100779260|gmx:100813350|gmx:100811247|gmx:100305498|gmx:100806165|gmx:100780100|gmx:100811080|gmx:100810418|gmx:547513|gmx:100787637|gmx:100792798|gmx:100804892|gmx:100812478|gmx:100815268|gmx:100811418|gmx:100814237|gmx:100791396|gmx:100777007|gmx:100775837|gmx:100781517|gmx:100803418|gmx:100790761|gmx:100791121|gmx:100818985|gmx:102660…	68
KEGG	gmx00561	Glycerolipid metabolism	58|1859	129|6154	0.000249212	0.00376934	GLYMA_02G190000|GLYMA_04G143000|GLYMA_01G102900|GLYMA_18G187900|GLYMA_06G223900|GLYMA_10G105200|GLYMA_10G046400|GLYMA_07G036400|GLYMA_16G005800|GLYMA_10G174500|GLYMA_14G077500|GLYMA_09G280800|GLYMA_13G046000|GLYMA_06G299200|GLYMA_13G162600|GLYMA_01G156000|GLYMA_06G039200|GLYMA_15G178400|GLYMA_15G034100|GLYMA_13G134500|GLYMA_18G025500|GLYMA_03G066800|GLYMA_18G228900|GLYMA_07G069700|GLYMA_16G115800…	-|-|-|-|-|-|-|-|-|-|-|-|-|-|-|DGAT2D|-|-|-|-|-|-|DGD2|-|-|-|-|-|-|-|-|-|-|-|-|-|-|-|-|-|-|-|-|-|-|-|-|-|-|-|-|-|-|-|-|-|-|-	gmx:100817268|gmx:100794923|gmx:100802323|gmx:100789478|gmx:100811505|gmx:100807526|gmx:100798304|gmx:100800857|gmx:100812643|gmx:100815153|gmx:100808657|gmx:100784139|gmx:100782441|gmx:100817198|gmx:100806325|gmx:100784657|gmx:100785499|gmx:100811186|gmx:100817230|gmx:100795884|gmx:100788781|gmx:100792657|gmx:547762|gmx:100794137|gmx:100818670|gmx:100809812|gmx:100782019|gmx:100801791|gmx:100817…	58
KEGG	gmx00071	Fatty acid degradation	36|1859	72|6154	0.000316204	0.00389137	GLYMA_07G149400|GLYMA_14G121200|GLYMA_07G268500|GLYMA_20G143900|GLYMA_17G005300|GLYMA_15G178400|GLYMA_14G004600|GLYMA_02G274100|GLYMA_18G200300|GLYMA_06G285400|GLYMA_15G150900|GLYMA_12G120300|GLYMA_19G218300|GLYMA_20G007900|GLYMA_17G034100|GLYMA_03G221400|GLYMA_02G051500|GLYMA_05G062200|GLYMA_02G034000|GLYMA_06G122600|GLYMA_18G202800|GLYMA_12G047400|GLYMA_12G057400|GLYMA_20G009100|GLYMA_20G077000…	-|-|-|-|-|-|-|-|-|-|-|-|-|-|-|-|-|-|-|-|-|-|-|-|-|-|-|-|-|-|-|-|-|-|-|-	gmx:100819896|gmx:100800668|gmx:100500596|gmx:100301904|gmx:100780213|gmx:100811186|gmx:100776777|gmx:100788587|gmx:100815166|gmx:100790627|gmx:100788184|gmx:100780811|gmx:100818394|gmx:100779735|gmx:100809788|gmx:100807687|gmx:100809812|gmx:547626|gmx:100782019|gmx:100801918|gmx:100777033|gmx:100790068|gmx:100817701|gmx:547735|gmx:100807194|gmx:100790536|gmx:100170734|gmx:100816578|gmx:100806645…	36
KEGG	gmx00520	Amino sugar and nucleotide sugar metabolism	79|1859	188|6154	0.000321601	0.00389137	GLYMA_07G246600|GLYMA_05G217100|GLYMA_17G069600|GLYMA_02G208000|GLYMA_09G266300|GLYMA_08G128500|GLYMA_03G027300|GLYMA_01G139500|GLYMA_14G136400|GLYMA_12G234300|GLYMA_17G027300|GLYMA_20G224400|GLYMA_08G148100|GLYMA_11G184400|GLYMA_08G200600|GLYMA_10G045800|GLYMA_18G296300|GLYMA_10G290900|GLYMA_19G211300|GLYMA_13G045700|GLYMA_18G034400|GLYMA_13G264500|GLYMA_08G365900|GLYMA_19G124500|GLYMA_12G156600…	-|-|-|-|-|-|-|-|-|-|-|-|-|-|-|-|-|-|-|-|-|-|-|-|-|-|-|-|-|-|-|-|-|-|-|-|-|-|-|-|-|-|-|-|-|-|-|-|-|-|-|-|-|-|-|-|-|-|-|-|-|-|-|-|-|-|-|-|-|-|-|-|-|-|-|-|-|-|-	gmx:100804048|gmx:100812565|gmx:100818861|gmx:100795967|gmx:100796471|gmx:100792055|gmx:100790218|gmx:100788739|gmx:100776241|gmx:100775641|gmx:100797554|gmx:100806498|gmx:100803187|gmx:100790039|gmx:100783775|gmx:100787009|gmx:100805195|gmx:100814818|gmx:100809832|gmx:100792369|gmx:100818016|gmx:100789909|gmx:100815644|gmx:100787207|gmx:100783329|gmx:100778251|gmx:100782935|gmx:100811095|gmx:100…	79
KEGG	gmx00564	Glycerophospholipid metabolism	66|1859	153|6154	0.000413145	0.0045446	GLYMA_13G004900|GLYMA_02G190000|GLYMA_19G079400|GLYMA_04G143000|GLYMA_05G168300|GLYMA_05G221700|GLYMA_18G220000|GLYMA_04G020400|GLYMA_04G132000|GLYMA_08G028200|GLYMA_06G223900|GLYMA_10G105200|GLYMA_10G046400|GLYMA_04G148300|GLYMA_08G126700|GLYMA_06G216800|GLYMA_14G077500|GLYMA_19G233400|GLYMA_05G020500|GLYMA_06G020500|GLYMA_12G033500|GLYMA_06G299200|GLYMA_01G162100|GLYMA_06G039200|GLYMA_05G042300…	-|-|-|-|-|-|-|-|-|-|-|-|-|-|-|-|-|-|-|-|-|-|-|-|-|-|-|-|-|-|-|-|-|-|-|-|-|-|-|-|-|-|-|-|-|-|-|-|-|-|-|-|-|-|-|-|-|-|-|-|-|-|-|-|-|-	gmx:100790615|gmx:100817268|gmx:100798509|gmx:100794923|gmx:100779740|gmx:100796401|gmx:100775240|gmx:100795859|gmx:547867|gmx:100781961|gmx:100811505|gmx:100807526|gmx:100798304|gmx:100787742|gmx:100810824|gmx:100793261|gmx:100808657|gmx:100817507|gmx:100778145|gmx:100789389|gmx:100798168|gmx:100817198|gmx:100801787|gmx:100785499|gmx:100780293|gmx:100808564|gmx:100808714|gmx:100801286|gmx:100817…	66
KEGG	gmx00196	Photosynthesis - antenna proteins	15|1859	23|6154	0.00054111	0.00545619	GLYMA_08G082900|GLYMA_02G305400|GLYMA_12G219300|GLYMA_04G167900|GLYMA_13G282000|GLYMA_03G262300|GLYMA_16G205200|GLYMA_01G115900|GLYMA_08G074000|GLYMA_18G028400|GLYMA_16G145800|GLYMA_06G194900|GLYMA_07G047600|GLYMA_11G228800|GLYMA_16G165800	-|-|-|-|-|-|-|-|-|-|-|-|-|-|-	gmx:100805310|gmx:100793702|gmx:100779387|gmx:100802922|gmx:100790960|gmx:100794944|gmx:100789786|gmx:100785180|gmx:100783223|gmx:100820335|gmx:100800350|gmx:100798548|gmx:100784089|gmx:100794604|gmx:100800351	15
KEGG	gmx00195	Photosynthesis	33|1859	67|6154	0.000781927	0.00727794	GLYMA_08G204800|GLYMA_15G253700|GLYMA_02G282500|GLYMA_10G249000|GLYMA_11G061300|GLYMA_03G114600|GLYMA_06G020400|GLYMA_01G180800|GLYMA_09G250800|GLYMA_09G087700|GLYMA_10G032200|GLYMA_10G042100|GLYMA_18G241700|GLYMA_20G144700|GLYMA_08G304200|GLYMA_08G173700|GLYMA_02G061100|GLYMA_04G215800|GLYMA_06G150300|GLYMA_11G077600|GLYMA_12G092000|GLYMA_15G130100|GLYMA_06G321900|GLYMA_13G129400|GLYMA_14G031800…	-|-|-|-|-|-|-|-|-|-|-|-|-|-|-|-|-|-|-|-|-|-|-|-|-|-|-|-|-|-|-|-|-	gmx:100811201|gmx:100305752|gmx:100813388|gmx:100101915|gmx:100798485|gmx:100499794|gmx:100499708|gmx:100820458|gmx:100527240|gmx:100785563|gmx:100305788|gmx:100499814|gmx:100500317|gmx:100800992|gmx:100802315|gmx:100499745|gmx:100811386|gmx:100499729|gmx:100306036|gmx:100802032|gmx:100809697|gmx:100807968|gmx:100499718|gmx:100526993|gmx:100784806|gmx:100526966|gmx:100500372|gmx:100813636|gmx:100…	33
KEGG	gmx04070	Phosphatidylinositol signaling system	42|1859	91|6154	0.000902047	0.00779627	GLYMA_08G241500|GLYMA_10G255000|GLYMA_03G128100|GLYMA_04G143000|GLYMA_11G155500|GLYMA_02G163800|GLYMA_15G234800|GLYMA_06G223900|GLYMA_04G213400|GLYMA_01G159400|GLYMA_19G019100|GLYMA_13G196700|GLYMA_12G033500|GLYMA_04G013900|GLYMA_06G299200|GLYMA_02G257100|GLYMA_03G186300|GLYMA_06G089800|GLYMA_09G206100|GLYMA_16G013500|GLYMA_19G130700|GLYMA_13G065500|GLYMA_20G136300|GLYMA_07G107000|GLYMA_18G027100…	-|-|-|-|-|-|-|-|-|-|-|-|-|-|-|-|-|-|-|-|-|-|-|-|-|-|-|-|-|-|-|-|-|-|-|-|-|-|-|-|-|-	gmx:100809938|gmx:100127410|gmx:100781141|gmx:100794923|gmx:100811434|gmx:100782728|gmx:100789775|gmx:100811505|gmx:100781715|gmx:100796999|gmx:100815564|gmx:100775866|gmx:100798168|gmx:100777069|gmx:100817198|gmx:100777010|gmx:100800418|gmx:100127409|gmx:100794373|gmx:100777340|gmx:100808754|gmx:100817736|gmx:100779381|gmx:100798039|gmx:100784534|gmx:100807702|gmx:100127430|gmx:100791702|gmx:100…	42
KEGG	gmx04626	Plant-pathogen interaction	98|1859	250|6154	0.00122286	0.00986437	GLYMA_12G053400|GLYMA_14G216000|GLYMA_02G245900|GLYMA_05G138000|GLYMA_19G129800|GLYMA_14G035800|GLYMA_16G128600|GLYMA_07G022500|GLYMA_07G232400|GLYMA_03G127000|GLYMA_11G217300|GLYMA_10G295700|GLYMA_05G238400|GLYMA_20G041500|GLYMA_02G278900|GLYMA_16G095700|GLYMA_09G270900|GLYMA_11G128900|GLYMA_16G099600|GLYMA_20G245600|GLYMA_10G217000|GLYMA_17G134900|GLYMA_07G169100|GLYMA_04G149300|GLYMA_04G181000…	-|-|-|-|-|-|-|-|-|-|-|-|-|-|-|-|-|-|-|-|-|-|-|-|-|-|-|-|-|-|-|-|-|-|-|-|-|-|-|-|-|-|-|-|-|-|-|-|-|-|-|-|-|-|-|-|-|-|-|-|-|-|-|-|-|-|-|-|-|-|-|-|-|-|-|-|-|-|-|-|-|-|-|-|-|-|-|-|-|-|-|-|-|-|-|-|-|-	gmx:100801716|gmx:100806709|gmx:100797564|gmx:100306123|gmx:100806637|gmx:100820422|gmx:100798941|gmx:100810453|gmx:100775885|gmx:100798114|gmx:100776519|gmx:100790016|gmx:100813092|gmx:100781355|gmx:100819061|gmx:100776975|gmx:100807117|gmx:100818929|gmx:100797705|gmx:548003|gmx:102666917|gmx:100783620|gmx:100790109|gmx:100794273|gmx:100783672|gmx:100785326|gmx:100778173|gmx:100802988|gmx:100127…	98
KEGG	gmx00909	Sesquiterpenoid and triterpenoid biosynthesis	10|1859	14|6154	0.00174614	0.0132052	GLYMA_14G090400|GLYMA_U038300|GLYMA_06G049500|GLYMA_08G350800|GLYMA_03G121300|GLYMA_08G027000|GLYMA_08G063700|GLYMA_07G185500|GLYMA_15G061800|GLYMA_11G112000	-|-|-|CYP93E1|-|-|-|-|-|-	gmx:100804406|gmx:100795522|gmx:100820031|gmx:100037459|gmx:100809670|gmx:100794151|gmx:100808856|gmx:100800329|gmx:100795027|gmx:100775983	10
KEGG	gmx00410	beta-Alanine metabolism	34|1859	73|6154	0.00223107	0.01588	GLYMA_13G153100|GLYMA_18G045100|GLYMA_14G032300|GLYMA_02G240000|GLYMA_02G282000|GLYMA_15G111500|GLYMA_14G211100|GLYMA_15G178400|GLYMA_06G285400|GLYMA_12G120300|GLYMA_17G034100|GLYMA_02G051500|GLYMA_05G062200|GLYMA_02G034000|GLYMA_18G202800|GLYMA_12G057400|GLYMA_08G303800|GLYMA_16G218500|GLYMA_18G109900|GLYMA_14G209400|GLYMA_07G182100|GLYMA_08G288000|GLYMA_02G038500|GLYMA_13G340000|GLYMA_05G180100…	-|-|-|-|-|-|-|-|-|-|-|-|-|-|-|-|-|-|-|-|-|-|-|-|-|-|-|-|-|-|-|-|-|-	gmx:100791090|gmx:100782576|gmx:100798561|gmx:100790521|gmx:100811255|gmx:100802836|gmx:100791696|gmx:100811186|gmx:100790627|gmx:100780811|gmx:100809788|gmx:100809812|gmx:547626|gmx:100782019|gmx:100777033|gmx:100817701|gmx:100799631|gmx:100783047|gmx:100818188|gmx:100806878|gmx:100792563|gmx:100811891|gmx:100778802|gmx:100798020|gmx:100799226|gmx:100804651|gmx:100817473|gmx:100819197|gmx:100803…	34
KEGG	gmx00562	Inositol phosphate metabolism	44|1859	101|6154	0.00286906	0.0192865	GLYMA_08G241500|GLYMA_10G255000|GLYMA_03G128100|GLYMA_11G155500|GLYMA_02G163800|GLYMA_15G234800|GLYMA_04G213400|GLYMA_01G159400|GLYMA_13G196700|GLYMA_02G226600|GLYMA_12G033500|GLYMA_04G013900|GLYMA_18G018600|GLYMA_07G043900|GLYMA_02G257100|GLYMA_03G186300|GLYMA_05G180600|GLYMA_06G089800|GLYMA_09G206100|GLYMA_16G013500|GLYMA_19G130700|GLYMA_20G136300|GLYMA_07G107000|GLYMA_18G027100|GLYMA_08G238800…	-|-|-|-|-|-|-|-|-|-|-|-|-|-|-|-|-|-|-|-|-|-|-|-|-|-|-|-|-|-|-|-|-|-|-|-|-|-|-|-|-|-|-|-	gmx:100809938|gmx:100127410|gmx:100781141|gmx:100811434|gmx:100782728|gmx:100789775|gmx:100781715|gmx:100796999|gmx:100775866|gmx:100802869|gmx:100798168|gmx:100777069|gmx:106797152|gmx:100796788|gmx:100777010|gmx:100800418|gmx:100800820|gmx:100127409|gmx:100794373|gmx:100777340|gmx:100808754|gmx:100779381|gmx:100798039|gmx:100784534|gmx:100804786|gmx:100807702|gmx:100810079|gmx:100127430|gmx:100…	44
KEGG	gmx00565	Ether lipid metabolism	20|1859	40|6154	0.00664558	0.040848	GLYMA_02G190000|GLYMA_05G168300|GLYMA_04G020400|GLYMA_10G105200|GLYMA_08G126700|GLYMA_06G020500|GLYMA_01G162100|GLYMA_18G288600|GLYMA_04G033600|GLYMA_09G041400|GLYMA_02G128300|GLYMA_07G031100|GLYMA_02G093500|GLYMA_05G049500|GLYMA_03G130900|GLYMA_13G364900|GLYMA_15G152100|GLYMA_20G238000|GLYMA_06G061500|GLYMA_06G068700	-|-|-|-|-|-|-|-|-|-|-|-|-|-|-|-|-|-|-|-	gmx:100817268|gmx:100779740|gmx:100795859|gmx:100807526|gmx:100810824|gmx:100789389|gmx:100801787|gmx:100801286|gmx:100820536|gmx:100782187|gmx:100782910|gmx:100794849|gmx:100791059|gmx:100790429|gmx:100791261|gmx:100784434|gmx:100780514|gmx:100796914|gmx:100778897|gmx:100794115	20
KEGG	gmx01212	Fatty acid metabolism	39|1859	91|6154	0.00675173	0.040848	GLYMA_09G111900|GLYMA_07G268500|GLYMA_08G024700|GLYMA_17G120400|GLYMA_04G197400|GLYMA_06G211300|GLYMA_04G151600|GLYMA_20G143900|GLYMA_17G005300|GLYMA_13G057400|GLYMA_18G211400|GLYMA_07G019100|GLYMA_14G004600|GLYMA_06G285400|GLYMA_15G150900|GLYMA_12G120300|GLYMA_19G218300|GLYMA_20G007900|GLYMA_17G034100|GLYMA_18G057700|GLYMA_03G221400|GLYMA_05G062200|GLYMA_18G202800|GLYMA_12G047400|GLYMA_20G009100…	-|-|-|-|-|-|-|-|-|-|-|-|-|-|-|-|-|-|-|-|-|-|-|-|-|-|-|-|-|-|-|-|-|-|-|-|-|-|-	gmx:100780912|gmx:100500596|gmx:100798044|gmx:100787680|gmx:100791281|gmx:100781381|gmx:100797796|gmx:100301904|gmx:100780213|gmx:100807065|gmx:548033|gmx:100813324|gmx:100776777|gmx:100790627|gmx:100788184|gmx:100780811|gmx:100818394|gmx:100779735|gmx:100809788|gmx:732644|gmx:100807687|gmx:547626|gmx:100777033|gmx:100790068|gmx:547735|gmx:100170693|gmx:100807194|gmx:100790536|gmx:100170734|gmx:1…	39
KEGG	gmx00051	Fructose and mannose metabolism	42|1859	100|6154	0.0077141	0.0444479	GLYMA_08G031700|GLYMA_05G224900|GLYMA_09G266300|GLYMA_08G200600|GLYMA_18G296300|GLYMA_13G045700|GLYMA_18G034400|GLYMA_08G365900|GLYMA_11G075700|GLYMA_11G223700|GLYMA_11G071300|GLYMA_03G226000|GLYMA_10G240800|GLYMA_17G257800|GLYMA_12G113400|GLYMA_07G126400|GLYMA_01G171900|GLYMA_04G008300|GLYMA_18G229800|GLYMA_16G199200|GLYMA_14G065900|GLYMA_10G059500|GLYMA_19G186000|GLYMA_07G124500|GLYMA_09G148100…	-|-|-|-|-|-|-|-|-|-|-|-|-|-|-|-|-|-|-|-|-|-|-|-|-|-|-|-|-|-|-|-|-|-|-|-|-|-|-|-|-|-	gmx:100798766|gmx:100795344|gmx:100796471|gmx:100783775|gmx:100805195|gmx:100792369|gmx:100818016|gmx:100815644|gmx:100797782|gmx:100779367|gmx:100784013|gmx:778029|gmx:100816740|gmx:100817266|gmx:100811461|gmx:100776597|gmx:100792073|gmx:100798677|gmx:732605|gmx:100820630|gmx:100777120|gmx:100798459|gmx:100819824|gmx:100786385|gmx:100791559|gmx:100812398|gmx:100790064|gmx:100794126|gmx:100797925…	42
KEGG	gmx04146	Peroxisome	46|1859	112|6154	0.00886627	0.0487645	GLYMA_20G143900|GLYMA_11G125400|GLYMA_13G171900|GLYMA_15G111500|GLYMA_06G216700|GLYMA_20G043000|GLYMA_14G223500|GLYMA_17G116600|GLYMA_13G229400|GLYMA_13G346400|GLYMA_07G235400|GLYMA_06G285400|GLYMA_12G120300|GLYMA_19G218300|GLYMA_20G007900|GLYMA_16G158300|GLYMA_03G221400|GLYMA_05G062200|GLYMA_20G196900|GLYMA_18G202800|GLYMA_12G047400|GLYMA_20G009100|GLYMA_12G087400|GLYMA_03G018700|GLYMA_05G141400…	-|-|-|-|-|-|CAT3|-|-|-|-|-|-|-|-|-|-|-|SODB|-|-|-|-|-|-|-|-|-|-|-|-|-|CAT2|-|-|-|-|-|-|-|-|-|-|-|-|-	gmx:100301904|gmx:100820349|gmx:100802086|gmx:100802836|gmx:100780473|gmx:100777073|gmx:100037447|gmx:100793335|gmx:100817902|gmx:100775500|gmx:100788349|gmx:100790627|gmx:100780811|gmx:100818394|gmx:100779735|gmx:100801972|gmx:100807687|gmx:547626|gmx:547823|gmx:100777033|gmx:100790068|gmx:547735|gmx:100798338|gmx:100793724|gmx:100782977|gmx:100807194|gmx:100790536|gmx:100170734|gmx:100788994|gm…	46
KEGG	gmx00062	Fatty acid elongation	20|1859	41|6154	0.0093542	0.0492112	GLYMA_03G009800|GLYMA_07G071300|GLYMA_04G149300|GLYMA_04G057800|GLYMA_13G238600|GLYMA_18G232000|GLYMA_06G214800|GLYMA_15G074700|GLYMA_15G042500|GLYMA_15G046300|GLYMA_10G179400|GLYMA_18G011500|GLYMA_02G001500|GLYMA_11G245600|GLYMA_20G115500|GLYMA_17G183700|GLYMA_10G274400|GLYMA_13G331600|GLYMA_05G083000|GLYMA_01G207200	-|-|-|-|-|-|-|-|-|-|-|-|-|-|-|-|-|-|-|-	gmx:100803260|gmx:100797680|gmx:100794273|gmx:100778487|gmx:100784948|gmx:100805018|gmx:100790099|gmx:100813868|gmx:100790992|gmx:100801055|gmx:100782027|gmx:100816067|gmx:100797395|gmx:100814139|gmx:100816997|gmx:100803579|gmx:100815887|gmx:100776947|gmx:100791995|gmx:100809770	20
